# Supplementary material for: Genomic regions occupied by both RARα and VDR are involved in the convergence and cooperation of retinoid and vitamin D signaling pathways
Source: Nucleic Acids Res. 2025 Apr 1;53(6):gkaf230. doi: 10.1093/nar/gkaf230 (PMC11959543; doi:10.1093/nar/gkaf230)
Supplement: gkaf230_Supplemental_Files [file gkaf230_supplemental_files.zip]

Archive with 7 entries (7 files):
- Mianesaz_supplementary_figures_v26-R2.pdf
- Supplementary_Table_S1_primers_genes_proteins.xlsx
- Supplementary_Table_S2_ChIPseq_peaks.xlsx
- Supplementary_Table_S3_gene_lists.xlsx
- Supplementary_Table_S4_peaks_in_TSS+_25kb_genes_R2.xlsx
- Supplementary_Table_S5_Pairwise_NR_studies.xlsx
- SUPPORTING_INFORMATION-R2.docx
