# Supplementary material for: Genomic regions occupied by both RARα and VDR are involved in the convergence and cooperation of retinoid and vitamin D signaling pathways
Source: Nucleic Acids Res. 2025 Apr 1;53(6):gkaf230. doi: 10.1093/nar/gkaf230 (PMC11959543; doi:10.1093/nar/gkaf230)
Supplement: gkaf230_Supplemental_Files [file gkaf230_supplemental_files.zip › Supplementary_Table_S1_primers_genes_proteins.xlsx]

## Sheet: mRNA_RTqPCR_primers
Name	Forward_sequence	Reverse_sequence
CAMP	GGATGCTAACCTCTACCGCC	CCTCTGGTGACTGCTGTGTC
FBP1	ACCCCGCTAACAAGAAGAGC	GTCTAACACGGCCTCCTTCC
HBEGF	TCCCACTGTATCCACGGACC	GTGCTTGTGGCTTGGAGGA
PPIA	ATGCTGGACCCAACACAAA	TCTTTCACTTTGCCAAACACC
PTGES	GCCATCATCACGGGCCAA	GGGGTCGCTCCTGCAATAC
RAB20	TGCAGCGGTATATGGAGCG	GGCAGTACATGGAGCCCAG
TGM2	GGCTGACCCTGCACTTTGAG	TCTTAGTGGAAAACGGGCCT

## Sheet: enhancer_RNA_RTqPCR_primers
Name	Forward_sequence	Reverse_sequence
CAMP eRNA (+0.6 kb)	TAGCCACCCCCAACCTAGAG	GAGAGCATGTGGTATGGCCT
FBP1 eRNA (+0.3 kb)	TCTGAAGATCCAAGCAGGCG	CCCCCGGGAACACTCTTG
HBEGF eRNA (-24 kb)	GAAGAGGCTGCAGAGACAGG	TTCAAGCTCCTTGGCACAGT
PTGES eRNA (+9.8 kb)	AAAATAAGATGCACACATTTCCTCC	AATCATCCAAATATGCCAGATGCT

## Sheet: Genes_Proteins
	symbol	name
Genes	ACSL1	acyl-CoA synthetase long chain family member 1
	ACVRL1	activin A receptor like type 1
	ANGPTL4	angiopoietin like 4
	BATF2	basic leucine zipper ATF-like transcription factor 2
	CAMP	cathelicidin antimicrobial peptide
	CD274	CD274 molecule
	CD38	CD38 molecule
	CEBPB	CCAAT enhancer binding protein beta
	CHST3	carbohydrate sulfotransferase 3
	CLMN	calmin
	CYP26B1	cytochrome P450 family 26 subfamily B member 1
	DHRS3	dehydrogenase/reductase 3
	DRAM1	DNA damage regulated autophagy modulator 1
	FBP1	fructose-bisphosphatase 1
	FXYD6	FXYD domain containing ion transport regulator 6
	HBEGF	heparin binding EGF like growth factor
	LRG1	leucine rich alpha-2-glycoprotein 1
	LRRC25	leucine rich repeat containing 25
	NRIP1	nuclear receptor interacting protein 1
	PPIA	peptidylprolyl isomerase A
	PTGES	prostaglandin E synthase
	RAB20	RAB20, member RAS oncogene family
	RARB	retinoic acid receptor beta
	RPRD2	regulation of nuclear pre-mRNA domain containing 2
	SEMA6B	semaphorin 6B
	SHE	Src homology 2 domain containing E
	TDRD10	tudor domain containing 10
	TGM2	transglutaminase 2
	THBD	thrombomodulin
Proteins	ERα	Estrogen receptor
	FXR	Farnesoid X-activated receptor
	GFP	Green fluorescent protein
	GR	Glucocorticoid receptor
	HNF4α	Hepatocyte nuclear factor 4-alpha
	IRF	Interferon regulatory factor
	LXR	Liver X receptor alpha
	MED1	Mediator complex subunit 1
	PPARα	Peroxisome proliferator-activated receptor alpha
	RARα	Retinoic acid receptor alpha
	RARβ	Retinoic acid receptor beta
	RARγ	Retinoic acid receptor gamma
	NR1D1	Nuclear receptor subfamily 1 group D member 1
	RXR	Retinoid X receptor alpha
	VDR	Vitamin D3 receptor
