# Supplementary material for: Genomic regions occupied by both RARα and VDR are involved in the convergence and cooperation of retinoid and vitamin D signaling pathways
Source: Nucleic Acids Res. 2025 Apr 1;53(6):gkaf230. doi: 10.1093/nar/gkaf230 (PMC11959543; doi:10.1093/nar/gkaf230)
Supplement: gkaf230_Supplemental_Files [file gkaf230_supplemental_files.zip › Supplementary_Table_S2_ChIPseq_peaks.xlsx]

## Sheet: RARa_VDR_All_consensus_peaks
chromosome	start	end	RAR_FPKM	VDR_FPKM	RAR_FPKM_norm_14.891	VDR_FPKM_norm_21.1429	binding_cluster	ratio_RAR_on_VDR	log2_ratio	Distance_to_TSS	Ensembel ID	Gene name	DR1_motif_score	DR2_motif_score	DR3_motif_score	DR5_motif_score	ATACseq_ Vehicle_rep1_FPKM	ATACseq_ Vehicle_rep2_FPKM	ATACseq_ AM580_rep1_FPKM	ATACseq_ AM580_rep2_FPKM
NC_000001.11	907184	907384	5.17	3.22	0.35	0.15	RAR_only	2.28	1.19	12408	ENSG00000223764	LINC02593	1.22743	12.2545	-2.53383	1.45455	1.01279	1.79935	3.14771	3.84239
NC_000001.11	966187	966387	3.31	11.28	0.22	0.53	VDR_only	0.42	-1.26	-195	ENSG00000187583	PLEKHN1	6.06578	1.26396	-1.69251	9.42822	4.05117	5.03818	6.99491	6.50251
NC_000001.11	1035804	1036004	0.83	5.44	0.06	0.26	VDR_only	0.22	-2.21	1911	ENSG00000188157	AGRN	4.24072	5.78193	13.7196	1.95167	0.675195	2.15922	2.79796	2.66012
NC_000001.11	1038783	1038983	3.1	6.04	0.21	0.29	VDR_only	0.73	-0.46	4890	ENSG00000188157	AGRN	5.1991	6.80737	1.88412	4.35095	14.1791	16.1942	15.0391	15.6651
NC_000001.11	1064285	1064507	7.08	6.17	0.48	0.29	RAR_dominant	1.63	0.7	4662	ENSG00000217801	LOC100288175	5.85039	1.26394	-3.27305	1.81023	11.5574	10.3746	12.2884	12.7813
NC_000001.11	1208041	1208241	2.07	7.05	0.14	0.33	VDR_only	0.42	-1.26	-1549	ENSG00000186891	TNFRSF18	3.10608	8.13518	-0.637558	-1.43531	9.79032	7.1974	8.04415	8.57149
NC_000001.11	1273922	1274122	1.03	3.02	0.07	0.14	VDR_only	0.49	-1.04	-168	ENSG00000160087	UBE2J2	2.10958	1.16182	-2.52667	0.094983	11.1407	8.27701	11.8914	9.75376
NC_000001.11	1438146	1438346	1.03	6.44	0.07	0.3	VDR_only	0.23	-2.13	2556	ENSG00000179403	VWA1	2.28335	4.73506	7.11012	6.01558	7.42714	5.75792	9.09339	10.0493
NC_000001.11	1724370	1724570	0.83	4.03	0.06	0.19	VDR_only	0.29	-1.78	-113	ENSG00000008128	CDK11A	3.98192	5.41282	-1.60279	0.476178	19.9182	15.1145	12.9406	16.8474
NC_000001.11	1780469	1780669	8.07	2.62	0.54	0.12	RAR_only	4.37	2.13	-538	ENSG00000008130	NADK	7.63816	3.56798	-1.19476	3.76231	9.11513	9.35662	10.4924	16.8474
NC_000001.11	2148774	2148974	1.65	5.84	0.11	0.28	VDR_only	0.4	-1.31	35001	ENSG00000182873	PRKCZ-AS1	2.80307	2.29627	-0.6945	1.05567	4.38876	6.83753	5.24618	5.32023
NC_000001.11	2151387	2151587	2.07	6.24	0.14	0.3	VDR_only	0.47	-1.09	32388	ENSG00000182873	PRKCZ-AS1	0.498073	3.94609	-3.62205	1.22906	13.8415	12.9553	12.2411	13.005
NC_000001.11	2234396	2234596	3.93	3.02	0.26	0.14	VDR_only	1.85	0.89	6177	ENSG00000157933	SKI	3.95667	5.8582	0.72949	2.08067	20.5934	12.9553	11.5416	15.6651
NC_000001.11	2290730	2290930	8.07	2.01	0.54	0.1	RAR_only	5.69	2.51	61831	ENSG00000269896	LOC100129534	1.13939	-0.055373	-5.22468	2.98155	20.5934	18.7132	17.837	20.0987
NC_000001.11	2561949	2562149	1.03	8.86	0.07	0.42	VDR_only	0.17	-2.59	-4486	ENSG00000228037	LOC100996583	3.10514	3.18445	6.42507	1.53225	1.01279	2.15922	3.49746	1.77341
NC_000001.11	3455002	3455204	5.94	17.15	0.4	0.81	VDR_dominant	0.49	-1.02	438	ENSG00000130762	ARHGEF16	2.03743	3.27836	0.585552	5.6345	10.3619	5.34461	10.0422	9.65719
NC_000001.11	3473638	3473838	0.41	7.45	0.03	0.35	VDR_only	0.08	-3.67	19073	ENSG00000130762	ARHGEF16	2.94954	4.42859	11.094	4.44399	0.675195	0.71974	2.44822	1.47784
NC_000001.11	3496097	3496297	2.9	4.03	0.19	0.19	VDR_only	1.02	0.03	41532	ENSG00000130762	ARHGEF16	3.52142	3.98141	-5.17684	4.7008	7.08954	11.156	7.34466	11.2316
NC_000001.11	3671877	3672077	2.69	24.36	0.18	1.15	VDR_only	0.16	-2.67	-18695	ENSG00000078900	TP73	8.37078	1.08384	6.87176	3.10043	10.4655	8.63688	13.9898	10.6405
NC_000001.11	3677620	3677820	2.28	8.86	0.15	0.42	VDR_only	0.36	-1.46	-12952	ENSG00000078900	TP73	1.56103	5.79072	-1.24167	4.3083	15.5295	14.7547	13.9898	12.7094
NC_000001.11	3811331	3811531	2.48	6.44	0.17	0.3	VDR_only	0.55	-0.87	-14933	ENSG00000130764	LRRC47	6.60002	1.20931	8.25992	1.60482	15.8671	11.156	6.99491	10.936
NC_000001.11	3815706	3815906	1.65	3.83	0.11	0.18	VDR_only	0.61	-0.7	-19308	ENSG00000130764	LRRC47	4.79223	5.36895	-2.53383	1.58875	7.08954	5.75792	7.34466	7.09364
NC_000001.11	4729671	4729871	0.83	3.42	0.06	0.16	VDR_only	0.34	-1.54	75162	ENSG00000196581	AJAP1	12.2545	3.24041	2.65296	7.22439	4.72636	3.5987	3.49746	4.43353
NC_000001.11	4736371	4736571	6.2	2.82	0.42	0.13	RAR_only	3.12	1.64	81862	ENSG00000196581	AJAP1	3.29526	2.68587	-1.95152	-1.27058	16.2047	15.4744	12.5908	15.3696
NC_000001.11	6028086	6028355	7.38	5.84	0.5	0.28	RAR_dominant	1.79	0.84	1888	ENSG00000069424	KCNAB2	7.68242	7.48566	9.24301	1.01816	15.8131	17.9266	15.8621	15.8223
NC_000001.11	6056254	6056454	3.93	4.43	0.26	0.21	VDR_only	1.26	0.33	10466	ENSG00000069424	KCNAB2	2.61272	8.35098	-0.610893	4.1354	7.42714	6.83753	3.49746	6.20694
NC_000001.11	6063644	6063862	7.21	7.94	0.48	0.38	similarly-occupied	1.29	0.37	17865	ENSG00000069424	KCNAB2	3.51762	1.19572	-1.92481	0.372002	8.67222	10.8952	12.8347	11.1177
NC_000001.11	6212689	6212889	3.93	16.11	0.26	0.76	VDR_only	0.35	-1.53	6670	ENSG00000158286	RNF207	0.220599	-0.032614	6.56025	8.9562	5.06396	8.27701	9.09339	6.20694
NC_000001.11	6328180	6328380	4.14	7.25	0.28	0.34	VDR_only	0.81	-0.3	30649	ENSG00000097021	ACOT7	4.15825	2.0471	10.1342	2.31675	3.03838	2.87896	5.24618	3.54682
NC_000001.11	6359732	6359932	0.41	3.02	0.03	0.14	VDR_only	0.19	-2.36	882	ENSG00000097021	ACOT7	2.48418	6.14807	6.57606	4.27805	4.72636	4.67831	3.49746	4.43353
NC_000001.11	6502421	6502621	5.58	3.42	0.38	0.16	RAR_only	2.32	1.21	-5077	ENSG00000171680	PLEKHG5	6.95303	4.77985	1.96927	0.860291	16.5423	17.6336	18.8863	21.8721
NC_000001.11	6507133	6507341	11.73	12	0.79	0.57	similarly-occupied	1.39	0.47	-9793	ENSG00000171680	PLEKHG5	10.738	4.39533	0.695488	4.2169	11.6861	13.1491	13.788	13.0732
NC_000001.11	6579918	6580118	1.03	3.02	0.07	0.14	VDR_only	0.49	-1.04	24	ENSG00000204859	ZBTB48	0.825204	2.59165	6.73726	2.4791	17.2175	20.5126	20.9847	17.143
NC_000001.11	6581730	6581930	3.31	1.21	0.22	0.06	RAR_only	3.89	1.96	1836	ENSG00000204859	ZBTB48	5.4727	4.91816	2.08254	14.5314	4.38876	4.67831	4.19695	5.32023
NC_000001.11	6581998	6582198	3.93	2.21	0.26	0.1	RAR_only	2.52	1.33	2104	ENSG00000204859	ZBTB48	3.93292	3.99605	-7.51067	0.561599	13.5039	15.1145	11.8914	17.143
NC_000001.11	6589195	6589395	3.31	4.83	0.22	0.23	VDR_only	0.97	-0.04	9301	ENSG00000204859	ZBTB48	4.1289	1.28898	-0.762406	1.88618	15.5295	17.2738	13.9898	16.5518
NC_000001.11	6602697	6602897	1.24	3.83	0.08	0.18	VDR_only	0.46	-1.12	72	ENSG00000162413	KLHL21	-2.61881	0.45908	-6.81361	-2.181	19.243	14.7547	15.3888	15.3696
NC_000001.11	7954203	7954403	2.28	4.03	0.15	0.19	VDR_only	0.8	-0.32	-7351	ENSG00000116288	PARK7	1.03472	1.1494	1.49658	-0.403408	21.6062	19.433	17.1375	16.2563
NC_000001.11	8077284	8077518	5.83	4.65	0.39	0.22	RAR_dominant	1.78	0.83	-51092	ENSG00000116285	ERRFI1	2.69869	2.17601	-2.96541	2.3421	9.81052	7.07437	5.67963	7.32606
NC_000001.11	8141954	8142154	1.45	6.24	0.1	0.3	VDR_only	0.33	-1.6	-66618	ENSG00000227634	LINC01714	3.10608	3.75602	-0.065336	1.28953	0.337597	0.71974	0.699491	2.36455
NC_000001.11	8218782	8218982	3.31	3.02	0.22	0.14	VDR_only	1.56	0.64	10210	ENSG00000227634	LINC01714	3.74379	5.12519	0.854628	-0.165573	5.40156	3.95857	2.44822	4.43353
NC_000001.11	8427629	8427829	7.65	2.62	0.51	0.12	RAR_only	4.15	2.05	3084		RERE-AS1	3.62277	3.64786	-9.17402	0.490545	7.76474	6.47766	4.89644	7.68478
NC_000001.11	8712769	8712969	2.9	2.62	0.19	0.12	RAR_only	1.57	0.65	104771	ENSG00000142599	RERE	-4.07502	-0.925098	-0.607882	0.559393	2.36318	2.15922	3.49746	3.54682
NC_000001.11	9069661	9069861	7.24	4.03	0.49	0.19	RAR_only	2.55	1.35	-126	ENSG00000142583	SLC2A5	-0.337374	5.58577	0.50556	5.26514	9.11513	13.6751	11.8914	15.074
NC_000001.11	9083431	9083631	8.27	4.83	0.56	0.23	RAR_only	2.43	1.28	-11272	ENSG00000142583	SLC2A5	1.77443	12.2545	-3.52866	3.94042	3.71357	5.03818	5.24618	6.79808
NC_000001.11	9163757	9163957	6.62	1.21	0.44	0.06	RAR_only	7.78	2.96	-12080	ENSG00000284357	MIR34A	7.99671	4.57033	1.93714	3.69995	3.37597	1.43948	6.29542	3.25125
NC_000001.11	9164114	9164314	5.17	3.02	0.35	0.14	RAR_only	2.43	1.28	-12437	ENSG00000284357	MIR34A	-0.656325	1.54948	-2.84103	3.46218	3.03838	4.31844	5.24618	4.7291
NC_000001.11	9239738	9239961	10.94	5.6	0.73	0.26	RAR_dominant	2.78	1.47	3	ENSG00000049239	H6PD	6.27442	4.96843	-1.91714	6.05073	17.2583	11.6191	14.429	12.4589
NC_000001.11	9266209	9266409	2.07	18.12	0.14	0.86	VDR_only	0.16	-2.63	26462	ENSG00000049239	H6PD	6.54798	8.22804	0.903602	5.31864	1.01279	1.43948	1.74873	3.25125
NC_000001.11	9275600	9275831	11.82	7.32	0.79	0.35	RAR_dominant	2.29	1.2	-17178	ENSG00000171621	SPSB1	7.49699	7.26167	-5.25466	0.114144	14.03	15.2672	13.3236	15.3542
NC_000001.11	9290135	9290335	6.2	4.43	0.42	0.21	RAR_only	1.99	0.99	-2659	ENSG00000171621	SPSB1	5.96721	5.36	1.37922	3.28496	5.73915	6.83753	6.29542	7.68478
NC_000001.11	9410694	9410894	2.07	30.2	0.14	1.43	VDR_only	0.1	-3.36	18122	ENSG00000284693	LINC02606	8.31837	4.57676	8.55187	-1.58655	3.71357	5.39805	5.24618	6.20694
NC_000001.11	9428932	9429132	0.83	8.66	0.06	0.41	VDR_only	0.14	-2.88	-36	ENSG00000284693	LINC02606	0.463835	0.822006	-1.33357	-1.03061	13.1663	13.3152	12.9406	12.1183
NC_000001.11	9491152	9491352	0.62	3.83	0.04	0.18	VDR_only	0.23	-2.12	-48213	ENSG00000171612	SLC25A33	0.003079	2.79596	-4.1443	5.72666	2.70078	3.5987	4.19695	3.25125
NC_000001.11	9570892	9571092	3.52	5.03	0.24	0.24	VDR_only	0.99	-0.01	-17919	ENSG00000188807	TMEM201	2.61272	2.45932	-0.610893	2.95837	3.71357	4.31844	6.64517	6.50251
NC_000001.11	9633567	9633767	2.28	5.03	0.15	0.24	VDR_only	0.64	-0.64	-18064	ENSG00000171608	PIK3CD	13.9406	0.50808	-3.44232	5.09995	2.36318	2.15922	2.79796	1.18227
NC_000001.11	9704891	9705091	2.9	3.62	0.19	0.17	VDR_only	1.13	0.18	13524	ENSG00000171608	PIK3CD	1.31592	1.95895	-4.15078	6.42017	5.73915	3.5987	4.19695	7.38921
NC_000001.11	9798422	9798622	0.21	2.82	0.01	0.13	VDR_only	0.1	-3.26	26004	ENSG00000171603	CLSTN1	3.89395	3.44119	-3.33326	-1.83251	1.01279	0.35987	0.349746	1.47784
NC_000001.11	9863660	9863860	0.41	17.32	0.03	0.82	VDR_only	0.03	-4.88	-39234	ENSG00000171603	CLSTN1	5.41274	1.07933	9.58593	-0.25204	2.02558	1.43948	2.79796	1.47784
NC_000001.11	9950844	9951044	4.96	2.82	0.33	0.13	RAR_only	2.5	1.32	7469	ENSG00000173614	NMNAT1	1.22743	12.2545	-3.52866	-0.231088	4.05117	6.47766	5.24618	5.6158
NC_000001.11	10074441	10074644	11.21	9.52	0.75	0.45	RAR_dominant	1.67	0.74	41585	ENSG00000130939	UBE4B	6.83847	7.3982	-2.11819	7.78461	12.9717	13.1184	14.4722	12.5216
NC_000001.11	10218506	10218706	11.38	2.42	0.76	0.11	RAR_only	6.68	2.74	6990	ENSG00000054523	KIF1B	2.10008	12.2545	-3.52866	5.39857	2.36318	1.07961	3.8472	3.25125
NC_000001.11	10388232	10388432	1.03	4.63	0.07	0.22	VDR_only	0.32	-1.66	-10732	ENSG00000142657	PGD	-1.00342	4.66959	-5.43397	2.43848	2.70078	0.71974	1.39898	2.36455
NC_000001.11	10402767	10402967	1.86	30.81	0.13	1.46	VDR_only	0.09	-3.54	3803	ENSG00000142657	PGD	2.36974	6.45135	12.9887	1.49002	1.68799	1.07961	1.39898	1.18227
NC_000001.11	10415162	10415362	4.55	3.22	0.31	0.15	RAR_only	2.01	1	-15171	ENSG00000251503	CENPS-CORT	6.30094	10.2268	2.61128	2.7019	4.05117	6.11779	4.19695	5.6158
NC_000001.11	10415499	10415699	3.52	3.22	0.24	0.15	VDR_only	1.55	0.63	-14834	ENSG00000251503	CENPS-CORT	6.8876	4.77418	-3.77055	1.80714	6.41435	3.95857	3.8472	6.79808
NC_000001.11	10484406	10484606	3.93	3.42	0.26	0.16	RAR_only	1.63	0.7	9556	ENSG00000142655	PEX14	0.595948	2.89222	-3.60895	1.68788	6.07675	5.03818	3.14771	5.32023
NC_000001.11	10484621	10484825	5.68	6.32	0.38	0.3	similarly-occupied	1.28	0.35	9773	ENSG00000142655	PEX14	9.44671	5.17031	-3.86879	0.091119	11.9152	12.7013	7.88642	8.69319
NC_000001.11	10510982	10511281	3.74	4.98	0.25	0.24	similarly-occupied	1.06	0.09	36182	ENSG00000142655	PEX14	2.7177	2.499	4.69295	3.344	5.64544	5.77718	5.3807	5.93114
NC_000001.11	10901633	10901833	0.83	5.84	0.06	0.28	VDR_only	0.2	-2.31	64954	ENSG00000175262	C1orf127	1.99106	4.02254	4.30812	4.38835	1.68799	1.79935	1.04924	1.77341
NC_000001.11	10932277	10932477	1.65	3.83	0.11	0.18	VDR_only	0.61	-0.7	34310	ENSG00000175262	C1orf127	1.51234	7.47078	1.36625	1.50397	1.01279	1.43948	1.04924	0.886706
NC_000001.11	10965855	10966055	1.65	6.24	0.11	0.3	VDR_only	0.38	-1.41	732	ENSG00000175262	C1orf127	2.34486	3.10547	-3.10635	2.69601	8.10234	6.47766	11.1919	8.86706
NC_000001.11	10975583	10975783	3.31	13.49	0.22	0.64	VDR_only	0.35	-1.52	6354	ENSG00000175262	C1orf127	2.34492	3.30945	3.66927	3.60948	5.73915	7.55727	6.29542	8.57149
NC_000001.11	10986243	10986443	2.07	10.67	0.14	0.5	VDR_only	0.28	-1.86	-4306	ENSG00000175262	C1orf127	3.10608	3.56259	-2.27662	3.60245	6.75195	5.39805	6.29542	5.6158
NC_000001.11	11262649	11262849	0.83	3.42	0.06	0.16	VDR_only	0.34	-1.54	-198	ENSG00000198793	MTOR	2.51054	6.01881	3.28235	3.96986	25.3198	24.831	24.1324	23.3499
NC_000001.11	11740821	11741021	1.86	4.03	0.13	0.19	VDR_only	0.66	-0.61	4785	ENSG00000177674	AGTRAP	4.17734	1.03179	0.474892	1.7414	8.43993	8.27701	5.24618	9.16262
NC_000001.11	11790912	11791184	3.8	4.89	0.26	0.23	similarly-occupied	1.1	0.14	-11429	ENSG00000177553	LOC102724659	3.44858	6.23226	-2.9798	2.93828	16.1352	15.0828	16.2015	16.9517
NC_000001.11	11797805	11798005	1.03	5.24	0.07	0.25	VDR_only	0.28	-1.83	5772	ENSG00000177000	MTHFR	4.79223	7.17529	14.3712	6.04167	0.337597	0.71974	0.699491	0.591137
NC_000001.11	11814942	11815142	4.34	6.24	0.29	0.3	RAR_only	0.99	-0.02	8851	ENSG00000011021	CLCN6	3.10608	3.75602	-3.93079	6.42715	4.05117	2.15922	2.09847	3.25125
NC_000001.11	11815192	11815392	4.55	8.26	0.31	0.39	VDR_only	0.78	-0.35	9101	ENSG00000011021	CLCN6	4.0712	1.36369	-1.16334	4.1572	4.38876	5.75792	7.6944	7.09364
NC_000001.11	11926925	11927125	1.03	12.69	0.07	0.6	VDR_only	0.12	-3.11	-598	ENSG00000116685	KIAA2013	3.10608	2.81297	3.44528	-2.52758	6.41435	6.11779	6.29542	3.25125
NC_000001.11	11961006	11961206	1.65	3.02	0.11	0.14	VDR_only	0.78	-0.36	-19075	ENSG00000116688	MFN2	7.791	9.82477	0.862935	2.20129	1.68799	3.5987	2.09847	2.36455
NC_000001.11	11980240	11980440	2.07	5.64	0.14	0.27	VDR_only	0.52	-0.94	159	ENSG00000116688	MFN2	8.02849	6.45057	-3.74835	8.11712	20.931	18.3534	22.034	24.2366
NC_000001.11	12143814	12144067	8.34	8.75	0.56	0.41	similarly-occupied	1.35	0.44	-23002	ENSG00000283789	MIR7846	1.37213	2.24408	-4.2399	-1.39097	19.215	18.7758	18.5241	17.9911
NC_000001.11	12153251	12153451	1.86	6.24	0.13	0.3	VDR_only	0.42	-1.24	-13592	ENSG00000283789	MIR7846	1.56178	4.71922	3.92573	2.13346	8.77753	8.99675	5.94568	7.98035
NC_000001.11	12161922	12162122	4.76	4.43	0.32	0.21	VDR_only	1.52	0.61	-4921	ENSG00000283789	MIR7846	5.36295	2.73975	-2.50759	6.04217	17.5551	16.9139	19.236	16.8474
NC_000001.11	12168217	12168417	2.69	11.48	0.18	0.54	VDR_only	0.33	-1.59	1326	ENSG00000028137	TNFRSF1B	1.93391	6.7253	8.11645	0.939434	4.72636	2.87896	5.24618	3.25125
NC_000001.11	12168547	12168747	2.48	6.64	0.17	0.31	VDR_only	0.53	-0.92	1656	ENSG00000028137	TNFRSF1B	4.42389	8.04948	-0.803495	5.41531	3.03838	2.51909	3.49746	3.84239
NC_000001.11	12178138	12178338	4.55	4.03	0.31	0.19	RAR_only	1.6	0.68	11247	ENSG00000028137	TNFRSF1B	1.93168	-0.009118	1.26852	4.48354	7.42714	11.5158	9.79288	11.2316
NC_000001.11	12184160	12184390	5.93	5.25	0.4	0.25	RAR_dominant	1.6	0.68	-7438	ENSG00000263676	MIR4632	1.06241	2.91893	-7.12771	4.07104	13.5039	11.2655	10.6444	11.8227
NC_000001.11	12296747	12296970	10.02	7.58	0.67	0.36	RAR_dominant	1.88	0.91	66829	ENSG00000048707	VPS13D	-0.429324	-0.798894	2.20268	9.13235	1.21111	1.61377	2.50939	2.38576
NC_000001.11	12344527	12344820	7.76	6.19	0.52	0.29	RAR_dominant	1.78	0.83	114644	ENSG00000048707	VPS13D	4.05374	4.78632	1.31162	2.68561	7.37414	6.63242	6.20709	7.86838
NC_000001.11	12420323	12420523	0.62	14.7	0.04	0.7	VDR_only	0.06	-4.06	-86823	ENSG00000239149	SNORA59A	9.85272	7.791	11.4735	1.22412	1.35039	1.07961	0.699491	0.591137
NC_000001.11	12434226	12434443	8.01	6.68	0.54	0.32	RAR_dominant	1.7	0.77	-72911	ENSG00000239149	SNORA59A	6.29569	3.22696	-1.73849	1.85933	9.02334	9.61865	9.34804	13.6207
NC_000001.11	12478258	12478458	7.65	2.82	0.51	0.13	RAR_only	3.85	1.95	-28888	ENSG00000239149	SNORA59A	1.99996	2.43831	-7.39358	3.94586	2.36318	2.51909	7.6944	5.32023
NC_000001.11	12501707	12501907	4.14	2.01	0.28	0.1	RAR_only	2.92	1.54	-5439	ENSG00000239149	SNORA59A	0.268487	1.7847	-3.88386	-0.406564	6.41435	2.87896	4.19695	5.6158
NC_000001.11	12528227	12528427	4.96	5.84	0.33	0.28	VDR_only	1.21	0.27	21081	ENSG00000266079	SNORA59B	1.91066	1.93959	-5.83755	2.59607	3.03838	6.11779	6.29542	8.57149
NC_000001.11	12528633	12528887	12.21	9.04	0.82	0.43	RAR_dominant	1.92	0.94	21514	ENSG00000266079	SNORA59B	7.78701	12.2545	-1.6415	7.29237	11.6963	10.201	10.4648	13.9639
NC_000001.11	12595966	12596340	16.04	5.06	1.08	0.24	RAR_dominant	4.5	2.17	460	ENSG00000162496	DHRS3	5.85039	2.25426	-0.230601	12.359	14.6232	11.1617	18.89	17.3864
NC_000001.11	12596634	12596834	15.93	2.01	1.07	0.1	RAR_only	11.23	3.49	-121	ENSG00000162496	DHRS3	3.0626	10.5744	-1.56433	6.32971	5.06396	6.47766	16.438	9.16262
NC_000001.11	12602036	12602236	10.34	4.63	0.69	0.22	RAR_only	3.17	1.66	-5523	ENSG00000162496	DHRS3	8.06825	6.09443	-2.07539	5.9139	17.8927	17.9935	17.4873	19.5075
NC_000001.11	12604466	12604676	20.29	8.05	1.36	0.38	RAR_dominant	3.58	1.84	-7958	ENSG00000162496	DHRS3	7.87184	1.98995	0.878763	14.3584	9.96716	10.9675	12.3244	11.8227
NC_000001.11	12615614	12615814	5.79	4.83	0.39	0.23	VDR_only	1.7	0.77	1075	ENSG00000162496	DHRS3	4.03767	3.85483	-3.56165	3.65427	9.11513	8.63688	9.79288	9.16262
NC_000001.11	13590535	13590735	1.86	18.93	0.13	0.9	VDR_only	0.14	-2.84	5175	ENSG00000162493	PDPN	2.16436	5.96338	0.778565	3.40353	6.41435	7.91714	5.94568	6.79808
NC_000001.11	13950710	13950910	1.24	2.62	0.08	0.12	VDR_only	0.67	-0.57	201395	ENSG00000116731	PRDM2	6.26275	5.11507	8.15962	11.9014	1.68799	1.43948	1.04924	2.36455
NC_000001.11	14780409	14780609	4.55	5.24	0.31	0.25	RAR_only	1.23	0.3	-143620	ENSG00000189337	KAZN	4.77227	2.10896	-9.38812	3.2698	5.06396	6.83753	8.04415	8.86706
NC_000001.11	14996789	14996989	1.65	5.24	0.11	0.25	VDR_only	0.45	-1.16	50970	ENSG00000189337	KAZN	8.03007	6.09822	3.687	8.70814	5.73915	3.5987	2.79796	3.84239
NC_000001.11	15168531	15168731	0.62	29	0.04	1.37	VDR_only	0.03	-5.04	2993		C1orf195	2.26708	3.56956	8.27722	3.01209	2.36318	5.03818	4.89644	4.43353
NC_000001.11	15174710	15174910	0.83	10.67	0.06	0.5	VDR_only	0.11	-3.18	-3186		C1orf195	2.47414	3.33627	0.368532	4.77323	0.337597	1.07961	1.04924	1.47784
NC_000001.11	15231790	15231990	2.07	5.84	0.14	0.28	VDR_only	0.5	-0.99	-15335	ENSG00000142621	FHAD1	3.68745	2.62985	3.48513	-0.077141	4.72636	2.51909	3.8472	6.79808
NC_000001.11	15261233	15261439	9.84	7.23	0.66	0.34	RAR_dominant	1.93	0.95	14111	ENSG00000142621	FHAD1	2.14074	-0.745439	-5.39293	5.75519	24.2546	23.409	21.0526	23.5307
NC_000001.11	15261445	15261645	6.2	5.44	0.42	0.26	RAR_only	1.62	0.7	14320	ENSG00000142621	FHAD1	1.30205	2.60907	1.27472	-0.145916	16.2047	19.7929	14.3396	18.9164
NC_000001.11	15261665	15261865	7.03	7.45	0.47	0.35	VDR_only	1.34	0.42	14540	ENSG00000142621	FHAD1	5.48235	1.40125	2.03189	3.95866	9.45272	9.71649	8.39389	8.86706
NC_000001.11	15275988	15276188	5.17	16.11	0.35	0.76	VDR_only	0.46	-1.13	28863	ENSG00000142621	FHAD1	2.7671	-0.043671	-0.376102	6.1601	4.38876	5.75792	6.64517	6.79808
NC_000001.11	15415912	15416112	4.76	5.84	0.32	0.28	VDR_only	1.16	0.21	6124	ENSG00000142634	EFHD2	4.43654	3.65761	-0.912131	4.68363	12.8287	10.7961	9.09339	9.16262
NC_000001.11	15416277	15416477	6.2	6.85	0.42	0.32	VDR_only	1.29	0.36	6489	ENSG00000142634	EFHD2	7.45506	1.30834	-0.55588	2.88422	13.8415	10.7961	10.8421	17.143
NC_000001.11	15417561	15417810	7.31	6.47	0.49	0.31	RAR_dominant	1.6	0.68	7798	ENSG00000142634	EFHD2	6.59171	4.39543	0.463685	1.09429	8.13487	8.38252	7.86576	8.30916
NC_000001.11	15429852	15430052	1.24	4.83	0.08	0.23	VDR_only	0.36	-1.46	-8491	ENSG00000162438	CTRC	0.174761	2.08425	2.27691	3.74437	4.38876	4.67831	3.8472	4.7291
NC_000001.11	15524629	15524861	4.81	4.51	0.32	0.21	RAR_dominant	1.51	0.6	45	ENSG00000132906	CASP9	5.88785	5.46554	-6.3535	6.61688	17.753	14.5809	13.8692	15.7976
NC_000001.11	15526607	15526807	1.24	5.03	0.08	0.24	VDR_only	0.35	-1.51	-106	ENSG00000116138	DNAJC16	7.11159	3.62046	-0.126243	0.439748	21.6062	21.2323	20.9847	19.212
NC_000001.11	15596892	15597092	0.21	5.84	0.01	0.28	VDR_only	0.05	-4.31	-11941	ENSG00000116771	AGMAT	5.35881	4.58478	11.9589	1.95392	0	0	1.39898	0.295569
NC_000001.11	15773459	15773749	3.71	15.69	0.25	0.74	VDR_dominant	0.34	-1.58	9105	ENSG00000162458	FBLIM1	3.10608	5.36895	-3.52866	1.28953	2.32826	1.7373	2.17083	2.44608
NC_000001.11	15788286	15788486	4.14	2.62	0.28	0.12	RAR_only	2.24	1.17	19313	ENSG00000233954	UQCRHL	2.88937	5.36895	1.18926	5.12968	3.03838	1.07961	3.49746	1.18227
NC_000001.11	15788628	15788918	3.57	7.08	0.24	0.33	similarly-occupied	0.71	-0.48	18926	ENSG00000233954	UQCRHL	8.85535	3.85074	3.85211	1.86241	7.68325	5.70829	7.23612	9.17282
NC_000001.11	15788927	15789127	4.34	5.64	0.29	0.27	RAR_only	1.09	0.13	18672	ENSG00000233954	UQCRHL	2.66377	2.52866	-3.03228	-2.03502	5.40156	5.75792	9.79288	8.57149
NC_000001.11	15792176	15792376	2.48	7.45	0.17	0.35	VDR_only	0.47	-1.08	15423	ENSG00000233954	UQCRHL	7.95207	2.48957	1.38187	-0.454377	4.05117	6.47766	2.44822	2.66012
NC_000001.11	15799051	15799251	4.34	6.24	0.29	0.3	VDR_only	0.99	-0.02	8548	ENSG00000233954	UQCRHL	4.71382	3.2126	8.01725	6.04481	8.77753	7.55727	4.89644	6.79808
NC_000001.11	15800397	15800597	4.14	9.26	0.28	0.44	VDR_only	0.63	-0.66	7202	ENSG00000233954	UQCRHL	11.7703	6.38977	2.11091	6.03011	7.76474	8.27701	11.1919	10.936
NC_000001.11	15837005	15837205	2.28	5.84	0.15	0.28	VDR_only	0.55	-0.85	-10602	ENSG00000065526	SPEN	3.39848	4.83066	0.079684	1.5184	14.8543	12.2356	10.1426	11.8227
NC_000001.11	16012885	16013085	4.96	7.05	0.33	0.33	RAR_only	1	0	5805	ENSG00000173641	HSPB7	1.47904	2.89724	-5.23144	2.77122	10.4655	11.156	7.6944	8.27592
NC_000001.11	16013248	16013510	3.32	11.84	0.22	0.56	VDR_dominant	0.4	-1.33	5411	ENSG00000173641	HSPB7	2.76777	1.92079	1.19264	5.32439	15.4625	9.06543	9.07737	10.6044
NC_000001.11	16019850	16020050	1.45	9.87	0.1	0.47	VDR_only	0.21	-2.26	-356	ENSG00000173641	HSPB7	3.62601	3.6249	12.0262	6.15562	1.68799	1.43948	1.74873	2.66012
NC_000001.11	16123006	16123218	12.88	4.75	0.86	0.22	RAR_dominant	3.85	1.94	32957	ENSG00000142627	EPHA2	2.52553	3.9493	-2.47417	9.48091	13.3765	9.1665	9.23856	12.8266
NC_000001.11	16154567	16154767	0.41	3.42	0.03	0.16	VDR_only	0.17	-2.54	1402	ENSG00000142627	EPHA2	-1.4285	3.75602	-2.27662	2.30335	3.03838	3.95857	1.39898	2.95569
NC_000001.11	16287856	16288056	2.9	3.62	0.19	0.17	VDR_only	1.13	0.18	-50773	ENSG00000132881	CPLANE2	1.38235	1.541	-3.11454	2.66455	1.01279	1.79935	1.74873	0.886706
NC_000001.11	16293658	16293858	5.79	6.64	0.39	0.31	RAR_only	1.24	0.31	-56575	ENSG00000132881	CPLANE2	0.636816	0.610584	-2.28776	0.628897	2.70078	3.23883	4.54669	4.43353
NC_000001.11	16296630	16296830	3.1	15.1	0.21	0.71	VDR_only	0.29	-1.78	55750	ENSG00000037637	FBXO42	6.81399	5.09425	-0.075066	7.83111	3.37597	4.67831	2.79796	3.84239
NC_000001.11	16302683	16302883	4.14	5.03	0.28	0.24	VDR_only	1.17	0.22	49697	ENSG00000037637	FBXO42	2.61272	2.05066	-0.610893	1.47645	8.43993	4.67831	6.99491	7.09364
NC_000001.11	16365225	16365425	4.76	5.03	0.32	0.24	RAR_only	1.34	0.42	-1917	ENSG00000055070	SZRD1	3.10608	3.75602	-2.02347	1.28953	1.68799	3.23883	3.14771	2.66012
NC_000001.11	16365436	16365636	6.83	4.83	0.46	0.23	RAR_only	2.01	1	-1706	ENSG00000055070	SZRD1	1.22743	12.2545	-3.52866	4.13598	1.35039	2.87896	1.39898	2.66012
NC_000001.11	16514025	16514225	4.14	10.87	0.28	0.51	VDR_only	0.54	-0.89	160	ENSG00000206652	RNU1-1	3.91753	1.72613	-0.023691	3.04047	29.0334	21.5922	23.433	27.7834
NC_000001.11	16540630	16540830	0.21	5.03	0.01	0.24	VDR_only	0.06	-4.1	-5078	ENSG00000233421	LINC01783	1.80526	4.29848	0.092648	3.3504	7.08954	5.75792	7.34466	9.75376
NC_000001.11	16613635	16613835	2.48	10.67	0.17	0.5	VDR_only	0.33	-1.6	-130	ENSG00000219481	NBPF1	2.75039	2.04614	-0.401081	3.28224	24.9822	27.71	25.5314	25.7145
NC_000001.11	16613844	16614044	2.28	7.85	0.15	0.37	VDR_only	0.41	-1.28	-339	ENSG00000219481	NBPF1	1.34346	4.73506	-4.27243	5.0901	12.1535	10.0764	8.39389	9.45819
NC_000001.11	16644570	16644770	2.28	9.67	0.15	0.46	VDR_only	0.33	-1.58	-904		MST1P2	2.95103	2.29978	0.366523	2.40064	29.0334	28.7896	22.3837	23.3499
NC_000001.11	16666714	16666914	2.69	6.44	0.18	0.3	VDR_only	0.59	-0.76	134	ENSG00000207389	RNU1-4	3.91753	1.72613	-0.023691	3.04047	19.5806	20.8725	19.236	20.3942
NC_000001.11	16667009	16667209	4.14	9.26	0.28	0.44	VDR_only	0.63	-0.66	-161	ENSG00000207005	RNU1-2	4.60854	3.06712	-5.32776	0.862069	36.4605	35.987	34.9746	32.217
NC_000001.11	16675177	16675377	1.45	8.05	0.1	0.38	VDR_only	0.26	-1.97	-5978	ENSG00000263811	MIR3675	-1.42613	4.29848	-0.76984	1.57884	11.4783	11.156	15.7386	11.5272
NC_000001.11	16732390	16732590	1.24	10.47	0.08	0.5	VDR_only	0.17	-2.57	-8026	ENSG00000206652	RNU1-1	-1.42613	4.29848	-0.76984	1.57884	12.1535	12.5955	11.8914	15.3696
NC_000001.11	16740272	16740472	3.52	5.64	0.24	0.27	VDR_only	0.89	-0.18	-144	ENSG00000206652	RNU1-1	4.60854	3.06712	-5.32776	0.862069	30.0462	29.1495	31.8269	28.9657
NC_000001.11	16740552	16740752	3.52	8.05	0.24	0.38	VDR_only	0.62	-0.69	136	ENSG00000207005	RNU1-2	3.91753	1.72613	-0.023691	3.04047	22.619	20.5126	18.1868	22.7588
NC_000001.11	16781061	16781289	17.96	12.36	1.21	0.58	RAR_dominant	2.06	1.04	-16695		MST1L	5.26689	8.37078	1.33191	1.4489	13.0301	9.78594	12.8854	12.1857
NC_000001.11	16781717	16781917	10.13	7.85	0.68	0.37	RAR_only	1.83	0.87	-17337		MST1L	4.88391	4.79727	-3.33517	3.30529	10.8031	12.9553	13.9898	12.4139
NC_000001.11	16867083	16867283	0.83	5.44	0.06	0.26	VDR_only	0.22	-2.21	-5043		LOC112267871	1.80526	4.29848	-0.76984	3.3504	5.06396	5.39805	4.89644	7.09364
NC_000001.11	16889547	16889747	1.03	14.1	0.07	0.67	VDR_only	0.1	-3.26	19	ENSG00000238142	LOC105376805	1.44782	2.16802	-0.581853	0.365873	5.40156	8.63688	6.29542	6.50251
NC_000001.11	16896096	16896296	2.69	10.07	0.18	0.48	VDR_only	0.38	-1.4	216	ENSG00000206652	RNU1-1	2.17433	1.22747	-4.63258	0.117969	22.619	22.6718	19.9355	18.9164
NC_000001.11	16951839	16952039	2.69	3.62	0.18	0.17	VDR_only	1.05	0.07	28681	ENSG00000117122	MFAP2	0.490923	1.11931	-4.39619	2.30335	5.40156	7.1974	8.04415	8.57149
NC_000001.11	17054091	17054291	2.28	3.83	0.15	0.18	VDR_only	0.84	-0.24	-21	ENSG00000117118	SDHB	9.23713	4.80038	-1.29984	0.171086	28.6958	20.8725	24.8319	24.5322
NC_000001.11	17181719	17181919	0.62	5.44	0.04	0.26	VDR_only	0.16	-2.63	-7970	ENSG00000204362	LINC02783	0.842289	2.91024	-2.07134	4.55654	0.337597	0	1.04924	0.295569
NC_000001.11	17233202	17233402	0.62	4.63	0.04	0.22	VDR_only	0.19	-2.39	-15796	ENSG00000142619	PADI3	3.17484	4.08236	7.7344	5.38172	0.675195	1.07961	1.04924	0.886706
NC_000001.11	17233906	17234106	2.28	3.62	0.15	0.17	VDR_only	0.89	-0.17	-15092	ENSG00000142619	PADI3	5.75755	3.12959	-3.12837	2.15995	8.10234	3.23883	4.19695	4.43353
NC_000001.11	17536430	17536630	4.96	6.44	0.33	0.3	VDR_only	1.09	0.13	-3168	ENSG00000074964	ARHGEF10L	3.86666	9.62384	0.105369	0.291588	8.43993	5.75792	10.1426	7.68478
NC_000001.11	17569798	17569998	3.52	5.84	0.24	0.28	VDR_only	0.85	-0.23	-10655	ENSG00000074964	ARHGEF10L	1.40545	4.4661	4.42119	4.32375	18.9054	16.9139	18.1868	18.9164
NC_000001.11	17593709	17593909	0.21	7.65	0.01	0.36	VDR_only	0.04	-4.7	13256	ENSG00000074964	ARHGEF10L	4.73388	12.2606	4.60648	-0.928122	0.675195	0.35987	0.349746	0.591137
NC_000001.11	17624754	17624954	3.72	3.02	0.25	0.14	VDR_only	1.75	0.81	6541	ENSG00000074964	ARHGEF10L	6.13178	7.45506	1.87666	5.10057	4.05117	1.07961	4.19695	2.95569
NC_000001.11	17630129	17630329	3.1	4.83	0.21	0.23	VDR_only	0.91	-0.13	11916	ENSG00000074964	ARHGEF10L	1.38529	2.46869	-8.66611	4.02942	16.2047	16.554	12.5908	11.2316
NC_000001.11	17636001	17636201	3.52	19.13	0.24	0.9	VDR_only	0.26	-1.94	17788	ENSG00000074964	ARHGEF10L	4.89923	2.19274	5.46038	3.11847	9.45272	9.35662	6.99491	11.8227
NC_000001.11	17640285	17640485	5.38	7.85	0.36	0.37	VDR_only	0.97	-0.04	22072	ENSG00000074964	ARHGEF10L	4.94245	2.80814	9.43062	7.00581	2.02558	2.87896	3.49746	2.36455
NC_000001.11	18926577	18926777	6	4.43	0.4	0.21	VDR_only	1.92	0.94	-23878	ENSG00000159423	ALDH4A1	3.22982	4.92444	-3.05519	6.15905	16.5423	15.1145	13.6401	15.3696
NC_000001.11	19011213	19011413	7.45	4.83	0.5	0.23	RAR_only	2.19	1.13	-54637	ENSG00000169991	IFFO2	6.77929	1.06711	1.95803	10.0847	9.45272	8.99675	9.09339	8.86706
NC_000001.11	19257261	19257461	3.93	1.81	0.26	0.09	RAR_only	3.08	1.62	5556	ENSG00000053372	MRTO4	6.79795	8.16659	-0.869209	-0.651403	4.38876	3.95857	3.49746	4.7291
NC_000001.11	19257477	19257677	2.28	1.61	0.15	0.08	RAR_only	2.01	1	5772	ENSG00000053372	MRTO4	7.68242	7.79007	4.56041	2.99278	4.05117	2.15922	2.09847	3.25125
NC_000001.11	19317115	19317315	1.86	22.55	0.13	1.07	VDR_only	0.12	-3.09	4889	ENSG00000040487	SLC66A1	5.62143	1.27352	13.5355	4.44969	1.35039	0	0.699491	1.18227
NC_000001.11	19398359	19398601	6.84	20.64	0.46	0.98	VDR_dominant	0.47	-1.09	85815	ENSG00000077549	CAPZB	4.3539	4.72379	10.2698	-1.09623	6.69614	7.13792	5.78092	6.35106
NC_000001.11	19469455	19469655	2.48	7.45	0.17	0.35	VDR_only	0.47	-1.08	14740	ENSG00000077549	CAPZB	4.96616	6.80127	1.96166	0.813162	8.43993	7.55727	9.79288	8.57149
NC_000001.11	19505854	19506054	10.13	8.46	0.68	0.4	VDR_only	1.7	0.77	-20415	ENSG00000077549	CAPZB	3.08175	8.5975	3.32718	-0.356406	6.41435	7.1974	7.34466	7.38921
NC_000001.11	19509003	19509220	21.92	7.05	1.47	0.33	RAR_dominant	4.41	2.14	-23573	ENSG00000077549	CAPZB	5.01925	1.97598	2.139	14.13	3.1115	3.31678	5.80223	5.72068
NC_000001.11	20059995	20060205	8.47	10.74	0.57	0.51	similarly-occupied	1.12	0.16	-10094	ENSG00000127472	PLA2G5	8.90197	4.23176	7.28235	1.69456	6.75195	3.77007	6.66182	8.16332
NC_000001.11	20081104	20081304	2.48	4.23	0.17	0.2	VDR_only	0.83	-0.26	11010	ENSG00000127472	PLA2G5	0.43478	-0.483068	1.56839	2.45446	8.43993	6.83753	5.24618	9.75376
NC_000001.11	20153233	20153433	4.34	3.42	0.29	0.16	VDR_only	1.8	0.85	14010	ENSG00000158786	PLA2G2F	-0.291118	2.45961	-5.72344	-2.13318	6.41435	6.47766	6.99491	8.86706
NC_000001.11	20154006	20154206	16.96	3.83	1.14	0.18	RAR_only	6.29	2.65	14783	ENSG00000158786	PLA2G2F	4.38821	6.76588	-1.88841	1.14805	4.38876	5.03818	7.6944	7.38921
NC_000001.11	20164689	20164889	6	41.28	0.4	1.95	VDR_only	0.21	-2.28	12650	ENSG00000187980	PLA2G2C	2.76388	2.96513	2.88978	1.26587	9.45272	9.35662	9.44313	12.4139
NC_000001.11	20165930	20166162	7.49	16.66	0.5	0.79	VDR_dominant	0.64	-0.65	11393	ENSG00000187980	PLA2G2C	3.36494	2.80814	4.09865	2.53454	11.0592	10.8582	10.8542	15.288
NC_000001.11	20171575	20171775	5.17	7.05	0.35	0.33	VDR_only	1.04	0.06	5764	ENSG00000187980	PLA2G2C	1.03154	0.438772	-0.524217	7.79952	5.06396	3.5987	3.14771	5.6158
NC_000001.11	20175369	20175569	3.93	1.01	0.26	0.05	RAR_only	5.54	2.47	1970	ENSG00000187980	PLA2G2C	3.75306	6.78915	-3.42124	4.94867	0.337597	0.35987	2.44822	1.47784
NC_000001.11	20187781	20187981	2.07	4.43	0.14	0.21	VDR_only	0.66	-0.59	-1395	ENSG00000225986	UBXN10-AS1	1.08096	1.51742	-2.98609	-0.531628	2.70078	4.31844	4.19695	3.25125
NC_000001.11	20194935	20195252	10.7	9.91	0.72	0.47	RAR_dominant	1.53	0.62	-8608	ENSG00000225986	UBXN10-AS1	2.01018	0.196475	2.79222	2.89447	8.9458	8.17371	6.61979	10.0698
NC_000001.11	20212974	20213174	0.83	3.42	0.06	0.16	VDR_only	0.34	-1.54	-26588	ENSG00000225986	UBXN10-AS1	5.22799	5.14781	-3.66581	2.81632	3.37597	2.15922	2.09847	3.25125
NC_000001.11	20278740	20278940	0.83	10.07	0.06	0.48	VDR_only	0.12	-3.1	-12035	ENSG00000158816	VWA5B1	3.72999	6.97623	9.7415	2.43254	1.01279	1.43948	0.699491	0.591137
NC_000001.11	20589667	20589867	3.1	5.44	0.21	0.26	VDR_only	0.81	-0.3	670	ENSG00000158825	CDA	2.08358	2.45959	-0.552232	3.64892	7.42714	7.55727	6.99491	5.91137
NC_000001.11	20851900	20852204	4.22	9.67	0.28	0.46	VDR_dominant	0.62	-0.69	-65364	ENSG00000127483	HP1BP3	5.97442	3.75602	-4.39619	2.04692	6.88521	8.28648	6.67278	7.00031
NC_000001.11	21091109	21091338	4.34	26.2	0.29	1.24	VDR_dominant	0.23	-2.09	20159	ENSG00000075151	EIF4G3	4.78613	3.56259	-1.14147	3.9044	4.12783	6.28594	7.94182	7.74415
NC_000001.11	21175413	21175624	6.47	5.34	0.43	0.25	RAR_dominant	1.72	0.78	1378	ENSG00000075151	EIF4G3	3.65433	2.58167	0.227709	4.69378	2.55998	2.38776	2.98361	2.52144
NC_000001.11	21261774	21261974	3.31	5.44	0.22	0.26	VDR_only	0.86	-0.21	17741	ENSG00000117298	ECE1	7.26167	1.72602	0.015216	6.36242	9.45272	10.0764	10.8421	9.45819
NC_000001.11	21284947	21285147	2.48	5.03	0.17	0.24	VDR_only	0.7	-0.51	5168	ENSG00000117298	ECE1	2.53662	6.13178	6.38398	1.70849	4.72636	5.03818	4.89644	5.91137
NC_000001.11	21287981	21288219	5.74	3.55	0.39	0.17	RAR_dominant	2.29	1.2	2115	ENSG00000117298	ECE1	0.838341	3.80315	5.80192	-0.740633	0.56739	2.72171	2.64513	1.98702
NC_000001.11	21294636	21294836	2.9	7.85	0.19	0.37	VDR_only	0.52	-0.93	1446	ENSG00000231105	LOC100506801	1.82127	4.6498	2.30587	9.6078	2.70078	3.5987	3.49746	3.84239
NC_000001.11	21294977	21295177	4.14	18.12	0.28	0.86	VDR_only	0.32	-1.63	1787	ENSG00000231105	LOC100506801	0.479836	6.25038	0.980884	2.09005	1.01279	0.35987	1.39898	0.886706
NC_000001.11	21324521	21324733	8.58	7.79	0.58	0.37	RAR_dominant	1.57	0.65	20877	ENSG00000117298	ECE1	5.62889	4.48779	-0.177165	3.24703	10.8286	15.617	13.8578	15.3361
NC_000001.11	21334255	21334470	10	11.61	0.67	0.55	similarly-occupied	1.22	0.29	11141	ENSG00000117298	ECE1	0.405079	6.25266	-4.04868	1.27887	26.6937	26.781	28.305	25.5701
NC_000001.11	21391603	21391803	0.21	4.03	0.01	0.19	VDR_only	0.07	-3.78	-46199	ENSG00000117298	ECE1	2.12309	2.41575	13.8755	0.312018	0.675195	0	0.349746	0.295569
NC_000001.11	21587004	21587204	2.9	4.83	0.19	0.23	VDR_only	0.85	-0.23	35834	ENSG00000162551	ALPL	2.61027	0.365163	1.47541	-0.749297	8.43993	8.99675	9.44313	8.86706
NC_000001.11	21762113	21762313	0.62	5.03	0.04	0.24	VDR_only	0.17	-2.51	20936	ENSG00000090686	USP48	0.288598	1.54097	2.50856	3.44342	1.35039	0.71974	0.699491	1.47784
NC_000001.11	21768305	21768511	4.22	13.1	0.28	0.62	VDR_dominant	0.46	-1.13	14741	ENSG00000090686	USP48	4.21668	3.19912	1.16371	6.93486	4.91647	5.9396	3.05603	5.16528
NC_000001.11	21857494	21857748	6.35	12.37	0.43	0.58	similarly-occupied	0.73	-0.46	45356	ENSG00000187942	LDLRAD2	3.92187	7.20897	2.01282	2.23121	12.4938	11.6179	14.5957	15.8257
NC_000001.11	21857839	21858118	4.74	6.06	0.32	0.29	similarly-occupied	1.11	0.15	45714	ENSG00000187942	LDLRAD2	9.23713	4.54817	2.53394	2.19279	6.77615	7.2232	8.77498	7.62758
NC_000001.11	21924647	21924847	2.28	3.62	0.15	0.17	VDR_only	0.89	-0.17	12563	ENSG00000142798	HSPG2	4.96852	5.12643	5.27112	6.88911	4.05117	3.5987	3.14771	6.20694
NC_000001.11	22019147	22019354	10.99	12.84	0.74	0.61	similarly-occupied	1.22	0.28	-5940	ENSG00000218510	LINC00339	2.26176	0.391523	-1.81444	-0.850738	15.9829	14.6034	20.9509	20.2757
NC_000001.11	22636374	22636574	2.48	13.89	0.17	0.66	VDR_only	0.25	-1.98	-154	ENSG00000173372	C1QA	10.3055	3.44119	7.67398	3.26458	7.76474	8.63688	9.09339	10.3449
NC_000001.11	22735246	22735462	5.94	6.9	0.4	0.33	similarly-occupied	1.22	0.29	15837	ENSG00000265422	MIR4684	3.30655	7.94281	-0.267197	4.87203	10.3155	5.66462	9.39132	10.3996
NC_000001.11	22820539	22820739	1.45	6.85	0.1	0.32	VDR_only	0.3	-1.74	42587	ENSG00000264014	MIR4253	1.58193	5.79072	8.40876	1.17812	1.35039	1.07961	0.699491	1.47784
NC_000001.11	22832163	22832363	4.96	4.63	0.33	0.22	VDR_only	1.52	0.61	30963	ENSG00000264014	MIR4253	6.08053	2.0857	-0.741461	6.4782	12.8287	13.3152	14.6893	14.1873
NC_000001.11	22845431	22845642	6.27	3.63	0.42	0.17	RAR_dominant	2.46	1.3	17689	ENSG00000264014	MIR4253	2.60508	2.77265	-0.210271	3.80945	2.87998	3.06998	1.98907	2.8016
NC_000001.11	23189105	23189305	5.17	6.44	0.35	0.3	VDR_only	1.14	0.19	5524	ENSG00000179546	HTR1D	3.10608	3.75602	-2.69481	2.06264	7.42714	6.83753	8.74364	8.57149
NC_000001.11	23242489	23242689	0	5.03	0	0.24	VDR_only	0	0	42929		LINC01355	2.16867	3.96621	3.44528	3.9576	0.675195	2.87896	0.699491	0.591137
NC_000001.11	23651239	23651439	0.62	7.25	0.04	0.34	VDR_only	0.12	-3.04	24005		MDS2	0.804157	4.31463	4.00258	4.25999	1.01279	0.71974	0.699491	0.591137
NC_000001.11	23743535	23743735	0.83	7.25	0.06	0.34	VDR_only	0.16	-2.63	269	ENSG00000011007	ELOA	2.66126	-0.057353	2.42444	0.252109	4.72636	3.95857	1.74873	2.66012
NC_000001.11	23756732	23756932	0.41	26.58	0.03	1.26	VDR_only	0.02	-5.5	13466	ENSG00000011007	ELOA	5.89338	5.92231	8.48991	4.80949	1.68799	1.07961	1.74873	2.06898
NC_000001.11	23778143	23778343	0.41	7.45	0.03	0.35	VDR_only	0.08	-3.67	54	ENSG00000236810	ELOA-AS1	1.55851	1.33496	-0.631397	2.14406	4.72636	4.31844	3.8472	5.6158
NC_000001.11	23800656	23800856	0.62	3.83	0.04	0.18	VDR_only	0.23	-2.12	-2	ENSG00000117308	GALE	1.24527	0.581267	-0.501247	-0.759735	12.4911	10.4362	9.79288	9.75376
NC_000001.11	23865573	23865773	2.9	32.42	0.19	1.53	VDR_only	0.13	-2.98	2696	ENSG00000179163	FUCA1	3.29621	0.65959	-5.18609	4.89239	1.35039	2.15922	2.09847	1.18227
NC_000001.11	23899119	23899319	1.45	17.72	0.1	0.84	VDR_only	0.12	-3.11	14143	ENSG00000188822	CNR2	6.45697	4.80199	5.73047	-0.461119	2.02558	2.51909	3.14771	3.84239
NC_000001.11	23959016	23959216	3.93	7.25	0.26	0.34	VDR_only	0.77	-0.38	-712	ENSG00000189266	PNRC2	0.266937	4.68084	2.98182	4.9761	15.8671	14.3948	12.2411	18.6208
NC_000001.11	24190206	24190458	8.54	4.47	0.57	0.21	RAR_dominant	2.71	1.44	-3043	ENSG00000185436	IFNLR1	7.4866	2.91638	-4.31361	0.33627	5.09075	5.71223	6.66182	7.03735
NC_000001.11	24192097	24192297	13.65	3.62	0.92	0.17	RAR_only	5.35	2.42	-4908	ENSG00000185436	IFNLR1	5.74523	3.14476	-2.23332	0.372002	3.03838	3.23883	3.8472	3.54682
NC_000001.11	24353028	24353228	0.41	7.45	0.03	0.35	VDR_only	0.08	-3.67	30088	ENSG00000158055	GRHL3	3.35217	0.828296	8.73448	3.474	0	0	0.349746	0
NC_000001.11	24541147	24541347	3.1	16.51	0.21	0.78	VDR_only	0.27	-1.91	14777		NCMAP-DT	6.81399	5.09425	0.219835	2.09405	2.70078	1.79935	0.349746	1.18227
NC_000001.11	24642981	24643181	1.03	4.23	0.07	0.2	VDR_only	0.35	-1.53	-221	ENSG00000133226	SRRM1	-0.196586	4.26247	-6.21739	-0.496328	22.9566	20.5126	19.236	23.3499
NC_000001.11	24727661	24727861	3.93	5.84	0.26	0.28	VDR_only	0.96	-0.07	-17686	ENSG00000169504	CLIC4	2.95935	2.673	-7.01022	1.55948	7.76474	10.0764	10.1426	10.3449
NC_000001.11	24733403	24733603	6.62	7.65	0.44	0.36	VDR_only	1.23	0.3	-11944	ENSG00000169504	CLIC4	3.10608	3.08973	-4.39619	0.251601	6.75195	5.39805	5.59593	7.68478
NC_000001.11	24849710	24849910	0.21	4.23	0.01	0.2	VDR_only	0.07	-3.85	69606	ENSG00000278034	MIR6731	3.81122	1.82523	12.7129	5.1595	1.68799	2.15922	1.39898	1.18227
NC_000001.11	24952679	24952879	0.62	4.03	0.04	0.19	VDR_only	0.22	-2.19	12231	ENSG00000020633	RUNX3	2.2535	5.81221	10.221	2.35443	0.675195	0.71974	0.699491	0
NC_000001.11	24965087	24965287	2.07	3.42	0.14	0.16	VDR_only	0.86	-0.22	-177	ENSG00000020633	RUNX3	1.04451	4.4205	-0.987207	4.19538	15.1919	10.4362	13.2903	14.1873
NC_000001.11	25016094	25016294	0.41	5.64	0.03	0.27	VDR_only	0.1	-3.26	-7309	ENSG00000264371	MIR4425	0.208741	5.36895	7.79984	2.49267	1.68799	0.35987	0.699491	0.886706
NC_000001.11	25022603	25022849	14.8	7.2	0.99	0.34	RAR_dominant	2.92	1.54	-777	ENSG00000264371	MIR4425	6.57397	3.05383	1.17373	9.71985	14.5469	13.4586	15.3547	13.4568
NC_000001.11	25034076	25034282	7.83	5.86	0.53	0.28	RAR_dominant	1.9	0.92	10676	ENSG00000264371	MIR4425	2.30643	3.26124	1.48772	2.61986	23.599	19.2164	17.9966	17.2176
NC_000001.11	25140421	25140621	4.76	3.02	0.32	0.14	VDR_only	2.24	1.16	91981	ENSG00000117614	SYF2	2.61306	8.70877	5.77381	4.41298	10.8031	10.0764	13.9898	10.6405
NC_000001.11	25267789	25267989	1.24	10.27	0.08	0.49	VDR_only	0.17	-2.54	36	ENSG00000117616	RSRP1	2.72334	2.92458	-0.804049	2.86538	11.1407	8.63688	6.29542	9.45819
NC_000001.11	25278411	25278622	9.21	33.59	0.62	1.59	VDR_dominant	0.39	-1.36	6008	ENSG00000187010	RHD	2.97416	6.643	6.50381	7.6892	9.27993	6.82218	8.95084	9.80559
NC_000001.11	25338116	25338316	0.41	10.47	0.03	0.5	VDR_only	0.06	-4.16	38	ENSG00000117616	RSRP1	2.72334	2.92458	-0.804049	2.86538	11.8159	8.63688	11.5416	6.20694
NC_000001.11	25414718	25414938	8.46	21.78	0.57	1.03	VDR_dominant	0.55	-0.86	6086	ENSG00000188672	RHCE	-0.162688	6.643	6.50381	7.6892	7.36576	5.56163	6.04106	9.40445
NC_000001.11	25537222	25537426	3.85	8.88	0.26	0.42	VDR_dominant	0.62	-0.7	-6261	ENSG00000157978	LDLRAP1	4.93807	1.34346	4.04949	5.16091	4.30271	4.93939	4.11465	5.21592
NC_000001.11	25549607	25549807	2.07	8.05	0.14	0.38	VDR_only	0.36	-1.46	6122	ENSG00000157978	LDLRAP1	4.34028	4.63788	-0.214773	0.933486	14.5167	12.2356	11.8914	14.7784
NC_000001.11	25550211	25550411	2.69	10.67	0.18	0.5	VDR_only	0.36	-1.48	6726	ENSG00000157978	LDLRAP1	1.62889	5.45618	9.5938	6.67401	4.38876	3.95857	3.8472	4.13796
NC_000001.11	25616337	25616537	1.86	8.26	0.13	0.39	VDR_only	0.32	-1.64	-1031	ENSG00000117643	MAN1C1	1.8471	0.697306	2.66861	0.807605	14.1791	13.3152	14.3396	12.4139
NC_000001.11	25695103	25695303	1.45	10.47	0.1	0.5	VDR_only	0.2	-2.35	77735	ENSG00000117643	MAN1C1	4.28672	2.69009	-4.71895	1.74415	2.70078	0.71974	2.09847	2.66012
NC_000001.11	25771182	25771382	1.03	6.64	0.07	0.31	VDR_only	0.22	-2.18	-28911	ENSG00000162430	SELENON	1.82006	2.55353	3.24867	3.46073	0.337597	1.07961	1.04924	1.18227
NC_000001.11	25787821	25788021	0.41	3.62	0.03	0.17	VDR_only	0.16	-2.63	-12272	ENSG00000162430	SELENON	4.97253	3.41996	10.2324	2.8972	0.675195	0.35987	0.699491	1.18227
NC_000001.11	25804330	25804530	1.65	7.45	0.11	0.35	VDR_only	0.32	-1.67	4237	ENSG00000162430	SELENON	6.40204	4.31697	2.92793	1.17854	0.675195	3.23883	1.04924	0.886706
NC_000001.11	25810877	25811077	1.03	6.64	0.07	0.31	VDR_only	0.22	-2.18	-8929	ENSG00000117640	MTFR1L	3.86054	3.31482	8.95347	5.50734	6.07675	3.95857	3.8472	3.84239
NC_000001.11	25819925	25820125	1.86	5.44	0.13	0.26	VDR_only	0.49	-1.04	71	ENSG00000117640	MTFR1L	4.70966	6.23475	5.87798	1.66554	8.77753	6.83753	8.39389	9.75376
NC_000001.11	25860163	25860363	0.83	28.59	0.06	1.35	VDR_only	0.04	-4.61	-805	ENSG00000127423	AUNIP	3.10608	0.146182	2.50856	-1.38914	2.36318	2.51909	3.49746	2.66012
NC_000001.11	25905481	25905681	1.03	8.66	0.07	0.41	VDR_only	0.17	-2.56	572	ENSG00000117632	STMN1	2.8676	4.6107	-0.893825	1.0401	10.8031	10.0764	9.44313	10.936
NC_000001.11	25931553	25931753	1.86	6.04	0.13	0.29	VDR_only	0.44	-1.19	-24776	ENSG00000117632	STMN1	7.80273	1.94008	3.96449	6.89975	4.72636	6.47766	5.94568	6.79808
NC_000001.11	26015444	26015644	7.86	8.26	0.53	0.39	VDR_only	1.35	0.43	-6231	ENSG00000158008	EXTL1	3.10608	3.56259	0.743103	0.015506	5.40156	5.75792	7.6944	5.91137
NC_000001.11	26016423	26016623	2.69	5.64	0.18	0.27	VDR_only	0.68	-0.56	-5252	ENSG00000158008	EXTL1	6.32997	5.97445	0.473993	3.76224	6.41435	6.83753	5.24618	4.7291
NC_000001.11	26194905	26195105	0.41	11.68	0.03	0.55	VDR_only	0.05	-4.31	4377	ENSG00000188782	CATSPER4	3.10608	3.75602	2.50856	3.293	3.71357	2.51909	1.74873	1.18227
NC_000001.11	26284712	26284912	4.96	18.53	0.33	0.88	VDR_only	0.38	-1.39	4726	ENSG00000142669	SH3BGRL3	1.00431	7.76989	2.80599	3.95796	12.8287	10.4362	12.5908	13.005
NC_000001.11	26290233	26290433	6.41	27.18	0.43	1.29	VDR_only	0.33	-1.58	10247	ENSG00000142669	SH3BGRL3	5.76891	3.96253	-3.19815	6.08419	4.05117	3.5987	5.94568	6.79808
NC_000001.11	26303037	26303237	1.24	7.45	0.08	0.35	VDR_only	0.24	-2.08	3567	ENSG00000158062	UBXN11	7.62115	2.9488	2.36514	0.415967	0.337597	1.07961	1.04924	0.886706
NC_000001.11	26311690	26311890	4.76	48.33	0.32	2.29	VDR_only	0.14	-2.84	-5086	ENSG00000158062	UBXN11	2.47186	5.91453	6.7218	-0.643406	1.01279	2.87896	3.49746	3.25125
NC_000001.11	26315403	26315603	2.69	12.28	0.18	0.58	VDR_only	0.31	-1.69	-2455	ENSG00000169442	CD52	9.71619	6.8201	3.97601	4.5413	3.03838	4.67831	4.54669	5.91137
NC_000001.11	26350763	26350963	1.03	9.87	0.07	0.47	VDR_only	0.15	-2.75	3267	ENSG00000176092	CRYBG2	7.99061	2.86279	6.95048	1.6326	1.35039	1.79935	1.74873	1.47784
NC_000001.11	26363935	26364135	0.83	3.62	0.06	0.17	VDR_only	0.32	-1.63	8759	ENSG00000176083	ZNF683	-0.175506	0.283994	-4.11315	-2.29372	4.38876	4.31844	6.29542	7.09364
NC_000001.11	26378106	26378306	5.38	6.85	0.36	0.32	RAR_only	1.12	0.16	-5412	ENSG00000176083	ZNF683	5.65269	2.45933	-6.34276	4.32928	6.41435	5.39805	5.59593	6.50251
NC_000001.11	26378347	26378586	5.19	11.46	0.35	0.54	VDR_dominant	0.64	-0.64	-5673	ENSG00000176083	ZNF683	4.50984	7.09661	2.77241	4.63407	9.32277	10.5401	8.78022	13.3562
NC_000001.11	26385678	26385885	10.59	7	0.71	0.33	RAR_dominant	2.15	1.1	-12988	ENSG00000176083	ZNF683	3.15996	3.82443	-2.52034	-0.024787	3.26181	3.82471	1.35167	3.14131
NC_000001.11	26481135	26481335	16.55	3.83	1.11	0.18	RAR_only	6.14	2.62	8795	ENSG00000198830	HMGN2	2.59476	12.2545	-3.38093	1.672	3.03838	3.23883	4.89644	4.7291
NC_000001.11	26541986	26542186	3.93	3.02	0.26	0.14	RAR_only	1.85	0.89	-1026	ENSG00000117676	RPS6KA1	4.00556	2.20933	-3.95494	3.64189	8.77753	11.156	10.1426	10.936
NC_000001.11	26555979	26556179	1.03	7.05	0.07	0.33	VDR_only	0.21	-2.26	1537	ENSG00000238705	MIR1976	0.925719	2.38934	8.50523	-1.4325	0.337597	1.07961	1.39898	0.591137
NC_000001.11	26582829	26583035	6.63	4.3	0.44	0.2	RAR_dominant	2.19	1.13	28390	ENSG00000238705	MIR1976	2.25197	0.240015	-3.25563	5.54116	3.27764	2.79511	3.05603	5.73919
NC_000001.11	26619458	26619658	0.21	5.44	0.01	0.26	VDR_only	0.05	-4.21	65016	ENSG00000238705	MIR1976	4.65863	3.93574	3.29124	-0.004898	0	0.35987	0.349746	0
NC_000001.11	26620703	26620939	2.63	7	0.18	0.33	VDR_dominant	0.53	-0.91	66279	ENSG00000238705	MIR1976	2.13514	3.29062	-2.3801	3.84569	7.15249	5.18457	6.22429	6.26205
NC_000001.11	26771784	26771989	14.33	7.47	0.96	0.35	RAR_dominant	2.72	1.45	-16076	ENSG00000060642	PIGV	4.68307	5.04247	0.490071	10.7728	4.94045	3.86202	5.45944	6.92063
NC_000001.11	26828762	26828962	1.65	11.48	0.11	0.54	VDR_only	0.2	-2.29	2174	ENSG00000204160	ZDHHC18	3.85483	0.987841	6.66837	2.68488	7.76474	7.1974	8.04415	9.45819
NC_000001.11	26900524	26900724	1.45	8.46	0.1	0.4	VDR_only	0.24	-2.04	-157	ENSG00000198746	GPATCH3	2.76822	-0.693862	11.6142	3.14755	1.01279	0.71974	1.74873	1.47784
NC_000001.11	27002007	27002207	4.14	4.83	0.28	0.23	RAR_only	1.22	0.28	8415	ENSG00000253368	TRNP1	4.69954	2.1585	-4.5806	0.569395	17.2175	17.2738	16.438	13.8917
NC_000001.11	27002257	27002457	3.93	2.82	0.26	0.13	RAR_only	1.98	0.98	8665	ENSG00000253368	TRNP1	-0.528046	5.2406	-5.91563	4.20923	5.06396	7.1974	5.24618	4.13796
NC_000001.11	27046081	27046281	0.62	3.22	0.04	0.15	VDR_only	0.27	-1.87	-33331	ENSG00000158246	TENT5B	1.31764	1.10101	3.53592	2.7409	1.68799	1.07961	2.09847	0.295569
NC_000001.11	27097558	27097758	1.86	9.26	0.13	0.44	VDR_only	0.29	-1.81	57467	ENSG00000090020	SLC9A1	0.44203	1.5568	4.55426	-0.316804	4.05117	3.5987	4.89644	6.50251
NC_000001.11	27105420	27105620	6.62	5.24	0.44	0.25	VDR_only	1.79	0.84	49605	ENSG00000090020	SLC9A1	2.61272	2.7981	-0.610893	-1.30183	5.06396	3.23883	1.74873	3.54682
NC_000001.11	27112101	27112338	5.93	9.52	0.4	0.45	similarly-occupied	0.89	-0.18	42905	ENSG00000090020	SLC9A1	0.274992	-0.247712	-8.03516	2.66065	20.2273	26.1172	23.3164	22.1988
NC_000001.11	27192097	27192297	1.45	17.12	0.1	0.81	VDR_only	0.12	-3.06	-37072	ENSG00000090020	SLC9A1	3.60699	5.23435	5.81671	1.65669	1.68799	1.79935	1.74873	1.47784
NC_000001.11	27300305	27300505	2.48	3.62	0.17	0.17	VDR_only	0.97	-0.04	-21740	ENSG00000186501	TMEM222	3.32659	2.0825	3.58484	4.0114	10.1279	10.7961	9.79288	10.6405
NC_000001.11	27626149	27626349	8.07	3.83	0.54	0.18	RAR_only	2.99	1.58	-9	ENSG00000000938	FGR	3.87902	11.112	-2.06024	7.90037	1.68799	2.87896	4.19695	3.54682
NC_000001.11	27631247	27631563	6.02	5.86	0.4	0.28	similarly-occupied	1.46	0.54	3780	ENSG00000000938	FGR	4.39492	5.8582	-2.19683	0.555449	4.70072	7.51628	6.19802	6.36034
NC_000001.11	27631604	27631840	7.89	9.56	0.53	0.45	similarly-occupied	1.17	0.23	3463	ENSG00000000938	FGR	7.79092	6.58557	3.69332	5.40801	15.4494	11.589	12.1522	13.7765
NC_000001.11	27667754	27667954	3.93	12.89	0.26	0.61	VDR_only	0.43	-1.21	4338	ENSG00000126709	IFI6	3.61852	2.05066	-0.610893	1.61896	5.06396	5.39805	4.89644	7.09364
NC_000001.11	27779897	27780132	7.39	7.71	0.5	0.36	similarly-occupied	1.36	0.44	6796	ENSG00000117758	STX12	1.22743	12.2545	-3.52866	3.36386	2.58585	7.35054	5.35781	6.03714
NC_000001.11	27863208	27863408	8.69	19.53	0.58	0.92	VDR_only	0.63	-0.66	-9235	ENSG00000130775	THEMIS2	8.62395	8.45765	-2.36921	9.49508	25.995	18.3534	27.6299	24.5322
NC_000001.11	27863450	27863650	5.17	10.07	0.35	0.48	RAR_only	0.73	-0.46	-8993	ENSG00000130775	THEMIS2	3.69435	-1.12048	-2.7058	4.61209	4.72636	6.83753	8.04415	7.68478
NC_000001.11	27864248	27864448	5.17	37.05	0.35	1.75	VDR_only	0.2	-2.34	-8195	ENSG00000130775	THEMIS2	7.89153	3.32049	7.29113	3.74962	3.71357	2.15922	2.79796	3.84239
NC_000001.11	27875357	27875557	3.1	4.83	0.21	0.23	VDR_only	0.91	-0.13	2913	ENSG00000130775	THEMIS2	4.25771	1.86887	-5.93266	6.3679	8.43993	7.55727	7.34466	7.09364
NC_000001.11	27885070	27885270	5.17	13.29	0.35	0.63	VDR_only	0.55	-0.86	12626	ENSG00000130775	THEMIS2	0.344164	2.32307	-1.83434	6.04635	4.38876	4.31844	2.09847	4.43353
NC_000001.11	27885705	27885905	3.1	8.46	0.21	0.4	VDR_only	0.52	-0.94	13261	ENSG00000130775	THEMIS2	2.06629	2.1433	3.8597	-2.43533	2.36318	3.23883	4.19695	3.84239
NC_000001.11	27904640	27904840	4.14	7.25	0.28	0.34	VDR_only	0.81	-0.3	9835	ENSG00000117748	RPA2	-1.54645	3.75602	-2.5621	1.28953	7.08954	5.39805	4.19695	5.32023
NC_000001.11	27959455	27959655	1.86	32.42	0.13	1.53	VDR_only	0.08	-3.62	93	ENSG00000158156	XKR8	-1.71373	-0.643547	3.15793	1.30073	10.1279	7.1974	8.39389	9.75376
NC_000001.11	27959778	27959978	1.24	15.71	0.08	0.74	VDR_only	0.11	-3.16	416	ENSG00000158156	XKR8	3.178	3.58694	-3.36465	1.8888	14.8543	10.0764	9.09339	11.2316
NC_000001.11	28062833	28063033	2.69	4.43	0.18	0.21	VDR_only	0.86	-0.21	25677	ENSG00000158161	EYA3	0.265353	5.79072	-3.36456	4.90604	2.02558	2.87896	1.74873	2.95569
NC_000001.11	28112771	28112999	7.8	7.77	0.52	0.37	similarly-occupied	1.43	0.51	-24248	ENSG00000158161	EYA3	0.854099	3.44977	-1.83774	5.53367	7.40345	11.68	7.66986	10.8894
NC_000001.11	28115370	28115570	4.34	5.24	0.29	0.25	VDR_only	1.18	0.24	-26833	ENSG00000158161	EYA3	-1.64088	-0.226147	4.10118	2.46771	1.68799	1.43948	2.09847	3.54682
NC_000001.11	28123498	28123698	6	5.84	0.4	0.28	RAR_only	1.46	0.54	-34961	ENSG00000158161	EYA3	4.57874	3.7696	-3.31273	2.3868	4.05117	5.03818	5.24618	8.57149
NC_000001.11	28135483	28135683	3.52	6.04	0.24	0.29	VDR_only	0.83	-0.28	41107	ENSG00000169403	PTAFR	4.66684	3.75602	-3.42412	4.89012	2.70078	1.79935	3.49746	2.36455
NC_000001.11	28172729	28173080	5.42	27.31	0.36	1.29	VDR_dominant	0.28	-1.83	3785	ENSG00000169403	PTAFR	6.11001	9.82477	10.0253	6.30652	7.11744	11.483	9.36641	9.59966
NC_000001.11	28235316	28235516	2.07	5.84	0.14	0.28	VDR_only	0.5	-0.99	-675	ENSG00000130770	ATP5IF1	3.10608	0.467617	-9.07093	1.41461	1.68799	1.79935	1.04924	2.36455
NC_000001.11	28552766	28552966	1.03	11.07	0.07	0.52	VDR_only	0.13	-2.92	-151	ENSG00000180098	TRNAU1AP	1.30086	2.16436	-0.177028	-2.47331	10.8031	11.8757	12.9406	10.0493
NC_000001.11	28590310	28590510	7.03	5.64	0.47	0.27	RAR_only	1.77	0.82	-1855	ENSG00000188060	RAB42	6.31793	8.16494	4.24935	3.38033	6.41435	5.75792	4.89644	7.68478
NC_000001.11	28648613	28648813	2.28	6.44	0.15	0.3	VDR_only	0.5	-1	113	ENSG00000274978	RNU11	-1.20394	-1.36183	-6.17122	4.14706	6.75195	8.27701	7.34466	8.57149
NC_000001.11	28764422	28764622	6.41	1.01	0.43	0.05	RAR_only	9.04	3.18	27582	ENSG00000198492	YTHDF2	1.22743	12.2545	-3.52866	7.44984	0.675195	1.07961	1.74873	1.47784
NC_000001.11	30645941	30646141	1.65	4.03	0.11	0.19	VDR_only	0.58	-0.78	-72731	ENSG00000186056	MATN1-AS1	3.94477	2.62602	3.14917	2.97102	0.675195	0.71974	1.39898	2.06898
NC_000001.11	30743722	30743922	3.52	6.04	0.24	0.29	VDR_only	0.83	-0.28	-4590	ENSG00000264773	MIR4420	0.396675	3.02212	-2.78153	5.89466	9.79032	8.27701	8.04415	7.09364
NC_000001.11	30754638	30754838	8.89	26.58	0.6	1.26	VDR_only	0.48	-1.07	3036	ENSG00000162511	LAPTM5	2.00156	5.51378	-0.726139	1.36305	8.10234	7.1974	9.09339	11.2316
NC_000001.11	30756731	30756956	18.94	23.45	1.27	1.11	similarly-occupied	1.15	0.2	930	ENSG00000162511	LAPTM5	4.02492	4.78974	0.710403	6.88632	30.9089	27.1902	26.7361	30.4764
NC_000001.11	30783644	30783854	3.74	9.21	0.25	0.44	VDR_dominant	0.58	-0.79	-25975	ENSG00000162511	LAPTM5	5.00568	5.59636	7.87012	1.16281	4.17978	3.77007	4.66327	5.91137
NC_000001.11	30824044	30824244	3.1	3.22	0.21	0.15	VDR_only	1.37	0.45	-508	ENSG00000223382	LINC01778	1.60114	3.81662	-1.76633	1.97801	13.8415	13.3152	13.9898	15.6651
NC_000001.11	30892758	30892991	4.08	11.93	0.27	0.56	VDR_dominant	0.49	-1.04	15883	ENSG00000162512	SDC3	10.5744	6.27202	4.35663	6.25895	9.56284	6.17803	8.4059	9.38716
NC_000001.11	30912813	30913216	4	3.3	0.27	0.16	RAR_dominant	1.72	0.79	-4257	ENSG00000162512	SDC3	6.58602	4.84056	2.67307	6.72344	5.36135	5.00068	7.11641	4.54721
NC_000001.11	30919186	30919386	2.69	6.64	0.18	0.31	VDR_only	0.57	-0.8	-10528	ENSG00000162512	SDC3	4.44414	3.73682	2.18401	0.951779	0.675195	0.71974	1.74873	1.47784
NC_000001.11	31065832	31066032	1.45	9.26	0.1	0.44	VDR_only	0.22	-2.17	-215	ENSG00000134644	PUM1	0.874398	4.91206	0.165486	-1.84889	12.1535	8.27701	11.5416	10.0493
NC_000001.11	31111300	31111500	2.69	10.27	0.18	0.49	VDR_only	0.37	-1.43	-45683	ENSG00000134644	PUM1	-0.0241	2.50232	-4.39619	2.31316	0.675195	4.31844	4.19695	3.54682
NC_000001.11	31155392	31155592	0.83	7.85	0.06	0.37	VDR_only	0.15	-2.74	84395	ENSG00000084628	NKAIN1	1.47904	4.95218	2.10102	4.38534	8.77753	11.8757	10.8421	7.98035
NC_000001.11	31162628	31162828	0.83	11.28	0.06	0.53	VDR_only	0.1	-3.26	77159	ENSG00000084628	NKAIN1	1.07409	2.39732	8.09206	2.30335	3.37597	3.95857	3.14771	5.02467
NC_000001.11	31244036	31244236	1.24	6.24	0.08	0.3	VDR_only	0.28	-1.82	-4249	ENSG00000084628	NKAIN1	7.41967	6.13354	5.40905	-0.13954	1.01279	1.43948	0.699491	1.47784
NC_000001.11	31396904	31397104	0.83	10.27	0.06	0.49	VDR_only	0.11	-3.13	-12773	ENSG00000168528	SERINC2	1.62575	1.602	8.84314	3.43489	3.37597	2.15922	1.74873	1.18227
NC_000001.11	31397576	31397776	3.52	25.37	0.24	1.2	VDR_only	0.2	-2.35	-12101	ENSG00000168528	SERINC2	9.59325	3.74244	10.2496	7.40562	4.72636	1.79935	2.09847	2.06898
NC_000001.11	31444923	31445123	2.9	16.31	0.19	0.77	VDR_only	0.25	-1.99	31210	ENSG00000168528	SERINC2	3.47927	1.73137	6.24802	3.66965	0.337597	0.71974	0	1.47784
NC_000001.11	31446119	31446319	4.14	52.56	0.28	2.49	VDR_only	0.11	-3.16	32406	ENSG00000168528	SERINC2	1.30052	3.89723	12.285	4.74148	3.37597	3.5987	4.89644	4.13796
NC_000001.11	31483111	31483311	2.69	5.44	0.18	0.26	VDR_only	0.7	-0.51	-16874	ENSG00000260386	LDC1P	1.06131	5.75715	5.07158	3.073	4.72636	3.5987	4.89644	5.6158
NC_000001.11	31483453	31483663	8.67	10.74	0.58	0.51	similarly-occupied	1.15	0.2	-16527	ENSG00000260386	LDC1P	-1.76032	-1.88794	-2.61262	3.58151	7.07347	7.54014	7.66109	9.2893
NC_000001.11	31509270	31509470	2.69	5.44	0.18	0.26	VDR_only	0.7	-0.51	-9065		LINC01226	10.5455	7.90712	2.37194	3.48064	9.79032	8.27701	10.1426	9.75376
NC_000001.11	31523861	31524092	5.37	8.02	0.36	0.38	similarly-occupied	0.95	-0.07	5542		LINC01226	5.6035	8.14073	-0.651367	4.49696	12.5686	11.8399	12.1124	11.2598
NC_000001.11	31549816	31550068	3.94	4.95	0.26	0.23	similarly-occupied	1.13	0.18	-26543	ENSG00000142910	TINAGL1	10.9298	4.61011	-2.72491	9.12022	5.62662	5.141	6.38425	6.80277
NC_000001.11	31573906	31574111	17.96	6.88	1.21	0.33	RAR_dominant	3.71	1.89	-2476	ENSG00000142910	TINAGL1	6.13178	12.5769	0.96017	2.93321	11.1983	7.72404	12.2837	13.5529
NC_000001.11	31605949	31606149	5.79	6.64	0.39	0.31	VDR_only	1.24	0.31	-11651	ENSG00000121764	HCRTR1	0.976753	2.51877	4.19153	5.33864	7.76474	6.47766	11.1919	9.45819
NC_000001.11	31625807	31626011	12.77	6.32	0.86	0.3	RAR_dominant	2.87	1.52	8209	ENSG00000121764	HCRTR1	7.06463	7.59181	-1.48737	0.962619	6.95053	9.87879	11.6582	9.85228
NC_000001.11	31644616	31644816	0.62	6.44	0.04	0.3	VDR_only	0.14	-2.87	-99	ENSG00000162517	PEF1	0.015769	-0.319114	1.26549	1.83138	8.10234	11.156	8.39389	10.3449
NC_000001.11	31690019	31690219	1.03	18.32	0.07	0.87	VDR_only	0.08	-3.64	13898	ENSG00000084636	COL16A1	4.8047	5.26689	-1.73397	4.33124	1.68799	2.87896	3.14771	3.54682
NC_000001.11	31701071	31701271	2.9	38.06	0.19	1.8	VDR_only	0.11	-3.21	2846	ENSG00000084636	COL16A1	4.05677	0.854047	9.04858	5.38272	4.05117	4.67831	5.59593	5.6158
NC_000001.11	31707770	31707970	2.9	17.32	0.19	0.82	VDR_only	0.24	-2.07	-3853	ENSG00000084636	COL16A1	3.93765	4.20269	10.0749	4.4993	7.08954	6.11779	6.29542	7.68478
NC_000001.11	31726897	31727097	0	3.22	0	0.15	VDR_only	0	0	-22980	ENSG00000084636	COL16A1	4.84734	8.14395	-0.77595	1.26207	1.35039	1.07961	0.699491	1.77341
NC_000001.11	31798701	31798944	11.92	16.74	0.8	0.79	similarly-occupied	1.01	0.02	17228	ENSG00000134668	SPOCD1	0.839952	4.83676	-1.58402	4.83526	12.2257	14.5133	16.12	13.1364
NC_000001.11	31816020	31816220	0	4.43	0	0.21	VDR_only	0	0	-69	ENSG00000134668	SPOCD1	7.10281	5.36036	0.706515	4.43468	4.72636	6.11779	3.49746	5.02467
NC_000001.11	31817076	31817276	2.07	4.63	0.14	0.22	VDR_only	0.63	-0.66	-1125	ENSG00000134668	SPOCD1	0.754776	3.48713	-3.02509	3.25213	2.02558	0.35987	0	1.18227
NC_000001.11	31827449	31827649	0.83	3.02	0.06	0.14	VDR_only	0.39	-1.36	-11498	ENSG00000134668	SPOCD1	3.10608	4.4034	6.97827	-0.556583	0	0.71974	0.349746	0.295569
NC_000001.11	31938460	31938757	3.9	12.75	0.26	0.6	VDR_dominant	0.43	-1.2	-241	ENSG00000184007	PTP4A2	6.71684	10.1224	4.48309	2.09788	14.5496	10.6628	11.0694	12.9373
NC_000001.11	31956058	31956258	6.83	7.85	0.46	0.37	RAR_only	1.23	0.3	-17790	ENSG00000184007	PTP4A2	2.88647	-0.17194	-2.40917	1.91014	9.11513	7.1974	9.79288	10.936
NC_000001.11	32013738	32013938	0.41	9.26	0.03	0.44	VDR_only	0.06	-3.98	-30	ENSG00000121774	KHDRBS1	-1.03079	-1.97053	-6.38895	0.553759	17.2175	15.4744	16.0883	15.074
NC_000001.11	32203521	32203721	1.45	5.44	0.1	0.26	VDR_only	0.38	-1.4	-2050	ENSG00000160051	IQCC	2.38979	4.64866	3.19265	6.7641	1.68799	2.15922	2.44822	2.06898
NC_000001.11	32264952	32265152	5.58	4.63	0.38	0.22	RAR_only	1.71	0.78	-9059	ENSG00000182866	LCK	1.22743	12.2545	-1.8919	2.66756	1.01279	1.43948	1.04924	2.36455
NC_000001.11	32291933	32292133	0.62	3.83	0.04	0.18	VDR_only	0.23	-2.12	-50	ENSG00000116478	HDAC1	3.93957	4.39333	-1.58058	1.33616	17.8927	18.3534	16.0883	17.4385
NC_000001.11	32394538	32394738	1.24	6.64	0.08	0.31	VDR_only	0.27	-1.92	-197	ENSG00000160058	BSDC1	4.2228	4.55084	0.763186	6.24402	31.7341	21.5922	19.5858	21.8721
NC_000001.11	32494798	32494998	0.21	7.05	0.01	0.33	VDR_only	0.04	-4.58	29826	ENSG00000273274	ZBTB8B	3.10608	5.79072	10.9535	3.22598	0	0	0.699491	0.295569
NC_000001.11	32508314	32508514	1.45	3.62	0.1	0.17	VDR_only	0.57	-0.82	-31013	ENSG00000160062	ZBTB8A	1.33166	7.00269	2.94854	7.58717	3.37597	2.51909	6.29542	5.91137
NC_000001.11	32637417	32637617	1.45	7.65	0.1	0.36	VDR_only	0.27	-1.9	13033	ENSG00000176261	ZBTB8OS	2.9996	2.92238	3.44528	3.89222	1.68799	0.71974	0.699491	0.886706
NC_000001.11	32789454	32789654	0.83	6.64	0.06	0.31	VDR_only	0.18	-2.5	23927	ENSG00000162522	KIAA1522	5.37884	4.98326	0.644083	5.30161	0.337597	0.71974	0	1.18227
NC_000001.11	32814369	32814569	2.07	20.54	0.14	0.97	VDR_only	0.14	-2.81	-2973	ENSG00000116497	S100PBP	2.9996	2.66055	-2.76101	2.1776	1.35039	2.87896	2.44822	1.18227
NC_000001.11	32939741	32939941	3.93	3.22	0.26	0.15	RAR_only	1.73	0.79	24968	ENSG00000116514	RNF19B	1.63726	6.83422	-1.47767	2.03382	5.73915	8.99675	4.54669	8.86706
NC_000001.11	32941769	32941969	3.52	5.64	0.24	0.27	VDR_only	0.89	-0.18	22940	ENSG00000116514	RNF19B	3.2457	7.00269	-0.610893	4.84715	12.1535	13.3152	11.5416	13.8917
NC_000001.11	32964843	32965043	0.41	3.22	0.03	0.15	VDR_only	0.18	-2.46	-134	ENSG00000116514	RNF19B	1.32014	2.60436	-3.13485	1.66578	16.8799	15.8343	16.438	18.0297
NC_000001.11	32981216	32981416	4.76	5.84	0.32	0.28	VDR_only	1.16	0.21	-16507	ENSG00000116514	RNF19B	0.413931	-0.4937	3.1093	1.48389	12.1535	10.4362	9.79288	13.3006
NC_000001.11	32989356	32989556	4.14	9.67	0.28	0.46	VDR_only	0.61	-0.72	-24647	ENSG00000116514	RNF19B	3.77314	1.14991	1.7292	-0.599237	9.11513	5.39805	6.29542	9.45819
NC_000001.11	32992449	32992804	5.01	6.58	0.34	0.31	similarly-occupied	1.08	0.11	-27818	ENSG00000116514	RNF19B	-0.606732	1.92493	-0.611585	2.71836	17.498	16.2195	15.5661	15.3196
NC_000001.11	33041772	33042098	5.84	3.21	0.39	0.15	RAR_dominant	2.58	1.37	-5024	ENSG00000004455	AK2	2.37516	12.2545	-3.52866	4.42591	2.69249	1.98701	3.43309	2.90129
NC_000001.11	33060815	33061069	4.72	13.64	0.32	0.64	VDR_dominant	0.49	-1.02	-20211	ENSG00000142920	AZIN2	0.922852	2.48848	3.44653	2.37192	15.4178	12.7513	10.7402	12.8002
NC_000001.11	33127384	33127584	2.69	5.03	0.18	0.24	VDR_only	0.76	-0.4	45306	ENSG00000142920	AZIN2	3.72956	5.83592	0.930063	3.23173	26.6702	24.4712	26.2309	24.2366
NC_000001.11	33338833	33339033	6.41	3.42	0.43	0.16	RAR_only	2.66	1.41	-6441	ENSG00000284154	MIR3605	3.86418	2.65847	-3.44385	6.58975	7.08954	6.47766	6.64517	5.02467
NC_000001.11	33346903	33347103	4.55	12.28	0.31	0.58	VDR_only	0.53	-0.93	2896	ENSG00000134686	PHC2	6.8876	4.39333	-4.04483	4.70267	6.41435	8.99675	6.99491	7.98035
NC_000001.11	33350275	33350475	3.52	11.68	0.24	0.55	VDR_only	0.43	-1.23	23	ENSG00000233246	LOC101929464	2.4205	6.08983	0.3359	2.65747	14.1791	13.6751	9.09339	14.1873
NC_000001.11	33433762	33433966	20.28	17.37	1.36	0.82	RAR_dominant	1.66	0.73	-38781	ENSG00000121903	ZSCAN20	3.87981	3.81203	-0.09164	1.09	17.8728	14.8182	20.2304	19.125
NC_000001.11	33461081	33461297	7.66	13.8	0.51	0.65	similarly-occupied	0.79	-0.34	-11456	ENSG00000121903	ZSCAN20	0.402448	4.07704	6.51636	1.30365	10.6281	9.66318	10.3628	8.48391
NC_000001.11	33461317	33461692	3.86	15.14	0.26	0.72	VDR_dominant	0.36	-1.47	-11140	ENSG00000121903	ZSCAN20	4.14457	6.83714	5.22547	2.05844	5.04145	6.71758	5.96899	5.67492
NC_000001.11	33470685	33470885	1.86	4.03	0.13	0.19	VDR_only	0.66	-0.61	-1860	ENSG00000121903	ZSCAN20	2.90821	1.32718	-1.93583	1.06895	10.1279	9.35662	10.1426	10.936
NC_000001.11	34919216	34919416	2.9	3.02	0.19	0.14	VDR_only	1.36	0.44	10334	ENSG00000116544	DLGAP3	4.66367	2.23011	-0.14145	3.75609	11.8159	12.9553	11.5416	13.005
NC_000001.11	35079237	35079437	0.83	6.04	0.06	0.29	VDR_only	0.19	-2.36	-26	ENSG00000197056	ZMYM1	-0.280992	3.558	-3.29616	2.28051	6.41435	6.83753	8.74364	9.16262
NC_000001.11	35447336	35447536	1.45	13.09	0.1	0.62	VDR_only	0.16	-2.67	-81359	ENSG00000227409	ZMYM4-AS1	3.13795	0.114006	4.92574	0.288437	1.68799	1.43948	1.74873	2.66012
NC_000001.11	35769287	35769487	1.65	6.44	0.11	0.3	VDR_only	0.36	-1.46	591	ENSG00000092853	CLSPN	1.97777	3.7643	3.19451	5.69265	19.5806	14.3948	20.9847	16.8474
NC_000001.11	35811347	35811547	1.24	7.45	0.08	0.35	VDR_only	0.24	-2.08	3431	ENSG00000134698	AGO4	3.10608	3.75602	-2.33961	2.30335	7.08954	6.83753	6.29542	5.02467
NC_000001.11	35811612	35811812	0.62	6.64	0.04	0.31	VDR_only	0.13	-2.92	3696	ENSG00000134698	AGO4	3.10608	-1.71916	3.44528	-0.810205	1.01279	0	1.39898	1.77341
NC_000001.11	35887158	35887358	7.24	2.42	0.49	0.11	RAR_only	4.25	2.09	4049	ENSG00000092847	AGO1	5.89795	3.02961	-2.65093	13.1568	2.36318	2.51909	3.14771	4.7291
NC_000001.11	36120137	36120381	5.76	3.47	0.39	0.16	RAR_dominant	2.36	1.24	4963	ENSG00000171812	COL8A2	4.85232	12.2545	-3.52866	1.47645	5.25766	5.01458	6.02021	4.84539
NC_000001.11	36188324	36188524	0.41	5.84	0.03	0.28	VDR_only	0.1	-3.31	32264	ENSG00000116871	MAP7D1	5.3152	5.0525	8.45262	2.88086	8.10234	6.11779	4.54669	6.50251
NC_000001.11	36300026	36300226	2.69	4.63	0.18	0.22	VDR_only	0.82	-0.28	-6242	ENSG00000214193	SH3D21	3.73362	2.26199	5.7992	4.46591	10.8031	12.9553	11.1919	10.3449
NC_000001.11	36365465	36365665	4.76	2.42	0.32	0.11	RAR_only	2.8	1.48	20359	ENSG00000196182	STK40	-0.636133	-1.25398	-9.52767	0.590756	6.75195	14.0349	9.44313	9.45819
NC_000001.11	36374576	36374776	5.58	4.83	0.38	0.23	RAR_only	1.64	0.71	11248	ENSG00000196182	STK40	3.66508	6.17392	-3.69369	-2.80074	23.9694	20.8725	22.3837	25.7145
NC_000001.11	36386603	36386803	4.96	2.82	0.33	0.13	RAR_only	2.5	1.32	-779	ENSG00000196182	STK40	0.246569	0.789859	0.129037	0.831603	25.6574	23.0317	19.236	22.7588
NC_000001.11	36397938	36398138	0.41	4.23	0.03	0.2	VDR_only	0.14	-2.85	-130	ENSG00000181817	LSM10	1.95914	8.39646	-1.36965	-0.413994	13.8415	8.99675	12.9406	10.6405
NC_000001.11	36486394	36486594	2.07	7.05	0.14	0.33	VDR_only	0.42	-1.26	-3180	ENSG00000119535	CSF3R	4.08236	0.618137	1.62931	1.79631	4.72636	5.39805	3.8472	5.6158
NC_000001.11	37487343	37487543	1.65	3.42	0.11	0.16	VDR_only	0.69	-0.54	7213	ENSG00000283724	MIR6732	0.200756	1.17223	-3.47243	0.745889	10.8031	5.03818	8.04415	10.936
NC_000001.11	37656469	37656669	2.48	7.05	0.17	0.33	VDR_only	0.5	-1	-21677	ENSG00000169218	RSPO1	2.61272	5.24265	-0.610893	1.41461	7.08954	6.83753	6.29542	7.38921
NC_000001.11	37823507	37823707	0.62	7.25	0.04	0.34	VDR_only	0.12	-3.04	-15399	ENSG00000196449	YRDC	0.890537	4.61385	4.77139	2.83932	0.337597	0.35987	0.349746	0.591137
NC_000001.11	37860328	37860528	0.62	21.14	0.04	1	VDR_only	0.04	-4.58	-836	ENSG00000188786	MTF1	0.086743	3.35088	-5.67579	5.42943	4.05117	3.5987	3.8472	2.06898
NC_000001.11	37901741	37901941	3.72	0.4	0.25	0.02	RAR_only	13.12	3.71	29898	ENSG00000204084	INPP5B	6.81789	4.04819	-3.97585	10.071	0.675195	2.15922	1.39898	1.77341
NC_000001.11	37990106	37990306	0.62	6.85	0.04	0.32	VDR_only	0.13	-2.96	-184	ENSG00000183431	SF3A3	2.03674	0.206421	-3.47764	4.39736	14.1791	15.8343	14.3396	16.2563
NC_000001.11	37999625	37999848	5.94	5.06	0.4	0.24	RAR_dominant	1.67	0.74	5777	ENSG00000183386	FHL3	2.00818	5.72585	-1.46104	3.07703	9.38611	8.06884	10.6649	7.68743
NC_000001.11	38000033	38000233	2.48	4.23	0.17	0.2	VDR_only	0.83	-0.26	5381	ENSG00000183386	FHL3	7.45355	6.8876	5.43171	7.83324	6.41435	6.83753	6.64517	5.02467
NC_000001.11	38816158	38816358	1.03	15.91	0.07	0.75	VDR_only	0.09	-3.44	43514	ENSG00000116954	RRAGC	1.44634	6.53389	12.7858	-0.165397	5.06396	3.95857	3.49746	4.13796
NC_000001.11	38990846	38991046	2.69	38.46	0.18	1.82	VDR_only	0.1	-3.33	-298	ENSG00000174574	AKIRIN1	3.59529	2.50655	12.4766	1.72196	4.72636	4.31844	5.24618	6.50251
NC_000001.11	39043735	39043938	7.74	6.15	0.52	0.29	RAR_dominant	1.79	0.84	17487	ENSG00000168653	NDUFS5	1.22743	12.2545	2.80227	3.35524	0.997825	2.48186	1.37831	3.49441
NC_000001.11	39102784	39103066	5.43	3.14	0.36	0.15	RAR_dominant	2.45	1.29	18758	ENSG00000127603	MACF1	0.803442	3.16983	-1.47156	-1.04125	5.02804	6.6359	4.71288	7.75605
NC_000001.11	39115301	39115501	4.96	4.63	0.33	0.22	VDR_only	1.52	0.61	31234	ENSG00000127603	MACF1	3.14561	1.39168	1.8037	6.42042	2.36318	2.51909	6.29542	6.20694
NC_000001.11	39215234	39215434	2.48	3.62	0.17	0.17	VDR_only	0.97	-0.04	131167	ENSG00000127603	MACF1	8.09247	6.35001	-2.87091	3.2815	5.06396	4.67831	5.59593	6.79808
NC_000001.11	39217534	39217734	11.79	4.23	0.79	0.2	RAR_only	3.96	1.98	133467	ENSG00000127603	MACF1	4.09577	12.2545	2.67288	3.79201	2.36318	2.51909	4.19695	5.02467
NC_000001.11	39230950	39231150	3.31	17.52	0.22	0.83	VDR_only	0.27	-1.9	146883	ENSG00000127603	MACF1	0.95811	4.5852	3.71087	0.452194	4.38876	4.67831	5.24618	4.43353
NC_000001.11	39499445	39499645	0.83	23.56	0.06	1.11	VDR_only	0.05	-4.33	7909	ENSG00000183682	BMP8A	1.81008	2.50049	3.67847	3.55438	2.02558	2.51909	2.09847	2.06898
NC_000001.11	39508928	39509128	6.2	10.87	0.42	0.51	VDR_only	0.81	-0.3	-5838	ENSG00000237624	OXCT2P1	5.2755	3.64615	-0.9855	6.18393	13.8415	12.2356	9.79288	12.7094
NC_000001.11	39509579	39509802	11.31	18.96	0.76	0.9	similarly-occupied	0.85	-0.24	-5175	ENSG00000237624	OXCT2P1	-0.125688	5.89795	2.85668	3.69656	18.7722	20.0107	15.9973	15.905
NC_000001.11	39515470	39515670	4.76	38.46	0.32	1.82	VDR_only	0.18	-2.51	704	ENSG00000237624	OXCT2P1	2.68071	0.828522	12.7707	-1.43447	8.43993	10.0764	8.04415	6.79808
NC_000001.11	39530380	39530580	5.58	20.74	0.38	0.98	VDR_only	0.38	-1.39	15614	ENSG00000237624	OXCT2P1	2.39011	4.01133	11.0333	3.18863	10.8031	9.35662	13.6401	12.1183
NC_000001.11	39540828	39541042	24.74	24.84	1.66	1.17	similarly-occupied	1.41	0.5	18763	ENSG00000243970	PPIEL	5.44138	6.76466	-3.29558	0.618826	29.9736	32.2874	31.379	32.0429
NC_000001.11	39541162	39541362	10.55	26.78	0.71	1.27	VDR_only	0.56	-0.84	18436	ENSG00000243970	PPIEL	-1.31648	5.36547	1.20227	4.22771	4.72636	5.39805	5.94568	5.02467
NC_000001.11	39576786	39576986	6.41	12.48	0.43	0.59	VDR_only	0.73	-0.46	-96	ENSG00000090621	PABPC4	-1.61313	0.47293	-3.61213	0.706926	28.6958	28.7896	18.8863	28.3746
NC_000001.11	39605441	39605641	5.38	15.71	0.36	0.74	VDR_only	0.49	-1.04	-28751	ENSG00000090621	PABPC4	0.8147	12.2545	-3.33424	4.90953	2.02558	1.79935	2.44822	1.77341
NC_000001.11	39605788	39606135	6.2	18.57	0.42	0.88	VDR_dominant	0.47	-1.08	-29172	ENSG00000090621	PABPC4	3.98432	6.15276	0.362912	5.43642	4.08619	5.60029	4.43481	5.45141
NC_000001.11	39639815	39640015	3.1	7.45	0.21	0.35	VDR_only	0.59	-0.76	-272	ENSG00000163909	HEYL	0.463889	1.43305	-4.87413	2.27456	26.3326	27.71	26.5807	26.3056
NC_000001.11	39641028	39641228	5.79	9.87	0.39	0.47	VDR_only	0.83	-0.26	-1485	ENSG00000163909	HEYL	4.66209	4.05677	-1.26635	0.340099	7.76474	9.35662	10.8421	9.16262
NC_000001.11	39677013	39677217	30.21	42.05	2.03	1.99	similarly-occupied	1.02	0.03	-5077	ENSG00000116981	NT5C1A	3.60091	5.30893	1.96988	7.63849	21.5136	26.8139	26.0595	25.2103
NC_000001.11	39691254	39691454	3.31	9.46	0.22	0.45	VDR_only	0.5	-1.01	79	ENSG00000116983	HPCAL4	1.55676	5.39013	-3.55851	1.55403	28.6958	27.3501	25.5314	25.1233
NC_000001.11	39691484	39691684	2.48	11.07	0.17	0.52	VDR_only	0.32	-1.65	-99	ENSG00000116983	HPCAL4	3.35913	6.75616	6.72317	5.48985	25.995	23.7514	24.4822	19.5075
NC_000001.11	39770270	39770470	2.48	12.69	0.17	0.6	VDR_only	0.28	-1.85	978	ENSG00000198754	OXCT2	-4.40517	1.632	-6.02117	-0.424516	12.8287	11.5158	8.04415	10.3449
NC_000001.11	39770594	39770794	3.72	41.68	0.25	1.97	VDR_only	0.13	-2.98	654	ENSG00000198754	OXCT2	2.68071	1.38667	12.7707	0.206467	9.11513	10.4362	7.34466	8.86706
NC_000001.11	39776389	39776589	10.13	16.51	0.68	0.78	VDR_only	0.87	-0.2	-5141	ENSG00000198754	OXCT2	-0.155823	1.72805	2.85668	2.84733	18.2303	18.7132	18.8863	18.6208
NC_000001.11	39777459	39777659	3.52	37.25	0.24	1.76	VDR_only	0.13	-2.9	-6211	ENSG00000198754	OXCT2	-0.986585	3.60296	-0.926654	0.356162	2.02558	3.23883	4.54669	1.77341
NC_000001.11	39789124	39789324	4.55	9.46	0.31	0.45	VDR_only	0.68	-0.55	248	ENSG00000261798	LOC101929536	-0.893121	5.17013	-1.38625	4.45815	28.6958	21.9521	25.1817	25.7145
NC_000001.11	39793412	39793612	3.52	10.47	0.24	0.5	VDR_only	0.48	-1.07	4536	ENSG00000261798	LOC101929536	3.10608	2.94941	-3.45947	1.41461	4.38876	5.03818	7.34466	5.6158
NC_000001.11	39799835	39800035	6.83	12.48	0.46	0.59	VDR_only	0.78	-0.37	10959	ENSG00000261798	LOC101929536	3.62046	1.31569	1.62228	1.82208	22.2814	15.4744	18.1868	17.143
NC_000001.11	39816381	39816581	7.65	21.14	0.51	1	VDR_only	0.51	-0.96	27505	ENSG00000261798	LOC101929536	2.95103	4.8563	6.23533	6.56117	8.77753	10.0764	8.04415	6.79808
NC_000001.11	39816745	39816976	17.19	27.72	1.15	1.31	similarly-occupied	0.88	-0.18	27885	ENSG00000261798	LOC101929536	9.13038	2.40655	-5.75755	6.02679	30.983	28.665	32.0979	27.8935
NC_000001.11	39825456	39825656	6.62	13.29	0.44	0.63	VDR_only	0.71	-0.5	36580	ENSG00000261798	LOC101929536	-0.231922	0.751844	-4.69856	6.52087	20.2558	18.7132	21.3345	22.1676
NC_000001.11	39845770	39845980	16.74	17.07	1.12	0.81	similarly-occupied	1.39	0.48	37629	ENSG00000043514	TRIT1	6.45752	2.44355	-7.38466	0.675922	27.9723	27.7614	25.9811	27.8679
NC_000001.11	39875366	39875608	25.98	68.06	1.74	3.22	VDR_dominant	0.54	-0.88	8017	ENSG00000043514	TRIT1	3.10608	3.75602	-3.6727	3.5237	16.7404	14.2758	13.8742	18.0761
NC_000001.11	39890344	39890560	32.94	42.7	2.21	2.02	similarly-occupied	1.1	0.13	-6941	ENSG00000043514	TRIT1	2.8202	8.48742	-3.52048	2.07259	12.191	15.661	17.8111	16.1468
NC_000001.11	39892742	39892942	18.61	17.92	1.25	0.85	VDR_only	1.47	0.56	9075	ENSG00000116990	MYCL	2.15925	1.69944	0.371672	6.14327	8.77753	12.5955	10.8421	13.3006
NC_000001.11	39901635	39901835	6	46.31	0.4	2.19	VDR_only	0.18	-2.44	182	ENSG00000116990	MYCL	2.55599	6.84785	4.18359	0.553386	39.8365	39.5857	41.27	37.2416
NC_000001.11	39902266	39902466	8.69	19.33	0.58	0.91	VDR_only	0.64	-0.65	-449	ENSG00000116990	MYCL	6.23089	0.778624	-2.63479	3.60285	27.683	34.9074	32.5263	30.148
NC_000001.11	39907542	39907808	27.52	90.84	1.85	4.3	VDR_dominant	0.43	-1.22	-5758	ENSG00000116990	MYCL	1.35082	4.79434	10.9035	2.48395	10.1533	10.282	12.3594	14.0006
NC_000001.11	39919699	39919899	7.65	39.27	0.51	1.86	VDR_only	0.28	-1.85	-17882	ENSG00000116990	MYCL	3.73352	-0.498406	8.11936	2.63824	17.2175	23.0317	21.3345	20.0987
NC_000001.11	39926531	39926731	8.07	51.75	0.54	2.45	VDR_only	0.22	-2.18	-24714	ENSG00000116990	MYCL	2.04108	4.46194	10.1065	2.99741	14.1791	11.156	10.1426	8.86706
NC_000001.11	39934392	39934604	68.29	79.21	4.59	3.75	similarly-occupied	1.22	0.29	-20614	ENSG00000168389	MFSD2A	8.31837	4.2944	-2.37099	3.63704	78.6665	77.7455	69.6192	71.9403
NC_000001.11	39954368	39954577	49.48	45.47	3.32	2.15	RAR_dominant	1.54	0.63	-639	ENSG00000168389	MFSD2A	2.49836	2.72038	-1.92899	0.348537	50.7204	48.2123	54.2189	50.9113
NC_000001.11	39955142	39955342	11.58	20.34	0.78	0.96	VDR_only	0.81	-0.31	97	ENSG00000168389	MFSD2A	3.71074	1.66949	-8.13128	-0.123738	56.0412	49.6621	47.2157	46.4043
NC_000001.11	39955683	39955883	23.58	36.25	1.58	1.71	VDR_only	0.92	-0.11	638	ENSG00000168389	MFSD2A	5.54437	3.78174	-2.88325	6.55823	24.6446	29.1495	27.2802	28.6701
NC_000001.11	39960767	39960967	11.38	25.17	0.76	1.19	VDR_only	0.64	-0.64	5722	ENSG00000168389	MFSD2A	2.14292	0.385791	-1.12887	0.115218	37.1357	43.9042	34.2751	34.8771
NC_000001.11	39969166	39969366	13.44	21.55	0.9	1.02	VDR_only	0.89	-0.17	14121	ENSG00000168389	MFSD2A	2.65614	0.838919	-0.16073	4.66273	27.0078	24.4712	26.5807	23.3499
NC_000001.11	39973587	39973787	7.24	28.39	0.49	1.34	VDR_only	0.36	-1.47	18542	ENSG00000168389	MFSD2A	2.48335	3.82285	-1.21233	3.61339	13.8415	16.1942	13.2903	16.2563
NC_000001.11	39990568	39990768	16.96	45.91	1.14	2.17	VDR_only	0.52	-0.93	35523	ENSG00000168389	MFSD2A	5.00568	2.41954	5.01315	3.52105	11.4783	7.1974	11.1919	13.5962
NC_000001.11	39992362	39992599	25.13	31.1	1.69	1.47	similarly-occupied	1.15	0.2	37336	ENSG00000168389	MFSD2A	0.281675	0.802746	-3.72335	0.874539	15.0993	16.3991	15.0523	18.7069
NC_000001.11	39992624	39992824	22.13	33.22	1.49	1.57	VDR_only	0.95	-0.08	37579	ENSG00000168389	MFSD2A	3.10608	1.35012	-4.39619	-1.57881	11.4783	10.7961	8.39389	12.1183
NC_000001.11	39992972	39993172	13.03	11.48	0.87	0.54	RAR_only	1.61	0.69	37927	ENSG00000168389	MFSD2A	2.3876	2.19366	-2.39903	0.072322	3.71357	6.11779	7.6944	3.84239
NC_000001.11	40000922	40001122	7.24	23.76	0.49	1.12	VDR_only	0.43	-1.21	-39043	ENSG00000131236	CAP1	0.642704	1.56652	-3.16365	1.6437	7.42714	6.83753	8.04415	8.57149
NC_000001.11	40003239	40003442	16.1	20.24	1.08	0.96	similarly-occupied	1.13	0.18	-36724	ENSG00000131236	CAP1	-1.05763	0.80346	-4.67669	5.99846	5.98695	9.92745	7.58069	7.28001
NC_000001.11	40005969	40006169	14.68	28.39	0.99	1.34	VDR_only	0.73	-0.45	-33996	ENSG00000131236	CAP1	-1.6784	4.87242	2.68231	-0.227648	2.36318	4.67831	3.14771	4.13796
NC_000001.11	40015270	40015470	11.17	15.91	0.75	0.75	VDR_only	1	0	-24695	ENSG00000131236	CAP1	4.33796	3.44257	2.2796	3.33101	3.03838	5.75792	4.54669	5.32023
NC_000001.11	40039494	40039694	33.71	64.44	2.26	3.05	RAR_only	0.74	-0.43	-471	ENSG00000131236	CAP1	-0.071516	1.64759	-7.86202	4.29051	37.4733	38.866	36.0238	38.1283
NC_000001.11	40039708	40039908	31.64	88.4	2.13	4.18	RAR_only	0.51	-0.98	-257	ENSG00000131236	CAP1	0.815172	-0.963458	-1.19533	2.36227	65.8315	66.2161	61.2055	60.0004
NC_000001.11	40039932	40040186	37.29	99.89	2.5	4.72	VDR_dominant	0.53	-0.92	-6	ENSG00000131236	CAP1	3.96156	4.17248	6.5566	0.609823	74.4309	74.2409	74.08	69.3539
NC_000001.11	40043353	40043553	10.13	51.55	0.68	2.44	VDR_only	0.28	-1.84	2602	ENSG00000131236	CAP1	0.122509	7.00269	-3.16129	4.84715	8.77753	6.11779	5.24618	7.38921
NC_000001.11	40049387	40049587	20.06	25.98	1.35	1.23	VDR_only	1.1	0.13	8636	ENSG00000131236	CAP1	-0.363372	5.36895	-3.39228	0.09104	7.42714	6.47766	10.1426	8.57149
NC_000001.11	40050971	40051171	20.27	31.21	1.36	1.48	VDR_only	0.92	-0.12	10220	ENSG00000131236	CAP1	4.27396	4.82567	3.59979	-0.317133	24.6446	30.2291	27.9796	31.6258
NC_000001.11	40058434	40058634	23.99	20.34	1.61	0.96	RAR_only	1.67	0.74	17683	ENSG00000131236	CAP1	5.4727	12.2545	-3.39228	5.39857	9.79032	7.1974	10.8421	9.45819
NC_000001.11	40059533	40059744	56.07	54.4	3.77	2.57	similarly-occupied	1.46	0.55	18788	ENSG00000131236	CAP1	5.85041	-0.871635	-3.30701	2.23969	18.5599	22.8543	15.9126	19.6112
NC_000001.11	40064938	40065229	18.91	45.67	1.27	2.16	VDR_dominant	0.59	-0.77	24233	ENSG00000131236	CAP1	2.61675	7.74581	3.36072	5.07678	19.0261	25.4753	22.5952	25.3925
NC_000001.11	40076983	40077210	25.15	32.82	1.69	1.55	similarly-occupied	1.09	0.12	20155	ENSG00000131238	PPT1	-1.16369	3.7786	-4.84456	0.670768	16.6568	23.4629	22.1865	24.9996
NC_000001.11	40078636	40078836	11.58	32.02	0.78	1.51	VDR_only	0.51	-0.96	18516	ENSG00000131238	PPT1	0.603176	7.11159	4.99212	0.965761	15.5295	15.8343	13.9898	20.3942
NC_000001.11	40084842	40085042	11.38	18.93	0.76	0.9	VDR_only	0.85	-0.23	12310	ENSG00000131238	PPT1	1.37609	0.602063	-2.87498	3.48953	38.4861	35.2673	32.1766	34.8771
NC_000001.11	40093222	40093499	21.8	25.59	1.46	1.21	similarly-occupied	1.21	0.27	3891	ENSG00000131238	PPT1	1.70394	3.48415	-0.388391	3.62645	6.33757	6.75569	5.80805	8.96309
NC_000001.11	40094657	40094931	22.49	44.98	1.51	2.13	similarly-occupied	0.71	-0.49	2458	ENSG00000131238	PPT1	4.48444	5.41333	1.86198	4.08476	12.3211	16.2861	16.5938	14.4548
NC_000001.11	40131003	40131227	46.17	18.34	3.1	0.87	RAR_dominant	3.57	1.84	-30272	ENSG00000117000	RLF	-0.526183	-0.628939	-6.33106	8.98849	15.6742	15.1017	18.7364	18.2091
NC_000001.11	40144161	40144361	9.1	34.63	0.61	1.64	VDR_only	0.37	-1.42	-17126	ENSG00000117000	RLF	0.396898	5.40954	6.11984	7.01141	8.77753	10.7961	7.6944	8.27592
NC_000001.11	40161156	40161425	14.45	34.43	0.97	1.63	VDR_dominant	0.6	-0.75	-96	ENSG00000117000	RLF	4.39258	6.23436	4.15323	4.50738	47.1883	42.8098	42.6456	42.8519
NC_000001.11	40162883	40163083	13.44	65.24	0.9	3.09	VDR_only	0.29	-1.77	1596	ENSG00000117000	RLF	0.960363	4.27517	7.737	2.63786	4.72636	4.31844	6.64517	6.50251
NC_000001.11	40172592	40172792	7.24	23.36	0.49	1.1	VDR_only	0.44	-1.18	11305	ENSG00000117000	RLF	5.12643	0.625841	-2.62737	5.96301	3.71357	5.75792	6.64517	1.77341
NC_000001.11	40245136	40245336	9.31	20.14	0.63	0.95	VDR_only	0.66	-0.61	-2701	ENSG00000188800	TMCO2	2.61272	2.7981	-0.610893	1.12633	14.1791	10.7961	15.7386	17.4385
NC_000001.11	40258045	40258245	9.72	18.32	0.65	0.87	VDR_only	0.75	-0.41	-91	ENSG00000084073	ZMPSTE24	0.331909	3.74538	-5.28062	0.418302	88.1129	81.6905	74.8456	70.6409
NC_000001.11	40312524	40312724	15.51	17.92	1.04	0.85	VDR_only	1.23	0.3	4662	ENSG00000049089	COL9A2	4.85383	2.67647	-0.293834	3.30961	41.1869	34.1877	39.871	41.084
NC_000001.11	40315315	40315515	10.34	20.34	0.69	0.96	VDR_only	0.72	-0.47	1871	ENSG00000049089	COL9A2	1.55443	2.99783	-1.11959	4.73791	45.9132	41.3851	41.6197	38.7195
NC_000001.11	40317755	40317955	7.03	17.32	0.47	0.82	VDR_only	0.58	-0.79	-569	ENSG00000049089	COL9A2	1.44494	6.24224	4.91891	9.74286	7.42714	7.55727	6.64517	5.91137
NC_000001.11	40339215	40339415	12.2	20.94	0.82	0.99	VDR_only	0.83	-0.27	-22029	ENSG00000049089	COL9A2	3.10608	1.13291	-1.51196	1.14572	18.2303	19.7929	17.1375	22.7588
NC_000001.11	40340054	40340254	17.99	48.73	1.21	2.3	VDR_only	0.52	-0.93	-22868	ENSG00000049089	COL9A2	2.80466	2.34363	-1.87579	-0.92251	15.5295	15.8343	20.635	18.0297
NC_000001.11	40344696	40344896	20.48	25.17	1.38	1.19	VDR_only	1.15	0.21	-27510	ENSG00000049089	COL9A2	1.53844	-0.982	-5.0183	8.15887	26.3326	25.9107	26.5807	26.8967
NC_000001.11	40352254	40352454	17.58	30.41	1.18	1.44	VDR_only	0.82	-0.28	-21373	ENSG00000084070	SMAP2	4.79655	0.09633	-2.20373	3.3078	21.2686	25.9107	24.4822	24.8278
NC_000001.11	40356710	40356910	14.89	18.12	1	0.86	VDR_only	1.17	0.22	-16917	ENSG00000084070	SMAP2	-0.832171	-0.911822	-5.06973	1.47646	9.11513	7.55727	8.04415	12.1183
NC_000001.11	40373516	40373763	17.75	20.71	1.19	0.98	similarly-occupied	1.22	0.28	-87	ENSG00000084070	SMAP2	1.47904	-0.389654	-9.42527	1.72802	60.9589	62.0667	53.2406	59.1137
NC_000001.11	40374699	40374899	11.38	18.73	0.76	0.89	VDR_only	0.86	-0.21	166	ENSG00000084070	SMAP2	4.30838	3.70306	-5.30608	-0.190888	21.6062	24.831	23.7827	26.01
NC_000001.11	40385696	40385907	35.29	43.9	2.37	2.08	similarly-occupied	1.14	0.19	-7543	ENSG00000084070	SMAP2	3.26451	0.425511	0.913776	3.50819	20.7998	26.2654	22.5428	27.4557
NC_000001.11	40386055	40386255	23.37	30.81	1.57	1.46	VDR_only	1.08	0.11	-7190	ENSG00000084070	SMAP2	3.0049	1.38156	0.812497	-3.19441	13.8415	16.9139	16.7878	20.3942
NC_000001.11	40396552	40396823	23.66	84.56	1.59	4	VDR_dominant	0.4	-1.33	-112	ENSG00000084070	SMAP2	0.194583	2.39477	8.54914	-0.976594	3.98639	5.31174	4.90418	8.07088
NC_000001.11	40421397	40421769	14.23	20.14	0.96	0.95	similarly-occupied	1	0.01	24783	ENSG00000084070	SMAP2	2.35012	2.53883	0.067942	1.95774	16.6984	18.187	17.4873	17.0031
NC_000001.11	40423285	40423485	13.86	18.93	0.93	0.9	VDR_only	1.04	0.06	26585	ENSG00000084070	SMAP2	-0.317187	1.06016	-5.71943	-1.23283	25.6574	30.2291	28.3294	30.148
NC_000001.11	40449049	40449249	7.45	24.16	0.5	1.14	VDR_only	0.44	-1.19	-915	ENSG00000187801	ZFP69B	1.68675	-0.999413	2.67855	2.33345	4.05117	3.23883	4.19695	2.95569
NC_000001.11	40450092	40450323	26.32	31.38	1.77	1.48	similarly-occupied	1.19	0.25	144	ENSG00000187801	ZFP69B	0.456689	2.55101	-1.21946	1.92697	59.043	56.3952	53.5974	51.4366
NC_000001.11	40451017	40451241	39.52	27.15	2.65	1.28	RAR_dominant	2.07	1.05	653	ENSG00000187801	ZFP69B	0.330192	0.049159	-3.51885	1.46714	38.2811	41.7706	37.785	33.5154
NC_000001.11	40502828	40503028	10.34	12.08	0.69	0.57	VDR_only	1.22	0.28	-5791	ENSG00000164002	EXO5	3.10608	5.24265	-2.27662	1.41461	11.1407	11.8757	9.09339	13.5962
NC_000001.11	40508671	40508871	11.38	17.32	0.76	0.82	VDR_only	0.93	-0.1	52	ENSG00000164002	EXO5	1.24902	-2.18968	-6.86965	2.40834	47.2636	46.0634	46.1664	37.5372
NC_000001.11	40531488	40531688	15.1	23.76	1.01	1.12	VDR_only	0.9	-0.15	-49	ENSG00000117010	ZNF684	1.02603	-0.195321	-3.06744	-0.062346	68.5323	69.8148	71.6979	66.5029
NC_000001.11	40600063	40600269	19.48	25.02	1.31	1.18	similarly-occupied	1.11	0.14	65516	ENSG00000117016	RIMS3	0.837525	-1.80862	-2.24778	-0.39229	13.4383	15.3731	14.601	15.7828
NC_000001.11	40607063	40607263	11.79	16.71	0.79	0.79	VDR_only	1	0	58519	ENSG00000117016	RIMS3	6.46307	5.11829	-3.39953	4.39571	18.9054	25.5508	19.5858	23.9411
NC_000001.11	40630905	40631147	26.32	20.97	1.77	0.99	RAR_dominant	1.78	0.83	34656	ENSG00000117016	RIMS3	3.36275	8.85696	1.56891	8.28153	29.8536	27.362	28.0375	28.824
NC_000001.11	40646384	40646584	35.78	32.22	2.4	1.52	RAR_dominant	1.58	0.66	19198	ENSG00000117016	RIMS3	3.93729	1.18626	0.394812	3.41136	34.4349	38.5061	40.5705	39.6062
NC_000001.11	40662890	40663090	8.69	34.23	0.58	1.62	VDR_only	0.36	-1.47	2692	ENSG00000117016	RIMS3	3.6697	2.8674	1.42072	0.595554	21.2686	23.3916	15.3888	23.6455
NC_000001.11	40668890	40669090	10.75	18.73	0.72	0.89	VDR_only	0.82	-0.29	-3308	ENSG00000117016	RIMS3	0.410698	0.763437	-1.67947	2.74548	34.4349	32.7482	28.3294	34.286
NC_000001.11	40691405	40691605	31.02	84.97	2.08	4.02	VDR_only	0.52	-0.95	-199	ENSG00000066136	NFYC	7.9825	5.08373	5.07869	4.34462	55.7036	60.0983	61.905	57.6359
NC_000001.11	40691651	40691851	40.12	64.64	2.69	3.06	RAR_only	0.88	-0.18	47	ENSG00000066136	NFYC	3.0087	2.93466	0.123393	2.06715	78.9978	78.4517	75.1953	73.301
NC_000001.11	40702991	40703191	38.26	23.16	2.57	1.1	RAR_only	2.35	1.23	-6275	ENSG00000066136	NFYC	2.99683	12.2545	-3.52866	2.5423	12.8287	10.7961	13.6401	14.7784
NC_000001.11	40703424	40703628	33.05	34.74	2.22	1.64	similarly-occupied	1.35	0.43	-5840	ENSG00000066136	NFYC	2.83719	0.238235	-2.24479	1.36995	35.0836	34.5758	36.689	37.091
NC_000001.11	40713092	40713303	41.17	35.12	2.76	1.66	RAR_dominant	1.66	0.73	3832	ENSG00000066136	NFYC	0.989736	3.58594	-0.73871	-1.56696	23.0398	26.6065	24.8634	31.3779
NC_000001.11	40742551	40742751	14.48	23.16	0.97	1.1	VDR_only	0.89	-0.17	3815	ENSG00000066136	NFYC	4.58553	3.33607	1.23507	0.896952	9.45272	9.35662	11.5416	11.8227
NC_000001.11	40750762	40750962	21.92	23.96	1.47	1.13	VDR_only	1.3	0.38	-3493	ENSG00000198974	MIR30E	4.47271	1.6337	-2.80769	-3.93511	6.41435	10.0764	6.99491	11.2316
NC_000001.11	40784297	40784497	8.07	9.06	0.54	0.43	VDR_only	1.26	0.34	610	ENSG00000117013	KCNQ4	-2.21609	3.84716	-4.25504	1.31701	19.9182	22.312	22.7335	20.0987
NC_000001.11	40784532	40784732	11.79	6.85	0.79	0.32	RAR_only	2.44	1.29	845	ENSG00000117013	KCNQ4	7.09661	3.46151	1.63274	14.407	14.8543	7.55727	13.6401	14.7784
NC_000001.11	40804060	40804260	6.41	26.98	0.43	1.28	VDR_only	0.34	-1.57	20373	ENSG00000117013	KCNQ4	5.75624	3.581	2.99509	3.46066	6.75195	10.4362	10.1426	8.57149
NC_000001.11	40809020	40809220	7.45	11.07	0.5	0.52	VDR_only	0.95	-0.07	25333	ENSG00000117013	KCNQ4	6.30331	5.50692	4.36701	4.35599	10.1279	14.0349	12.2411	12.4139
NC_000001.11	40809461	40809661	12.62	15.3	0.85	0.72	VDR_only	1.17	0.23	25774	ENSG00000117013	KCNQ4	1.57979	0.121794	-2.69867	2.06711	23.9694	26.6304	21.3345	23.9411
NC_000001.11	40850158	40850358	8.27	11.07	0.56	0.52	VDR_only	1.06	0.08	12105	ENSG00000179862	CITED4	2.83259	5.60856	-2.35788	2.5368	16.5423	17.9935	16.7878	18.0297
NC_000001.11	40860748	40861006	15.07	43.71	1.01	2.07	VDR_dominant	0.49	-1.03	1486	ENSG00000179862	CITED4	2.79769	3.63487	3.26375	7.52761	27.7406	27.6179	25.7565	30.9316
NC_000001.11	40862270	40862470	12	32.82	0.81	1.55	VDR_only	0.52	-0.95	-7	ENSG00000179862	CITED4	2.34249	1.8708	6.35543	0.023336	72.5834	69.8148	69.2496	65.3206
NC_000001.11	40870256	40870456	13.03	18.93	0.87	0.9	VDR_only	0.98	-0.03	-7993	ENSG00000179862	CITED4	1.97394	4.63941	6.0155	4.62814	5.73915	9.71649	5.94568	11.8227
NC_000001.11	40874226	40874426	8.89	53.16	0.6	2.51	VDR_only	0.24	-2.07	-11963	ENSG00000179862	CITED4	6.60216	8.84362	7.03569	7.49014	4.72636	3.95857	9.09339	7.68478
NC_000001.11	40875727	40875980	56.73	80.39	3.81	3.8	similarly-occupied	1	0	-13491	ENSG00000179862	CITED4	1.71622	0.220875	4.89403	4.99188	29.0894	27.0258	30.1362	32.0102
NC_000001.11	40877770	40878017	34.33	42.23	2.31	2	similarly-occupied	1.15	0.21	-15531	ENSG00000179862	CITED4	4.26891	3.46429	-0.589614	4.88209	35.5366	31.4704	37.3817	37.0956
NC_000001.11	40886750	40886950	7.86	15.91	0.53	0.75	VDR_only	0.7	-0.51	-24487	ENSG00000179862	CITED4	1.7683	3.7163	3.76837	4.21624	4.38876	7.55727	5.94568	6.20694
NC_000001.11	40905159	40905359	8.89	15.1	0.6	0.71	VDR_only	0.84	-0.26	-42896	ENSG00000179862	CITED4	1.91523	2.19366	-0.461734	-1.17774	7.42714	4.31844	5.24618	6.79808
NC_000001.11	40926480	40926680	5.79	9.87	0.39	0.47	VDR_only	0.83	-0.26	-53116	ENSG00000171793	CTPS1	7.3982	2.00963	1.02503	5.40471	5.06396	6.47766	2.79796	2.95569
NC_000001.11	40939851	40940051	7.03	89	0.47	4.21	VDR_only	0.11	-3.16	-39745	ENSG00000171793	CTPS1	9.60896	2.37061	-3.88528	4.97628	5.73915	8.27701	9.79288	9.16262
NC_000001.11	40971997	40972197	9.1	19.73	0.61	0.93	VDR_only	0.65	-0.61	-7599	ENSG00000171793	CTPS1	8.37078	1.64813	-3.54353	5.92052	10.8031	11.5158	12.9406	17.7341
NC_000001.11	40972342	40972542	5.58	8.05	0.38	0.38	VDR_only	0.98	-0.02	-7254	ENSG00000171793	CTPS1	-0.027318	4.75288	-3.06519	10.1544	3.03838	3.95857	4.19695	6.20694
NC_000001.11	41240368	41240568	1.65	18.73	0.11	0.89	VDR_only	0.13	-2.99	1838	ENSG00000010803	SCMH1	2.11699	2.76797	7.27878	1.10312	2.36318	1.79935	3.14771	2.95569
NC_000001.11	41274875	41275155	10.64	9.35	0.71	0.44	RAR_dominant	1.62	0.69	-32709	ENSG00000010803	SCMH1	-0.101942	2.87057	-1.01814	2.25973	13.0216	12.0814	12.2411	13.0895
NC_000001.11	41432723	41432945	6.89	23.4	0.46	1.11	VDR_dominant	0.42	-1.26	51849	ENSG00000127129	EDN2	7.95502	4.86653	-1.57308	9.43695	27.6769	25.6124	21.4259	21.8348
NC_000001.11	41454518	41454718	1.03	14.9	0.07	0.7	VDR_only	0.1	-3.34	30065	ENSG00000127129	EDN2	5.2731	3.1818	-7.17609	4.04379	4.72636	4.67831	3.14771	2.36455
NC_000001.11	41495058	41495258	1.86	6.64	0.13	0.31	VDR_only	0.4	-1.33	-10475	ENSG00000127129	EDN2	7.57519	3.3431	-3.26547	8.87373	2.36318	3.95857	4.89644	3.84239
NC_000001.11	41504440	41504640	5.58	14.7	0.38	0.7	VDR_only	0.54	-0.89	-19857	ENSG00000127129	EDN2	8.57233	7.15977	0.040723	3.51439	12.1535	9.71649	10.4924	11.2316
NC_000001.11	41506045	41506245	3.31	14.5	0.22	0.69	VDR_only	0.32	-1.63	-21462	ENSG00000127129	EDN2	1.58289	0.470729	-5.94111	4.13173	3.37597	6.47766	3.14771	3.25125
NC_000001.11	41516239	41516439	4.34	9.06	0.29	0.43	VDR_only	0.68	-0.56	-31656	ENSG00000127129	EDN2	1.25766	-2.67891	-5.0191	1.92644	30.0462	26.2705	21.6842	24.2366
NC_000001.11	41536456	41536714	17.96	26.85	1.21	1.27	similarly-occupied	0.95	-0.07	-51902	ENSG00000127129	EDN2	3.35088	1.28571	-3.47987	5.56308	10.7298	11.1588	13.2849	12.6018
NC_000001.11	41537894	41538145	22.41	32.89	1.51	1.56	similarly-occupied	0.97	-0.05	-53337	ENSG00000127129	EDN2	4.05674	4.0985	-2.35788	4.42739	16.6781	23.2267	19.7864	19.312
NC_000001.11	41540941	41541141	14.27	36.85	0.96	1.74	VDR_only	0.55	-0.86	-56358	ENSG00000127129	EDN2	4.1597	3.81662	-2.3649	3.50748	29.0334	28.0699	31.1274	28.9657
NC_000001.11	41626989	41627189	4.76	8.26	0.32	0.39	VDR_only	0.82	-0.29	-142406	ENSG00000127129	EDN2	9.45681	5.69172	1.10987	7.12639	12.1535	8.99675	10.1426	11.5272
NC_000001.11	41639767	41639967	8.69	7.05	0.58	0.33	VDR_only	1.75	0.81	-155184	ENSG00000127129	EDN2	1.35438	-1.31978	-4.02655	0.343903	9.45272	10.0764	12.5908	11.2316
NC_000001.11	41656241	41656441	3.31	8.86	0.22	0.42	VDR_only	0.53	-0.92	-171658	ENSG00000127129	EDN2	3.98601	2.83195	-1.85146	1.40415	7.76474	7.55727	9.44313	11.2316
NC_000001.11	41658484	41658713	10.3	14.95	0.69	0.71	similarly-occupied	0.98	-0.03	-173916	ENSG00000127129	EDN2	3.01997	1.58669	2.1127	2.55713	18.8701	17.6006	20.7709	23.7487
NC_000001.11	41670664	41670864	5.38	17.32	0.36	0.82	VDR_only	0.44	-1.18	-186081	ENSG00000127129	EDN2	4.45172	6.26886	2.18581	2.05561	11.1407	12.9553	16.438	12.7094
NC_000001.11	41678452	41678714	10.89	9.22	0.73	0.44	RAR_dominant	1.68	0.75	-193900	ENSG00000127129	EDN2	4.29522	1.18068	-1.12904	0.998993	20.1012	16.2079	17.0868	16.6962
NC_000001.11	41683919	41684256	29.09	43.14	1.95	2.04	similarly-occupied	0.96	-0.06	-199405	ENSG00000127129	EDN2	2.35761	9.85272	-0.926555	11.12	22.8404	23.7066	22.4169	24.3822
NC_000001.11	41727472	41727690	17.27	27.16	1.16	1.28	similarly-occupied	0.9	-0.15	191341	ENSG00000127124	HIVEP3	0.429311	2.0654	-4.17601	1.281	37.7861	31.695	36.5789	34.1666
NC_000001.11	41728895	41729095	9.51	13.09	0.64	0.62	VDR_only	1.03	0.05	189927	ENSG00000127124	HIVEP3	1.994	2.9526	-2.73574	4.57982	12.8287	8.63688	11.1919	10.936
NC_000001.11	41735363	41735609	28.25	78.42	1.9	3.71	VDR_dominant	0.51	-0.97	183436	ENSG00000127124	HIVEP3	3.58672	5.76739	15.117	8.66888	7.95961	7.02186	12.7956	12.4956
NC_000001.11	41739063	41739269	47.59	67.25	3.2	3.18	similarly-occupied	1	0.01	179756	ENSG00000127124	HIVEP3	4.17905	4.93197	-5.9219	5.16971	41.9538	42.9748	44.1427	37.5917
NC_000001.11	41745153	41745353	8.89	14.9	0.6	0.7	VDR_only	0.85	-0.24	173669	ENSG00000127124	HIVEP3	2.35276	5.91466	9.18053	8.10413	2.70078	6.47766	3.14771	3.54682
NC_000001.11	41751342	41751566	28.62	23.55	1.92	1.11	RAR_dominant	1.73	0.79	167468	ENSG00000127124	HIVEP3	7.20897	4.18231	1.71044	4.30567	13.2628	11.5673	12.8032	10.0282
NC_000001.11	41752107	41752319	28.1	26.97	1.89	1.28	similarly-occupied	1.48	0.56	166709	ENSG00000127124	HIVEP3	5.91466	3.4962	-0.514226	3.49833	28.0269	32.592	31.3451	30.3934
NC_000001.11	41768643	41768860	15.44	20.23	1.04	0.96	similarly-occupied	1.08	0.12	150170	ENSG00000127124	HIVEP3	-0.812692	2.71575	-6.60091	4.05056	16.1798	16.5839	23.8536	19.6138
NC_000001.11	41771498	41771698	6	12.28	0.4	0.58	VDR_only	0.69	-0.53	147324	ENSG00000127124	HIVEP3	-0.682118	1.21235	1.41566	2.04297	14.8543	11.8757	12.5908	10.936
NC_000001.11	41783240	41783484	38.14	26.24	2.56	1.24	RAR_dominant	2.06	1.05	135560	ENSG00000127124	HIVEP3	1.29955	6.28459	0.561993	2.85667	24.0746	23.3031	31.5344	27.6187
NC_000001.11	41789744	41789950	14.46	11.34	0.97	0.54	RAR_dominant	1.81	0.86	129075	ENSG00000127124	HIVEP3	8.44232	4.94099	6.15297	3.68202	7.21082	8.38532	11.545	9.75663
NC_000001.11	41802961	41803211	16.71	25.94	1.12	1.23	similarly-occupied	0.91	-0.13	115836	ENSG00000127124	HIVEP3	1.47399	3.27973	-3.02601	3.53732	36.1904	36.2749	37.7725	38.0692
NC_000001.11	41811481	41811691	11.62	15.73	0.78	0.74	similarly-occupied	1.05	0.07	107336	ENSG00000127124	HIVEP3	2.8581	0.463555	-3.63061	3.1731	11.5748	13.7093	15.6553	14.0747
NC_000001.11	41833213	41833413	1.45	34.63	0.1	1.64	VDR_only	0.06	-4.07	85609	ENSG00000127124	HIVEP3	4.9193	6.76996	13.1168	5.32419	0.675195	0.35987	1.04924	1.18227
NC_000001.11	41851697	41851905	13.52	18.01	0.91	0.85	similarly-occupied	1.07	0.09	67121	ENSG00000127124	HIVEP3	4.38091	1.19788	-0.719559	3.58254	16.2306	16.2634	17.4873	17.3362
NC_000001.11	41855816	41856016	3.31	11.68	0.22	0.55	VDR_only	0.4	-1.31	63006	ENSG00000127124	HIVEP3	3.10608	2.66055	-1.54815	3.60245	3.37597	3.5987	3.8472	2.06898
NC_000001.11	41859766	41859966	9.1	8.86	0.61	0.42	RAR_only	1.46	0.54	59056	ENSG00000127124	HIVEP3	1.41848	1.86525	5.37556	12.0996	2.02558	5.03818	4.54669	4.43353
NC_000001.11	41870173	41870416	21.45	13.42	1.44	0.63	RAR_dominant	2.27	1.18	48627	ENSG00000127124	HIVEP3	3.9429	4.98318	-3.91544	0.123318	16.6715	14.2171	12.6657	17.5152
NC_000001.11	41955555	41955757	15.77	19.74	1.06	0.93	similarly-occupied	1.13	0.18	-36734	ENSG00000127124	HIVEP3	2.16629	3.00651	-1.54747	2.98949	22.0608	17.8154	25.2786	25.1672
NC_000001.11	42035563	42035763	11.79	40.07	0.79	1.9	VDR_only	0.42	-1.26	271	ENSG00000127124	HIVEP3	3.99492	3.15596	-4.75403	2.66431	29.7086	22.312	25.5314	27.7834
NC_000001.11	42035937	42036150	51.07	82.81	3.43	3.92	similarly-occupied	0.88	-0.19	-110	ENSG00000127124	HIVEP3	2.89125	2.49234	-5.03043	9.97967	47.2319	42.2383	43.0204	41.0743
NC_000001.11	42161980	42162189	5.94	21.58	0.4	1.02	VDR_dominant	0.39	-1.36	2660	ENSG00000197273	GUCA2A	5.50448	9.76211	2.37681	3.91062	9.69179	5.85435	5.68964	4.52545
NC_000001.11	42162361	42162561	4.76	53.96	0.32	2.55	VDR_only	0.13	-3	2284	ENSG00000197273	GUCA2A	2.96184	7.17529	13.9909	0.570006	4.72636	3.23883	5.24618	10.0493
NC_000001.11	42168385	42168586	9.88	17.03	0.66	0.81	similarly-occupied	0.82	-0.28	-3741	ENSG00000197273	GUCA2A	8.94173	7.55098	3.63696	6.54411	27.5453	18.9782	22.9684	18.2341
NC_000001.11	42283212	42283412	2.9	9.26	0.19	0.44	VDR_only	0.44	-1.17	51643	ENSG00000198815	FOXJ3	0.918844	1.03982	4.29609	1.11194	1.01279	0.71974	1.04924	1.18227
NC_000001.11	42319523	42319723	3.93	12.08	0.26	0.57	VDR_only	0.46	-1.11	15332	ENSG00000198815	FOXJ3	3.15996	-2.34538	7.03253	2.34146	1.35039	1.43948	0.699491	3.25125
NC_000001.11	42335100	42335300	4.96	9.87	0.33	0.47	VDR_only	0.71	-0.49	15	ENSG00000198815	FOXJ3	-1.63238	1.39474	-5.13419	0.735253	33.0845	30.9488	33.2258	28.3746
NC_000001.11	42437099	42437299	4.96	24.77	0.33	1.17	VDR_only	0.28	-1.81	18823	ENSG00000066185	ZMYND12	2.0825	5.38302	12.8416	-0.336471	6.07675	3.95857	4.54669	3.54682
NC_000001.11	42479743	42479943	4.55	15.5	0.31	0.73	VDR_only	0.42	-1.26	16557	ENSG00000186409	CCDC30	1.67308	3.53326	2.30879	3.62725	18.2303	22.312	20.2852	21.5765
NC_000001.11	42529992	42530192	9.31	4.83	0.63	0.23	RAR_only	2.73	1.45	-2928	ENSG00000186409	CCDC30	-1.30907	4.38196	-6.60825	3.65371	9.45272	7.55727	9.79288	8.27592
NC_000001.11	42551294	42551494	6.41	7.25	0.43	0.34	VDR_only	1.26	0.33	18374	ENSG00000186409	CCDC30	2.48034	-0.835055	-5.22249	-3.27886	6.75195	6.11779	6.29542	7.38921
NC_000001.11	42565866	42566066	2.48	42.69	0.17	2.02	VDR_only	0.08	-3.6	32946	ENSG00000186409	CCDC30	3.3792	1.96984	10.9833	-1.78381	0	0	0	0.591137
NC_000001.11	42658303	42658503	6.83	20.54	0.46	0.97	VDR_only	0.47	-1.08	-20	ENSG00000171960	PPIH	2.37289	5.55753	-6.05549	2.68958	44.2252	42.4647	44.4177	38.1283
NC_000001.11	42737335	42737535	3.72	26.98	0.25	1.28	VDR_only	0.2	-2.35	2801	ENSG00000164007	CLDN19	-1.44278	2.53141	-1.19521	1.41779	30.3838	31.6686	29.0289	25.4189
NC_000001.11	42748918	42749123	20.58	24.16	1.38	1.14	similarly-occupied	1.21	0.27	-8767	ENSG00000164007	CLDN19	3.90792	2.44447	3.12075	0.165296	10.2103	7.37295	11.6013	11.8227
NC_000001.11	42816888	42817088	4.34	7.45	0.29	0.35	VDR_only	0.83	-0.27	-134	ENSG00000164010	ERMAP	1.58165	1.58165	-5.84318	0.937924	29.371	28.4297	32.1766	23.0543
NC_000001.11	42822312	42822512	7.03	14.5	0.47	0.69	VDR_only	0.69	-0.54	-3166	ENSG00000164010	ERMAP	2.95172	11.289	-1.03133	1.63698	2.36318	1.43948	2.79796	2.06898
NC_000001.11	42838636	42838836	7.45	18.73	0.5	0.89	VDR_only	0.56	-0.82	-7837	ENSG00000164011	ZNF691	3.24587	10.6279	0.787683	1.93352	17.8927	18.3534	16.438	16.5518
NC_000001.11	42919707	42919907	7.03	7.65	0.47	0.36	VDR_only	1.3	0.38	39061	ENSG00000117394	SLC2A1	4.49974	5.36895	-3.52866	1.4364	2.36318	2.15922	3.14771	2.06898
NC_000001.11	42931309	42931523	11.4	22.96	0.77	1.09	similarly-occupied	0.71	-0.5	27452	ENSG00000117394	SLC2A1	6.84175	5.25388	1.95497	0.850475	29.3426	30.6058	25.4955	28.4519
NC_000001.11	42932064	42932325	13.63	15.89	0.92	0.75	similarly-occupied	1.22	0.28	26673	ENSG00000117394	SLC2A1	0.767424	2.79831	-6.30935	4.07888	39.8391	37.228	34.3046	31.935
NC_000001.11	42941148	42941348	8.27	20.14	0.56	0.95	VDR_only	0.58	-0.78	17620	ENSG00000117394	SLC2A1	2.2345	1.9115	0.956608	3.45282	19.5806	22.312	22.034	17.7341
NC_000001.11	42949439	42949639	22.96	5.84	1.54	0.28	RAR_only	5.58	2.48	9329	ENSG00000117394	SLC2A1	3.63448	4.04891	-1.50348	15.1218	5.06396	8.27701	10.4924	16.2563
NC_000001.11	42957959	42958159	4.55	10.07	0.31	0.48	VDR_only	0.64	-0.64	809	ENSG00000117394	SLC2A1	1.36471	5.70399	-4.91194	6.5426	25.6574	21.9521	30.4279	26.6012
NC_000001.11	42975474	42975674	1.86	8.86	0.13	0.42	VDR_only	0.3	-1.75	16525	ENSG00000227533	SLC2A1-AS1	2.37736	3.69687	12.8255	5.59791	1.35039	1.07961	0.349746	0.591137
NC_000001.11	42980505	42980705	6	9.67	0.4	0.46	VDR_only	0.88	-0.18	21556	ENSG00000227533	SLC2A1-AS1	4.57033	1.40363	2.63941	2.7711	9.45272	12.5955	12.2411	10.6405
NC_000001.11	42993928	42994128	3.93	8.46	0.26	0.4	VDR_only	0.66	-0.6	34979	ENSG00000227533	SLC2A1-AS1	3.49446	3.09887	0.340058	0.769148	13.8415	14.7547	16.0883	16.8474
NC_000001.11	43320026	43320226	3.31	23.16	0.22	1.1	VDR_only	0.2	-2.3	-17678	ENSG00000117400	MPL	5.25226	4.38192	8.8168	5.89465	8.43993	4.67831	5.94568	7.98035
NC_000001.11	43321431	43321631	3.52	21.95	0.24	1.04	VDR_only	0.23	-2.14	-16273	ENSG00000117400	MPL	1.82799	10.4066	7.31533	4.52864	4.05117	4.31844	3.49746	5.32023
NC_000001.11	43330264	43330507	16	34.47	1.07	1.63	similarly-occupied	0.66	-0.6	-7418	ENSG00000117400	MPL	4.309	4.72242	-3.19756	1.39932	34.1765	30.8037	37.9971	32.8409
NC_000001.11	43331120	43331446	17.76	37.06	1.19	1.75	similarly-occupied	0.68	-0.56	-6521	ENSG00000117400	MPL	4.09577	12.2545	3.44528	4.84715	3.72807	2.64935	7.08074	6.52789
NC_000001.11	43345250	43345456	7.63	8.8	0.51	0.42	similarly-occupied	1.23	0.3	7549	ENSG00000117400	MPL	5.45257	4.25438	-4.71608	3.33248	5.57199	6.28899	7.13074	8.03487
NC_000001.11	43358647	43358847	4.55	23.36	0.31	1.1	VDR_only	0.28	-1.85	-234	ENSG00000117399	CDC20	0.270894	0.814552	-7.19741	1.43757	50.9772	42.1048	47.2157	42.8574
NC_000001.11	43367870	43368072	8.4	10.17	0.56	0.48	similarly-occupied	1.17	0.23	40	ENSG00000066322	ELOVL1	2.73374	4.50961	0.623284	4.25045	43.1189	36.6996	37.7448	38.9214
NC_000001.11	43368436	43368636	8.07	12.48	0.54	0.59	VDR_only	0.92	-0.12	-462	ENSG00000066322	ELOVL1	6.50309	1.9404	3.32924	0.87345	32.0717	33.1081	36.0238	34.5815
NC_000001.11	43381580	43381801	9.55	24.97	0.64	1.18	VDR_dominant	0.54	-0.88	8109	ENSG00000159479	MED8	5.74523	5.12995	3.95892	2.52235	20.7752	20.8432	19.6237	19.7937
NC_000001.11	43389815	43390046	9.31	13.95	0.63	0.66	similarly-occupied	0.95	-0.08	32	ENSG00000198198	SZT2	12.951	8.16656	0.706964	4.20619	41.2132	27.7303	29.6754	37.8737
NC_000001.11	43472571	43472817	19.34	14.57	1.3	0.69	RAR_dominant	1.88	0.91	-18705	ENSG00000178922	HYI	2.78948	3.82074	-1.40084	10.1866	4.66598	7.02186	4.26519	5.04629
NC_000001.11	43476015	43476231	22.21	21.25	1.49	1.01	similarly-occupied	1.48	0.57	-22134	ENSG00000178922	HYI	2.78948	3.82074	-1.40084	10.1866	5.00144	3.99856	8.74364	5.47349
NC_000001.11	43649782	43649982	4.76	11.88	0.32	0.56	VDR_only	0.57	-0.81	-267	ENSG00000066135	KDM4A	2.61671	2.77994	2.70363	1.30649	43.8876	42.8246	41.27	41.9707
NC_000001.11	43707253	43707453	5.38	15.1	0.36	0.71	VDR_only	0.51	-0.98	-12		KDM4A-AS1	1.03335	2.65804	-4.00009	1.07603	40.8493	37.7864	35.3243	35.7638
NC_000001.11	43707595	43707962	6.88	8.45	0.46	0.4	similarly-occupied	1.16	0.21	243	ENSG00000126091	ST3GAL3	4.34739	7.62115	-2.56779	2.50282	26.6766	20.1998	21.7281	21.9059
NC_000001.11	43746223	43746423	1.24	20.74	0.08	0.98	VDR_only	0.08	-3.56	-18980	ENSG00000229444	LOC101929592	3.68745	6.07728	13.4998	2.42832	1.01279	2.15922	0	0.295569
NC_000001.11	43763593	43763793	4.34	10.67	0.29	0.5	VDR_only	0.58	-0.79	-36350	ENSG00000229444	LOC101929592	7.41353	2.83718	-1.07644	4.88984	9.11513	9.71649	10.8421	14.1873
NC_000001.11	43774429	43774629	7.65	8.86	0.51	0.42	VDR_only	1.23	0.29	-47186	ENSG00000229444	LOC101929592	1.73322	1.82799	-3.2002	1.04454	8.10234	7.1974	6.64517	6.79808
NC_000001.11	43781522	43781722	7.65	25.37	0.51	1.2	VDR_only	0.43	-1.22	-54279	ENSG00000229444	LOC101929592	3.10608	4.21347	-2.27662	3.09467	8.10234	10.0764	8.39389	12.4139
NC_000001.11	43783771	43783973	19.25	75.16	1.29	3.55	VDR_dominant	0.36	-1.46	-54750	ENSG00000283477	MIR6079	2.80544	6.66929	-0.075478	7.25546	18.384	12.8271	14.8902	19.607
NC_000001.11	43797988	43798188	8.07	16.71	0.54	0.79	VDR_only	0.69	-0.55	-40534	ENSG00000283477	MIR6079	4.2228	1.07504	-1.37752	2.21365	9.79032	7.55727	7.6944	11.8227
NC_000001.11	43834267	43834774	6.28	14.85	0.42	0.7	VDR_dominant	0.6	-0.74	-4101	ENSG00000283477	MIR6079	2.59015	1.76669	4.172	4.99728	10.2544	12.3506	12.9689	12.9421
NC_000001.11	43835193	43835393	11.17	9.06	0.75	0.43	RAR_only	1.75	0.81	-3329	ENSG00000283477	MIR6079	1.6076	3.60429	-4.43578	4.92479	18.2303	13.6751	16.438	15.074
NC_000001.11	43844133	43844370	13.44	5.44	0.9	0.26	RAR_dominant	3.51	1.81	5630	ENSG00000283477	MIR6079	6.80697	10.9172	1.99084	0.396608	6.26763	7.28851	5.01745	9.22872
NC_000001.11	43853401	43853630	3.43	14.95	0.23	0.71	VDR_dominant	0.33	-1.62	14894	ENSG00000283477	MIR6079	0.887321	2.29515	-2.46913	6.20948	4.71752	3.14297	6.41455	6.19532
NC_000001.11	43929475	43929716	18.36	18.55	1.23	0.88	similarly-occupied	1.41	0.49	-3724	ENSG00000117407	ARTN	1.22743	12.2545	-1.47648	7.44984	22.4131	22.6972	20.8977	22.3209
NC_000001.11	43946706	43946906	16.96	4.03	1.14	0.19	RAR_only	5.98	2.58	-144	ENSG00000117408	IPO13	3.46774	5.46554	-7.78135	1.6841	24.9822	20.8725	20.9847	23.0543
NC_000001.11	44040525	44040725	0.41	9.67	0.03	0.46	VDR_only	0.06	-4.04	-9163	ENSG00000196517	SLC6A9	8.15884	0.219074	3.02875	0.538008	0.337597	0.35987	0	0
NC_000001.11	44068698	44068905	27.98	13.04	1.88	0.62	RAR_dominant	3.05	1.61	-37340	ENSG00000196517	SLC6A9	8.19827	10.1224	0.393005	2.50412	8.48071	8.34482	12.503	15.7065
NC_000001.11	44072318	44072518	7.03	7.05	0.47	0.33	VDR_only	1.42	0.5	-40956	ENSG00000196517	SLC6A9	3.4795	-0.178399	-2.67238	3.09263	7.08954	11.5158	7.34466	9.75376
NC_000001.11	44355128	44355328	0.41	5.24	0.03	0.25	VDR_only	0.11	-3.16	29	ENSG00000117419	ERI3	3.31482	0.929901	-3.96347	1.99799	20.2558	18.3534	17.837	17.143
NC_000001.11	44460495	44460695	1.65	12.28	0.11	0.58	VDR_only	0.19	-2.39	36594	ENSG00000187147	RNF220	2.46854	6.93842	7.51995	6.8804	3.71357	3.23883	2.09847	3.54682
NC_000001.11	44485720	44485920	9.51	4.23	0.64	0.2	RAR_only	3.19	1.68	-59673	ENSG00000263381	MIR5584	1.40639	0.679237	-9.27276	1.04847	7.42714	9.71649	9.79288	10.936
NC_000001.11	44672381	44672581	9.1	8.05	0.61	0.38	RAR_only	1.6	0.68	-1425		SNORD145	1.5146	1.0423	0.699435	3.91853	19.243	21.5922	18.1868	16.8474
NC_000001.11	44674192	44674392	2.69	11.48	0.18	0.54	VDR_only	0.33	-1.59	189	ENSG00000126106	TMEM53	1.66372	12.6011	1.88725	1.34398	23.9694	24.1113	23.7827	22.1676
NC_000001.11	44676568	44676768	11.79	14.7	0.79	0.7	similarly-occupied	1.14	0.19	1954	ENSG00000198520	ARMH1	6.45749	3.57224	-1.82732	3.89667	5.73915	8.27701	5.59593	10.0493
NC_000001.11	44721627	44721827	2.9	6.64	0.19	0.31	VDR_only	0.62	-0.69	174	ENSG00000199377	RNU5F-1	1.46728	-1.78994	-2.63711	1.24164	7.76474	11.156	9.44313	8.86706
NC_000001.11	44723863	44724063	1.03	5.03	0.07	0.24	VDR_only	0.29	-1.78	-2062	ENSG00000199377	RNU5F-1	3.5402	2.21608	9.16238	5.48664	6.07675	3.23883	3.14771	6.50251
NC_000001.11	44739523	44739723	2.28	18.12	0.15	0.86	VDR_only	0.18	-2.49	-214	ENSG00000142945	KIF2C	1.15688	0.067896	10.8248	3.45027	15.1919	15.4744	13.9898	14.1873
NC_000001.11	44775340	44775540	2.48	5.44	0.17	0.26	VDR_only	0.65	-0.63	-100	ENSG00000142937	RPS8	6.98437	2.41766	3.94318	6.13335	11.8159	11.156	12.2411	11.5272
NC_000001.11	44796863	44797063	4.34	10.87	0.29	0.51	VDR_only	0.57	-0.82	-3414	ENSG00000173846	PLK3	3.10608	0.378018	-3.16058	-0.181061	17.5551	18.3534	11.1919	14.1873
NC_000001.11	44799973	44800173	2.48	9.26	0.17	0.44	VDR_only	0.38	-1.39	-304	ENSG00000173846	PLK3	0.796913	2.97191	0.256176	2.8299	29.371	24.1113	19.9355	31.0347
NC_000001.11	44807246	44807457	9.8	16.41	0.66	0.78	similarly-occupied	0.85	-0.24	-67	ENSG00000188396	TCTEX1D4	5.32263	2.38983	6.63943	4.93696	27.8398	27.2887	28.8416	28.8565
NC_000001.11	44807978	44808273	19.07	21.02	1.28	0.99	similarly-occupied	1.29	0.36	-356	ENSG00000222009	BTBD19	4.25095	2.05676	1.24574	7.49158	18.7681	14.3948	17.7837	16.8324
NC_000001.11	44809627	44809827	4.55	35.64	0.31	1.69	VDR_only	0.18	-2.46	1245	ENSG00000222009	BTBD19	3.10457	2.20782	9.16671	2.05427	9.45272	9.71649	10.1426	10.6405
NC_000001.11	44819949	44820149	1.86	4.83	0.13	0.23	VDR_only	0.55	-0.87	11567	ENSG00000222009	BTBD19	2.29808	1.56381	-6.33452	2.56492	4.72636	5.75792	8.39389	5.32023
NC_000001.11	44834101	44834301	1.45	4.43	0.1	0.21	VDR_only	0.46	-1.11	8743	ENSG00000117425	PTCH2	3.10608	5.79072	-2.27662	4.90604	1.01279	2.87896	3.14771	2.36455
NC_000001.11	45393878	45394078	7.24	4.03	0.49	0.19	RAR_only	2.55	1.35	-53508	ENSG00000132781	MUTYH	3.34956	2.31078	-5.08508	0.415336	5.40156	5.39805	3.8472	6.79808
NC_000001.11	45483493	45483693	2.28	7.85	0.15	0.37	VDR_only	0.41	-1.28	7570	ENSG00000070759	TESK2	4.75445	3.48713	3.44528	-0.795111	4.05117	3.95857	3.49746	4.13796
NC_000001.11	45521679	45521879	2.9	7.25	0.19	0.34	VDR_only	0.57	-0.82	105	ENSG00000117450	PRDX1	0.46515	0.012391	-1.15533	-0.512989	15.5295	10.4362	11.5416	15.6651
NC_000001.11	45542775	45542975	4.34	18.53	0.29	0.88	VDR_only	0.33	-1.59	-7908	ENSG00000117448	AKR1A1	5.71919	5.32015	0.641144	4.62178	6.75195	6.11779	9.09339	8.86706
NC_000001.11	45543863	45544063	6.83	7.25	0.46	0.34	VDR_only	1.34	0.42	-6820	ENSG00000117448	AKR1A1	7.09106	3.75198	2.09884	-2.50154	15.5295	9.71649	11.5416	14.7784
NC_000001.11	45698341	45698541	1.65	17.52	0.11	0.83	VDR_only	0.13	-2.9	10260	ENSG00000159596	TMEM69	7.57855	1.22438	8.72774	0.718589	1.35039	0.71974	1.39898	0.591137
NC_000001.11	45750623	45750823	1.65	6.04	0.11	0.29	VDR_only	0.39	-1.36	-70	ENSG00000197429	IPP	-0.251238	0.796913	-4.28158	-1.94561	40.1741	35.6271	34.6248	33.9904
NC_000001.11	45787991	45788191	4.96	5.84	0.33	0.28	VDR_only	1.21	0.27	-15516	ENSG00000086015	MAST2	3.36396	3.8069	-2.38703	1.35082	13.1663	14.0349	15.3888	13.8917
NC_000001.11	46070477	46070708	6.98	13.25	0.47	0.63	similarly-occupied	0.75	-0.42	60080	ENSG00000117461	PIK3R3	7.7941	7.00045	-3.84105	1.08122	2.63063	4.05049	4.54215	7.93301
NC_000001.11	46179481	46179681	1.45	13.29	0.1	0.63	VDR_only	0.15	-2.69	-3093	ENSG00000250719	P3R3URF	6.13117	6.18966	7.96982	2.975	4.05117	4.31844	4.54669	5.6158
NC_000001.11	46348172	46348372	1.65	3.42	0.11	0.16	VDR_only	0.69	-0.54	7094	ENSG00000117481	NSUN4	2.43233	9.12332	-3.143	0.678724	16.8799	18.3534	20.2852	17.4385
NC_000001.11	46373837	46374096	6.23	3.73	0.42	0.18	RAR_dominant	2.37	1.24	-20350	ENSG00000117480	FAAH	2.61272	2.51445	-0.610893	2.53023	9.64564	10.282	10.803	9.58601
NC_000001.11	46488638	46488838	3.52	3.42	0.24	0.16	VDR_only	1.46	0.54	-1098	ENSG00000197587	DMBX1	1.46445	6.60002	-1.29793	3.58125	12.8287	8.99675	12.9406	9.75376
NC_000001.11	46508904	46509163	4.63	6.84	0.31	0.32	similarly-occupied	0.96	-0.06	2035	ENSG00000197587	DMBX1	3.6282	3.69199	3.39938	3.743	13.8167	12.5051	13.5037	17.3461
NC_000001.11	46509278	46509478	5.17	4.23	0.35	0.2	RAR_only	1.74	0.8	2379	ENSG00000197587	DMBX1	1.24416	5.36895	-0.422008	1.59821	7.08954	6.83753	6.99491	9.16262
NC_000001.11	46522382	46522582	7.86	8.86	0.53	0.42	RAR_only	1.26	0.33	13033	ENSG00000282881	TMEM275	3.79205	1.98354	-1.45083	0.925231	21.9438	17.9935	20.2852	20.6898
NC_000001.11	46532884	46533084	0.41	14.7	0.03	0.7	VDR_only	0.04	-4.65	2531	ENSG00000282881	TMEM275	1.89461	0.440868	-6.6437	1.9243	10.4655	8.63688	9.79288	9.75376
NC_000001.11	46595251	46595456	9.89	10.8	0.66	0.51	similarly-occupied	1.3	0.38	8914	ENSG00000079277	MKNK1	5.18209	2.12651	-5.46978	4.04664	11.8571	18.959	14.331	12.9762
NC_000001.11	46613848	46614048	2.28	9.46	0.15	0.45	VDR_only	0.34	-1.55	1185	ENSG00000142961	MOB3C	4.41817	6.56362	3.35603	1.52343	14.1791	14.3948	17.1375	13.3006
NC_000001.11	46687672	46687872	0.62	14.7	0.04	0.7	VDR_only	0.06	-4.06	13736	ENSG00000228237	EFCAB14-AS1	1.83809	5.90895	15.8619	0.110547	1.01279	0.35987	0	0.591137
NC_000001.11	47314621	47314821	1.03	10.07	0.07	0.48	VDR_only	0.15	-2.78	-574	ENSG00000123473	STIL	1.88878	2.81297	-5.64377	1.68557	8.77753	5.03818	7.34466	5.02467
NC_000001.11	47437478	47437678	0.62	5.64	0.04	0.27	VDR_only	0.16	-2.68	-261		LINC01389	4.42309	-1.37744	4.33816	0.797624	36.1229	28.0699	33.5756	29.5569
NC_000001.11	47437938	47438138	1.86	3.62	0.13	0.17	VDR_only	0.73	-0.46	-721		LINC01389	3.03668	2.76777	-2.68321	-1.28044	29.7086	28.4297	25.5314	27.1923
NC_000001.11	47508357	47508557	1.45	4.43	0.1	0.21	VDR_only	0.46	-1.11	-71140		LINC01389	10.9414	0.709827	10.8433	4.18922	7.08954	5.03818	5.59593	2.66012
NC_000001.11	48617335	48617555	8.84	7.32	0.59	0.35	RAR_dominant	1.71	0.78	-145237	ENSG00000132122	SPATA6	2.00777	-0.200457	-0.022324	2.79652	16.8799	14.0677	17.4873	19.8837
NC_000001.11	50710909	50711109	2.28	15.91	0.15	0.75	VDR_only	0.2	-2.3	249258	ENSG00000185104	FAF1	8.03004	3.75602	3.44528	2.99389	5.73915	7.91714	5.59593	6.79808
NC_000001.11	50724721	50724921	2.48	17.52	0.17	0.83	VDR_only	0.2	-2.31	235446	ENSG00000185104	FAF1	3.44781	6.96008	10.5346	0.368922	3.03838	3.23883	3.8472	4.43353
NC_000001.11	50960030	50960230	2.69	38.66	0.18	1.83	VDR_only	0.1	-3.34	137	ENSG00000185104	FAF1	2.74202	-0.727876	-7.77744	8.63099	27.0078	16.554	17.1375	20.0987
NC_000001.11	50977708	50977908	2.07	4.63	0.14	0.22	VDR_only	0.63	-0.66	7563	ENSG00000123080	CDKN2C	0.969302	0.349935	-0.317756	1.46755	11.8159	11.5158	12.2411	13.8917
NC_000001.11	51175354	51175554	2.9	5.44	0.19	0.26	VDR_only	0.76	-0.4	59642	ENSG00000203356	LINC01562	3.17483	5.40344	-6.93451	1.17996	5.06396	6.83753	8.39389	7.98035
NC_000001.11	51234410	51234610	2.69	10.87	0.18	0.51	VDR_only	0.35	-1.51	586	ENSG00000203356	LINC01562	1.20782	3.48713	0.760534	1.92307	5.40156	4.67831	6.29542	6.20694
NC_000001.11	51303989	51304189	2.07	79.94	0.14	3.78	VDR_only	0.04	-4.77	-6128	ENSG00000085831	TTC39A	2.61555	0.916865	12.1537	2.60348	8.43993	7.91714	6.64517	5.32023
NC_000001.11	51329012	51329212	1.03	6.64	0.07	0.31	VDR_only	0.22	-2.18	-542	ENSG00000261664	TTC39A-AS1	5.75755	4.94632	-0.655827	1.41492	3.37597	2.51909	2.79796	2.36455
NC_000001.11	51331368	51331568	2.69	6.85	0.18	0.32	VDR_only	0.56	-0.84	-904	ENSG00000085831	TTC39A	3.33517	3.37376	1.18761	3.42727	21.6062	16.554	15.3888	20.3942
NC_000001.11	51501422	51501622	1.24	4.83	0.08	0.23	VDR_only	0.36	-1.46	17744	ENSG00000085832	EPS15	3.10608	5.79072	-4.39619	7.28198	1.68799	3.23883	1.74873	2.36455
NC_000001.11	51541358	51541558	6.62	5.44	0.44	0.26	VDR_only	1.73	0.79	-22192	ENSG00000085832	EPS15	3.33919	5.97043	3.76824	2.66684	2.36318	2.51909	3.8472	3.84239
NC_000001.11	51637168	51637370	35.43	21.33	2.38	1.01	RAR_dominant	2.36	1.24	20177	ENSG00000117859	OSBPL9	1.22743	12.2545	-3.52866	0.372002	14.0387	13.5397	16.9679	12.5836
NC_000001.11	52056068	52056268	2.07	10.07	0.14	0.48	VDR_only	0.29	-1.78	3	ENSG00000117862	TXNDC12	0.094162	0.125457	1.19031	2.18322	18.5679	17.2738	17.1375	15.3696
NC_000001.11	52204411	52204611	9.31	3.62	0.63	0.17	RAR_only	3.65	1.87	62417	ENSG00000157077	ZFYVE9	1.22743	12.2545	-3.52866	1.35351	2.02558	3.95857	8.39389	4.43353
NC_000001.11	52366255	52366455	1.03	5.03	0.07	0.24	VDR_only	0.29	-1.78	-150	ENSG00000154222	CC2D1B	1.472	0.907784	-2.17902	0.867187	38.8237	28.7896	32.8761	33.1037
NC_000001.11	52569723	52569923	5.38	2.42	0.36	0.11	RAR_only	3.16	1.66	-16731	ENSG00000134744	TUT4	3.46447	6.69922	-5.75335	9.72141	2.02558	2.15922	2.44822	4.13796
NC_000001.11	52637124	52637369	8.95	9.7	0.6	0.46	similarly-occupied	1.31	0.39	4079	ENSG00000182183	SHISAL2A	7.66266	2.95103	-1.84388	4.63005	14.8818	15.8637	16.8449	17.1309
NC_000001.11	52637519	52637719	3.93	5.84	0.26	0.28	VDR_only	0.96	-0.07	4451	ENSG00000182183	SHISAL2A	3.7645	0.396998	-8.72926	4.68723	9.79032	13.3152	14.6893	13.5962
NC_000001.11	52677549	52677749	1.03	8.26	0.07	0.39	VDR_only	0.18	-2.49	20698	ENSG00000162377	COA7	3.66836	3.19854	5.02041	4.08388	2.02558	1.79935	0.699491	1.18227
NC_000001.11	52795485	52795685	1.24	9.26	0.08	0.44	VDR_only	0.19	-2.39	-47175	ENSG00000203995	ZYG11A	3.80735	1.25522	12.5402	5.12683	2.36318	3.23883	3.49746	2.95569
NC_000001.11	53110544	53110744	4.55	9.26	0.31	0.44	VDR_only	0.7	-0.52	31994	ENSG00000162383	SLC1A7	1.28053	2.1852	-3.23644	5.73207	20.931	16.554	22.034	22.7588
NC_000001.11	53127543	53127743	2.28	13.69	0.15	0.65	VDR_only	0.24	-2.08	14995	ENSG00000162383	SLC1A7	1.3844	2.24487	10.8561	0.946959	5.06396	2.87896	5.24618	2.06898
NC_000001.11	53220547	53220747	1.24	5.84	0.08	0.28	VDR_only	0.3	-1.73	-8	ENSG00000162384	CZIB	5.59881	5.2731	0.269422	-1.00948	28.6958	20.5126	20.635	19.5075
NC_000001.11	53238541	53238741	3.93	7.05	0.26	0.33	VDR_only	0.79	-0.34	31	ENSG00000226754	LOC100507564	6.22616	5.64828	-4.21896	7.14271	27.0078	27.3501	24.1324	27.7834
NC_000001.11	53347623	53347823	1.24	42.89	0.08	2.03	VDR_only	0.04	-4.61	19490	ENSG00000225675	LINC01771	5.81083	5.40335	10.1145	0.780643	1.35039	1.43948	0.699491	0.886706
NC_000001.11	53390396	53390596	1.45	3.83	0.1	0.18	VDR_only	0.54	-0.9	49524	ENSG00000236253	SLC25A3P1	5.56155	3.46774	3.31043	0.134552	17.2175	14.3948	17.837	14.7784
NC_000001.11	53413335	53413535	7.03	4.43	0.47	0.21	RAR_only	2.25	1.17	26585	ENSG00000236253	SLC25A3P1	0.684373	-0.25091	-4.80033	0.353081	7.42714	7.91714	7.34466	5.91137
NC_000001.11	53413621	53413821	9.31	6.64	0.63	0.31	RAR_only	1.99	0.99	26299	ENSG00000236253	SLC25A3P1	5.40826	2.3434	9.51225	1.97519	19.9182	20.8725	20.2852	20.9854
NC_000001.11	53491784	53491984	6.83	5.84	0.46	0.28	VDR_only	1.66	0.73	32485	ENSG00000143006	DMRTB1	3.10608	3.75602	-3.45947	1.28953	2.70078	2.87896	3.8472	5.02467
NC_000001.11	53492223	53492458	11.62	4.63	0.78	0.22	RAR_dominant	3.56	1.83	32942	ENSG00000143006	DMRTB1	3.4607	12.2545	-1.13153	3.37594	4.02244	1.83763	5.65546	6.03714
NC_000001.11	53837248	53837559	19.82	31.6	1.33	1.49	similarly-occupied	0.89	-0.17	892	ENSG00000058804	NDC1	6.48811	12.2545	10.0411	1.11013	10.2039	7.86854	11.2458	9.69389
NC_000001.11	53838369	53838569	26.47	6.24	1.78	0.3	RAR_only	6.02	2.59	-173	ENSG00000058804	NDC1	-1.37838	8.69243	-4.67388	0.061675	31.059	29.8692	30.0781	30.4436
NC_000001.11	53889855	53890055	3.31	22.15	0.22	1.05	VDR_only	0.21	-2.24	-158	ENSG00000058799	YIPF1	1.30542	2.05785	-1.68852	4.36783	23.9694	21.9521	18.1868	23.0543
NC_000001.11	53892980	53893180	7.45	7.65	0.5	0.36	RAR_only	1.38	0.47	-1107	ENSG00000211452	DIO1	2.75851	5.80865	-4.15895	2.10652	17.8927	19.433	18.8863	18.3252
NC_000001.11	54053194	54053394	2.69	7.25	0.18	0.34	VDR_only	0.53	-0.93	-90	ENSG00000116209	TMEM59	2.97191	5.14554	-1.81891	1.97423	54.0156	46.0634	50.7131	49.6555
NC_000001.11	54053395	54053595	1.86	8.66	0.13	0.41	VDR_only	0.31	-1.71	-57	ENSG00000116209	TMEM59	3.59235	3.51831	0.769051	-1.64623	49.2892	53.6207	46.8659	44.3353
NC_000001.11	54137413	54137613	0.41	7.65	0.03	0.36	VDR_only	0.08	-3.7	15668	ENSG00000157211	CDCP2	1.7668	1.5412	-4.65649	4.22802	2.36318	3.5987	3.14771	2.06898
NC_000001.11	54156249	54156449	5.38	2.62	0.36	0.12	RAR_only	2.92	1.54	-3168	ENSG00000157211	CDCP2	3.74865	1.64523	-5.25016	4.16155	9.11513	7.1974	8.74364	7.09364
NC_000001.11	54238526	54238726	6.62	3.83	0.44	0.18	RAR_only	2.46	1.3	2183	ENSG00000198711	SSBP3-AS1	6.83392	5.09147	-1.96646	3.71179	21.6062	19.7929	20.2852	18.9164
NC_000001.11	54238795	54238995	7.45	3.22	0.5	0.15	RAR_only	3.28	1.71	2452	ENSG00000198711	SSBP3-AS1	4.07482	-0.028104	-2.41749	0.636259	6.41435	5.75792	7.6944	9.16262
NC_000001.11	54249963	54250181	7.78	7.2	0.52	0.34	RAR_dominant	1.53	0.62	13629	ENSG00000198711	SSBP3-AS1	8.06825	2.53177	-1.35305	4.02665	28.4945	26.0823	25.6694	23.5913
NC_000001.11	54253612	54253812	7.45	7.25	0.5	0.34	VDR_only	1.46	0.54	17269	ENSG00000198711	SSBP3-AS1	9.44671	5.43458	2.93803	2.92237	17.8927	17.2738	17.1375	16.8474
NC_000001.11	54283115	54283315	4.76	14.1	0.32	0.67	VDR_only	0.48	-1.06	46772	ENSG00000198711	SSBP3-AS1	3.10608	5.79072	-2.27662	3.89222	7.08954	4.67831	5.24618	5.32023
NC_000001.11	54327883	54328184	4.67	3.75	0.31	0.18	RAR_dominant	1.77	0.82	78360	ENSG00000157216	SSBP3	5.81086	4.79876	1.49317	2.22366	11.4402	9.56466	7.66884	10.8015
NC_000001.11	54408366	54408582	15.7	7.08	1.05	0.34	RAR_dominant	3.15	1.65	-2080	ENSG00000157216	SSBP3	6.91747	0.515626	-4.86046	7.73516	19.068	24.3246	21.3733	24.357
NC_000001.11	54464551	54464751	1.45	2.62	0.1	0.12	VDR_only	0.79	-0.35	-58257	ENSG00000157216	SSBP3	3.41772	4.9932	-6.59616	8.80796	6.41435	8.63688	8.39389	6.79808
NC_000001.11	54506587	54506787	0.62	37.86	0.04	1.79	VDR_only	0.02	-5.43	-41541	ENSG00000162390	ACOT11	3.14498	2.29007	7.90733	2.58427	5.06396	5.39805	5.94568	6.20694
NC_000001.11	54542590	54542790	2.07	20.94	0.14	0.99	VDR_only	0.14	-2.83	-5538	ENSG00000162390	ACOT11	6.02513	1.63178	8.80022	4.10736	23.9694	20.1527	20.2852	22.1676
NC_000001.11	55217662	55217862	3.1	3.83	0.21	0.18	VDR_only	1.15	0.2	-99	ENSG00000231090	MIR4422HG	1.76528	0.704767	-4.74963	1.51588	7.08954	7.1974	8.74364	7.98035
NC_000001.11	55244868	55245068	2.48	9.06	0.17	0.43	VDR_only	0.39	-1.36	19327	ENSG00000265822	MIR4422	2.9996	0.845684	-3.77472	3.20495	8.77753	10.0764	12.2411	7.98035
NC_000001.11	55309176	55309376	1.86	20.94	0.13	0.99	VDR_only	0.13	-2.99	83635	ENSG00000265822	MIR4422	4.94184	1.17143	7.74608	3.04334	6.41435	5.39805	5.94568	8.57149
NC_000001.11	55310700	55310900	2.48	9.06	0.17	0.43	VDR_only	0.39	-1.36	85159	ENSG00000265822	MIR4422	2.54646	1.21061	-7.30098	6.8976	16.2047	17.6336	15.0391	15.074
NC_000001.11	56425008	56425208	5.38	2.62	0.36	0.12	RAR_only	2.92	1.54	10145	ENSG00000223956	LINC01767	5.73962	2.99603	1.03433	5.58036	22.9566	17.9935	15.7386	14.7784
NC_000001.11	56425317	56425517	2.48	6.44	0.17	0.3	VDR_only	0.55	-0.87	10454	ENSG00000223956	LINC01767	1.99119	3.11306	-4.2188	3.01696	25.6574	24.4712	21.3345	23.6455
NC_000001.11	56470077	56470277	2.69	21.95	0.18	1.04	VDR_only	0.17	-2.52	55214	ENSG00000223956	LINC01767	3.70187	10.5673	6.06609	1.97586	1.35039	3.23883	4.54669	2.95569
NC_000001.11	56525591	56525809	9.87	4.99	0.66	0.24	RAR_dominant	2.81	1.49	53863	ENSG00000162407	PLPP3	1.93116	5.38308	-2.29661	4.11637	26.9458	26.0823	27.9155	23.3201
NC_000001.11	58105064	58105264	7.65	5.44	0.51	0.26	RAR_only	2	1	145339	ENSG00000173406	DAB1	8.3752	7.46887	-1.74289	-0.004443	19.243	17.2738	21.6842	17.143
NC_000001.11	58618519	58618719	4.76	3.62	0.32	0.17	RAR_only	1.86	0.9	-41367	ENSG00000184292	TACSTD2	2.97359	0.741192	-3.21919	2.13141	15.5295	20.8725	19.236	18.3252
NC_000001.11	58752613	58752813	6.62	3.62	0.44	0.17	RAR_only	2.59	1.37	31334	ENSG00000177606	JUN	4.63949	5.36895	-3.52866	5.41064	2.36318	2.15922	3.14771	2.36455
NC_000001.11	58755611	58755811	4.14	7.45	0.28	0.35	VDR_only	0.79	-0.34	28336	ENSG00000177606	JUN	2.89129	2.79533	1.23897	3.42689	13.5039	12.5955	15.7386	16.2563
NC_000001.11	58816279	58816479	2.48	7.05	0.17	0.33	VDR_only	0.5	-1	31228	ENSG00000234807	LINC01135	4.55225	0.219021	-4.52623	1.26014	28.6958	26.6304	19.9355	18.0297
NC_000001.11	58848935	58849159	4.99	18.7	0.33	0.88	VDR_dominant	0.38	-1.4	63896	ENSG00000234807	LINC01135	4.8468	4.52902	5.06572	4.52052	16.5784	15.1017	16.5505	14.2506
NC_000001.11	58881602	58881802	3.72	14.9	0.25	0.7	VDR_only	0.35	-1.5	96551	ENSG00000234807	LINC01135	3.74436	8.45002	-1.03506	2.21997	6.41435	6.83753	5.59593	5.02467
NC_000001.11	58883413	58883613	5.79	8.26	0.39	0.39	VDR_only	1	-0.01	98362	ENSG00000234807	LINC01135	4.55609	2.15469	-5.90696	5.69485	9.79032	14.3948	8.39389	7.09364
NC_000001.11	58903378	58903578	0.83	8.86	0.06	0.42	VDR_only	0.13	-2.92	-116998		LINC01358	7.16824	6.62464	5.37962	0.179555	5.40156	10.4362	5.94568	6.20694
NC_000001.11	58903879	58904079	1.03	4.63	0.07	0.22	VDR_only	0.32	-1.66	-116497		LINC01358	0.396944	1.40682	-8.22704	1.83792	18.5679	14.0349	14.3396	13.3006
NC_000001.11	58932875	58933075	1.03	4.83	0.07	0.23	VDR_only	0.3	-1.72	-87501		LINC01358	3.3678	1.38255	9.71814	4.21609	1.35039	2.87896	2.79796	1.18227
NC_000001.11	59020260	59020460	1.03	12.89	0.07	0.61	VDR_only	0.11	-3.13	-116		LINC01358	4.72379	2.75846	3.57945	2.13168	12.4911	14.3948	12.2411	13.5962
NC_000001.11	59093995	59094195	0	3.83	0	0.18	VDR_only	0	0	52712	ENSG00000224609	HSD52	5.40723	6.45745	8.66585	4.70371	0.675195	0.71974	0	0.591137
NC_000001.11	59117112	59117312	0.83	6.85	0.06	0.32	VDR_only	0.17	-2.54	29595	ENSG00000224609	HSD52	2.12955	4.80015	-8.61591	-3.31764	2.70078	3.95857	3.8472	3.54682
NC_000001.11	59143197	59143397	3.72	4.83	0.25	0.23	VDR_only	1.09	0.13	3510	ENSG00000224609	HSD52	3.59866	9.58715	-1.09031	3.51959	3.71357	6.11779	6.64517	7.09364
NC_000001.11	59292698	59292898	5.17	5.44	0.35	0.26	VDR_only	1.35	0.43	-4015	ENSG00000172456	FGGY	1.4333	2.17933	-2.76979	1.65018	12.4911	11.8757	16.0883	14.7784
NC_000001.11	59296715	59296915	1.86	6.04	0.13	0.29	VDR_only	0.44	-1.19	2	ENSG00000172456	FGGY	1.09046	-0.451039	-5.42787	-2.00373	27.683	23.3916	21.6842	21.2809
NC_000001.11	59412801	59413001	2.07	10.67	0.14	0.5	VDR_only	0.28	-1.86	-102729	ENSG00000172456	FGGY	9.12716	0.855893	-1.77467	1.40035	2.02558	2.51909	2.09847	5.6158
NC_000001.11	59477387	59477659	3.95	44.12	0.27	2.09	VDR_dominant	0.13	-2.97	-38107	ENSG00000172456	FGGY	8.52791	10.2207	3.174	1.86404	14.3975	11.9075	10.5438	9.77984
NC_000001.11	59507067	59507267	0.83	3.83	0.06	0.18	VDR_only	0.31	-1.7	-8463	ENSG00000172456	FGGY	0.301587	2.64256	-0.92693	3.42386	12.1535	16.1942	11.5416	13.5962
NC_000001.11	59674615	59674815	8.07	8.46	0.54	0.4	RAR_only	1.35	0.44	58581	ENSG00000266150	MIR4711	1.50358	-1.25992	-5.35975	-1.48266	5.06396	4.67831	6.64517	7.09364
NC_000001.11	59678155	59678355	1.45	6.85	0.1	0.32	VDR_only	0.3	-1.74	55041	ENSG00000266150	MIR4711	6.34705	4.38953	15.117	4.07087	0	0.35987	0	0.295569
NC_000001.11	59678863	59679063	3.93	6.24	0.26	0.3	VDR_only	0.89	-0.16	54333	ENSG00000266150	MIR4711	2.82721	6.02676	-4.26116	3.56296	4.72636	7.1974	6.29542	6.50251
NC_000001.11	59696830	59697030	4.14	12.48	0.28	0.59	VDR_only	0.47	-1.09	36366	ENSG00000266150	MIR4711	1.3534	-0.332757	1.12133	2.24981	6.07675	7.91714	8.04415	6.50251
NC_000001.11	59697118	59697318	1.45	12.48	0.1	0.59	VDR_only	0.16	-2.6	36078	ENSG00000266150	MIR4711	0.482392	-2.30251	-0.447815	1.62807	2.02558	2.51909	3.14771	1.77341
NC_000001.11	59706015	59706215	4.55	6.85	0.31	0.32	VDR_only	0.94	-0.08	27181	ENSG00000266150	MIR4711	3.31884	3.32977	6.49415	7.1388	4.72636	5.39805	6.99491	4.7291
NC_000001.11	59732351	59732551	1.45	5.44	0.1	0.26	VDR_only	0.38	-1.4	845	ENSG00000266150	MIR4711	0.070458	1.32229	8.00487	0.455371	1.68799	2.15922	1.04924	2.36455
NC_000001.11	59750701	59750926	4.78	15.39	0.32	0.73	VDR_dominant	0.44	-1.18	-17518	ENSG00000266150	MIR4711	4.12882	2.03617	2.40218	3.94917	3.60104	2.87896	4.0415	4.20364
NC_000001.11	61157603	61157838	11.97	3.26	0.8	0.15	RAR_dominant	5.22	2.38	75160	ENSG00000162599	NFIA	5.32747	-1.80684	-2.75514	3.13668	13.5039	15.6199	11.9062	13.332
NC_000001.11	61253457	61253657	1.24	7.25	0.08	0.34	VDR_only	0.24	-2.04	-39	ENSG00000237853	NFIA-AS1	1.99506	2.4545	5.84396	6.6288	2.02558	2.15922	2.44822	2.95569
NC_000001.11	61403928	61404128	0.41	17.12	0.03	0.81	VDR_only	0.03	-4.87	-150510	ENSG00000237853	NFIA-AS1	0.895329	4.02397	-1.34155	4.47239	0.337597	1.79935	3.8472	1.77341
NC_000001.11	61453189	61453389	3.72	14.7	0.25	0.7	VDR_only	0.36	-1.48	-199771	ENSG00000237853	NFIA-AS1	4.42474	-0.120312	1.61343	6.02053	13.1663	12.2356	11.5416	12.4139
NC_000001.11	61614041	61614400	5.53	2.47	0.37	0.12	RAR_dominant	3.18	1.67	-40021		MGC34796	3.10608	12.2545	-3.52866	7.58717	1.69269	2.20533	2.33813	2.79926
NC_000001.11	62311677	62311877	0.83	4.83	0.06	0.23	VDR_only	0.24	-2.04	7657	ENSG00000132854	KANK4	2.17944	1.10733	-5.46499	10.5335	1.35039	2.15922	2.09847	2.06898
NC_000001.11	62436812	62437012	7.24	1.81	0.49	0.09	RAR_only	5.67	2.5	-137	ENSG00000162607	USP1	3.79667	1.01089	-2.94913	1.14541	22.9566	23.3916	26.2309	21.5765
NC_000001.11	62800944	62801144	5.17	3.62	0.35	0.17	VDR_only	2.03	1.02	16912	ENSG00000125703	ATG4C	0.670684	0.956884	1.59548	2.86308	12.8287	12.9553	17.4873	13.8917
NC_000001.11	64440310	64440510	5.38	6.64	0.36	0.31	VDR_only	1.15	0.2	-29719	ENSG00000158966	CACHD1	4.76042	5.82372	0.211487	5.34839	10.1279	14.0349	14.6893	13.8917
NC_000001.11	64457833	64458033	0	4.63	0	0.22	VDR_only	0	0	-12196	ENSG00000158966	CACHD1	4.29536	3.38115	9.64408	1.53903	0.675195	0	0.699491	0.591137
NC_000001.11	64512271	64512516	6.92	16.44	0.46	0.78	VDR_dominant	0.6	-0.74	6480	ENSG00000158966	CACHD1	4.05677	5.79072	-2.27662	5.89569	11.0236	14.3948	11.9913	13.753
NC_000001.11	64864175	64864440	4.06	7.75	0.27	0.37	similarly-occupied	0.74	-0.43	102241	ENSG00000162434	JAK1	0.438772	2.77377	0.85074	4.88514	21.6572	21.728	17.9492	23.1993
NC_000001.11	64898175	64898387	7.61	48.25	0.51	2.28	VDR_dominant	0.22	-2.16	68268	ENSG00000162434	JAK1	6.41569	9.83088	5.03838	2.40529	15.9244	22.407	17.1573	17.8456
NC_000001.11	65165672	65165872	6.83	8.46	0.46	0.4	VDR_only	1.15	0.2	16778	ENSG00000162433	AK4	2.06418	1.69563	1.26513	1.19989	26.6702	26.9903	20.9847	22.4632
NC_000001.11	65174648	65174848	4.96	4.83	0.33	0.23	RAR_only	1.46	0.54	25754	ENSG00000162433	AK4	2.95607	7.07338	-3.1913	0.418584	8.77753	13.6751	11.5416	10.936
NC_000001.11	65696707	65696907	0.83	2.82	0.06	0.13	VDR_only	0.42	-1.26	-95703	ENSG00000184588	PDE4B	2.90552	5.18111	-1.1083	0.65074	5.73915	5.75792	5.59593	6.50251
NC_000001.11	65812074	65812274	8.69	5.44	0.58	0.26	RAR_only	2.27	1.18	19279	ENSG00000184588	PDE4B	7.30759	8.44472	-3.57047	7.73927	20.931	24.4712	24.1324	23.6455
NC_000001.11	66395715	66395915	6.41	2.82	0.43	0.13	RAR_only	3.23	1.69	41280	ENSG00000184588	PDE4B	2.35162	1.70748	3.88809	-0.445	8.43993	7.55727	11.1919	8.86706
NC_000001.11	66397315	66397515	2.48	6.85	0.17	0.32	VDR_only	0.51	-0.96	42880	ENSG00000184588	PDE4B	2.75224	4.09174	5.17404	5.73933	2.36318	4.67831	4.19695	2.66012
NC_000001.11	66564375	66564605	8.63	5.95	0.58	0.28	RAR_dominant	2.06	1.04	30337	ENSG00000118473	SGIP1	2.67835	2.35217	-2.60792	0.551184	10.5683	10.6396	11.5568	12.8508
NC_000001.11	66732513	66732713	4.76	4.63	0.32	0.22	VDR_only	1.46	0.54	-19846	ENSG00000152760	TCTEX1D1	4.39795	0.971493	-5.93101	4.94259	3.71357	5.39805	3.14771	4.43353
NC_000001.11	66732787	66732997	5.91	6.14	0.4	0.29	similarly-occupied	1.37	0.45	-19567	ENSG00000152760	TCTEX1D1	6.34698	1.38703	-4.09095	2.0892	3.21521	5.141	8.66037	5.91137
NC_000001.11	66739513	66739719	20.28	39.1	1.36	1.85	similarly-occupied	0.74	-0.44	-12843	ENSG00000152760	TCTEX1D1	5.78193	13.5665	3.30902	4.86947	25.8934	20.2645	30.8999	26.4003
NC_000001.11	66752167	66752367	4.14	16.71	0.28	0.79	VDR_only	0.35	-1.51	-192	ENSG00000152760	TCTEX1D1	2.03473	3.67265	1.0936	1.98695	26.6702	24.831	25.1817	26.8967
NC_000001.11	66752670	66752870	2.69	7.65	0.18	0.36	VDR_only	0.5	-1	311	ENSG00000152760	TCTEX1D1	1.81501	3.82653	2.95807	2.16341	21.9438	15.4744	20.635	20.9854
NC_000001.11	66924937	66925137	1.45	5.24	0.1	0.25	VDR_only	0.39	-1.35	47	ENSG00000198160	MIER1	0.657476	-0.261218	-2.54612	-1.33903	31.3965	33.1081	30.4279	30.4436
NC_000001.11	66925224	66925424	2.07	6.64	0.14	0.31	VDR_only	0.44	-1.18	334	ENSG00000198160	MIER1	-0.546378	-0.865043	-5.59428	2.48351	46.926	39.5857	38.8218	35.1727
NC_000001.11	66929925	66930125	2.48	11.68	0.17	0.55	VDR_only	0.3	-1.73	-231	ENSG00000198160	MIER1	4.28542	1.95355	10.2661	0.972624	19.9182	15.8343	22.034	21.2809
NC_000001.11	66944716	66944916	4.34	8.86	0.29	0.42	VDR_only	0.7	-0.52	14560	ENSG00000198160	MIER1	1.22818	1.75548	6.50117	2.02475	11.4783	12.2356	8.74364	8.86706
NC_000001.11	67149317	67149517	0.83	13.09	0.06	0.62	VDR_only	0.09	-3.48	-14447	ENSG00000203963	C1orf141	3.94519	1.04804	9.15438	4.58734	5.06396	3.23883	5.94568	3.54682
NC_000001.11	67295284	67295484	0.41	5.24	0.03	0.25	VDR_only	0.11	-3.16	-11980	ENSG00000081985	IL12RB2	0.341754	4.08706	3.47727	7.64982	0.337597	1.43948	0.349746	1.18227
NC_000001.11	67338780	67338980	2.9	20.14	0.19	0.95	VDR_only	0.2	-2.29	31516	ENSG00000081985	IL12RB2	5.64162	3.65761	5.39193	1.40165	4.72636	5.03818	5.94568	3.54682
NC_000001.11	67404361	67404590	9.39	10.38	0.63	0.49	similarly-occupied	1.29	0.36	25926	ENSG00000142864	SERBP1	0.340017	5.36895	-3.52866	5.8938	4.71752	5.34305	10.6909	11.3581
NC_000001.11	67430072	67430272	0.62	5.44	0.04	0.26	VDR_only	0.16	-2.63	230	ENSG00000142864	SERBP1	2.25202	5.73595	0.026929	-1.91552	15.8671	13.3152	8.39389	9.16262
NC_000001.11	67524734	67524934	0.83	8.26	0.06	0.39	VDR_only	0.14	-2.81	-94432	ENSG00000142864	SERBP1	2.13665	4.86076	6.26692	4.04756	2.36318	3.95857	3.49746	2.66012
NC_000001.11	67686700	67686900	3.72	5.44	0.25	0.26	VDR_only	0.97	-0.04	1599	ENSG00000116717	GADD45A	4.46191	-0.261218	-4.10045	0.303833	24.9822	27.3501	26.5807	25.4189
NC_000001.11	67760255	67760455	1.03	6.24	0.07	0.3	VDR_only	0.24	-2.09	-71933	ENSG00000232284	GNG12-AS1	7.56247	8.90197	9.21185	2.94436	2.70078	3.5987	4.19695	2.36455
NC_000001.11	67890001	67890201	3.52	2.21	0.24	0.1	RAR_only	2.25	1.17	-56634	ENSG00000172380	GNG12	6.79525	0.698461	-6.09772	2.88593	10.4655	13.6751	15.7386	12.1183
NC_000001.11	68331223	68331423	6.2	2.21	0.42	0.1	RAR_only	3.98	1.99	-98777	ENSG00000116729	WLS	1.33991	-1.08107	-0.785413	-0.786321	5.06396	7.1974	8.04415	9.16262
NC_000001.11	68384504	68384704	3.93	3.62	0.26	0.17	VDR_only	1.54	0.62	65350	ENSG00000116745	RPE65	3.93835	4.07324	-2.19145	1.50271	12.4911	17.6336	13.6401	15.6651
NC_000001.11	68881518	68881718	0.62	4.03	0.04	0.19	VDR_only	0.22	-2.19	-174280	ENSG00000223883	LINC01707	2.10129	7.02741	10.1566	4.28379	2.70078	2.87896	1.74873	0.591137
NC_000001.11	69172312	69172520	4.57	4.07	0.31	0.19	RAR_dominant	1.6	0.68	116518	ENSG00000223883	LINC01707	4.43206	4.17347	0.615622	3.14981	7.14148	5.53646	9.07993	7.38921
NC_000001.11	69610295	69610495	0.41	9.06	0.03	0.43	VDR_only	0.06	-3.95	41054	ENSG00000033122	LRRC7	1.37061	4.36827	8.40162	7.27777	0.337597	1.07961	2.44822	1.47784
NC_000001.11	69911165	69911365	1.86	9.26	0.13	0.44	VDR_only	0.29	-1.81	-8057	ENSG00000229359	PIN1P1	2.80005	3.50912	6.56304	3.20296	10.8031	7.55727	9.44313	10.936
NC_000001.11	69911487	69911687	4.34	4.03	0.29	0.19	RAR_only	1.53	0.61	-7735	ENSG00000229359	PIN1P1	0.606641	12.2545	-0.376239	2.86025	5.40156	7.55727	6.99491	5.02467
NC_000001.11	70156655	70156855	2.28	11.48	0.15	0.54	VDR_only	0.28	-1.83	48824	ENSG00000066557	LRRC40	7.93772	6.10695	13.8197	-0.903325	0	1.07961	1.04924	2.06898
NC_000001.11	70410855	70411055	1.24	6.04	0.08	0.29	VDR_only	0.29	-1.78	-263	ENSG00000116761	CTH	4.3392	3.31555	-4.71319	2.65259	20.2558	21.2323	18.8863	22.7588
NC_000001.11	70504499	70504699	6.2	3.22	0.42	0.15	RAR_only	2.73	1.45	93331	ENSG00000116761	CTH	4.71276	0.927118	-4.66893	5.039	13.1663	11.8757	11.8914	12.7094
NC_000001.11	70765038	70765238	1.03	7.45	0.07	0.35	VDR_only	0.2	-2.34	58685	ENSG00000229051	LINC01788	2.56985	0.606641	10.7285	-1.81821	1.35039	1.79935	2.79796	0.886706
NC_000001.11	70820486	70820686	13.65	6.64	0.92	0.31	RAR_only	2.92	1.54	114133	ENSG00000229051	LINC01788	5.73443	6.80697	-3.57021	-0.079018	6.41435	9.71649	12.5908	9.16262
NC_000001.11	70974551	70974751	0.21	4.43	0.01	0.21	VDR_only	0.07	-3.92	-71855		ZRANB2-AS1	3.16525	0.205997	12.86	1.14453	0.337597	0.35987	0	0.295569
NC_000001.11	71081084	71081284	9.1	9.87	0.61	0.47	RAR_only	1.31	0.39	-140	ENSG00000229956	ZRANB2-AS2	2.7118	2.44033	-4.72096	0.473742	18.9054	18.7132	19.236	13.8917
NC_000001.11	71081324	71081524	2.9	23.16	0.19	1.1	VDR_only	0.18	-2.49	100	ENSG00000229956	ZRANB2-AS2	2.08868	3.35794	-3.03293	2.79913	12.1535	12.2356	11.5416	8.86706
NC_000001.11	71448985	71449185	0.83	17.52	0.06	0.83	VDR_only	0.07	-3.9	367761	ENSG00000229956	ZRANB2-AS2	5.52638	5.005	6.44926	2.53137	3.37597	5.39805	3.49746	4.13796
NC_000001.11	71457355	71457555	0.83	9.26	0.06	0.44	VDR_only	0.13	-2.98	376131	ENSG00000229956	ZRANB2-AS2	4.78585	2.75414	5.25094	2.47676	3.03838	2.87896	3.8472	3.84239
NC_000001.11	71881803	71882003	1.65	57.99	0.11	2.74	VDR_only	0.04	-4.63	-44891	ENSG00000228853	NEGR1-IT1	5.88064	2.55219	6.60133	-1.07374	2.36318	2.15922	1.74873	1.77341
NC_000001.11	72100854	72101054	1.24	10.07	0.08	0.48	VDR_only	0.17	-2.51	181585	ENSG00000172260	NEGR1	5.38912	3.33627	1.06677	4.83562	10.1279	14.7547	7.34466	8.86706
NC_000001.11	73593903	73594103	4.14	2.82	0.28	0.13	RAR_only	2.08	1.06	-80676		LINC02238	2.77327	6.34427	0.994476	9.10946	7.08954	7.55727	7.6944	7.98035
NC_000001.11	73837026	73837226	0.62	6.85	0.04	0.32	VDR_only	0.13	-2.96	162447		LINC02238	-0.36553	-0.713774	1.51791	1.58357	1.01279	1.79935	1.74873	1.18227
NC_000001.11	75550750	75550950	0.62	17.52	0.04	0.83	VDR_only	0.05	-4.31	60264	ENSG00000137968	SLC44A5	0.254789	4.8454	6.08746	4.41518	1.68799	1.79935	1.39898	0.886706
NC_000001.11	76075971	76076171	2.48	6.04	0.17	0.29	VDR_only	0.58	-0.78	1325	ENSG00000184005	ST6GALNAC3	2.85304	0.781566	6.4389	-2.84057	6.07675	6.11779	7.34466	8.57149
NC_000001.11	76241358	76241558	1.24	10.47	0.08	0.5	VDR_only	0.17	-2.57	166712	ENSG00000184005	ST6GALNAC3	3.6991	6.97623	9.7415	1.72656	4.72636	5.75792	4.54669	2.66012
NC_000001.11	76465118	76465318	4.34	7.05	0.29	0.33	VDR_only	0.87	-0.19	314049	ENSG00000237552	LINC02567	-0.45761	7.79662	-1.65827	0.967307	2.02558	2.87896	2.09847	1.18227
NC_000001.11	76906350	76906550	6.83	1.61	0.46	0.08	RAR_only	6.02	2.59	38970	ENSG00000117069	ST6GALNAC5	2.32945	11.289	3.56043	1.6234	0	0.35987	1.04924	3.84239
NC_000001.11	76936731	76936931	3.52	18.53	0.24	0.88	VDR_only	0.27	-1.89	69351	ENSG00000117069	ST6GALNAC5	7.17928	7.49226	1.52077	-0.631367	6.75195	5.03818	6.29542	5.91137
NC_000001.11	76939175	76939414	19.73	14.32	1.32	0.68	RAR_dominant	1.96	0.97	71815	ENSG00000117069	ST6GALNAC5	8.14073	7.57758	1.05524	6.67835	16.103	18.6711	20.1945	17.3136
NC_000001.11	77271955	77272155	2.9	8.46	0.19	0.4	VDR_only	0.49	-1.04	-9964	ENSG00000154027	AK5	7.22054	1.21817	2.62982	3.70935	5.40156	5.39805	5.94568	6.20694
NC_000001.11	77371869	77372069	0.62	6.44	0.04	0.3	VDR_only	0.14	-2.87	88882	ENSG00000154027	AK5	6.27972	3.96341	-0.0588	-0.052483	0	0	0	1.18227
NC_000001.11	77413678	77413878	3.93	3.62	0.26	0.17	VDR_only	1.54	0.62	130691	ENSG00000154027	AK5	3.45765	5.02605	-3.25949	4.31549	12.1535	16.554	8.74364	12.4139
NC_000001.11	77534611	77534815	7.5	7.11	0.5	0.34	similarly-occupied	1.5	0.58	147945	ENSG00000036549	ZZZ3	3.10608	11.289	-1.41177	4.53096	4.96467	4.58658	6.17198	8.11365
NC_000001.11	77592653	77592853	0.83	13.69	0.06	0.65	VDR_only	0.09	-3.54	89905	ENSG00000036549	ZZZ3	3.68975	2.78888	8.13875	-0.8463	0	0.35987	0.349746	0.295569
NC_000001.11	77605504	77605704	2.9	4.63	0.19	0.22	VDR_only	0.89	-0.17	77054	ENSG00000036549	ZZZ3	1.81039	5.37505	-0.068454	2.44527	14.1791	14.0349	13.9898	14.1873
NC_000001.11	78980648	78980848	1.24	23.36	0.08	1.1	VDR_only	0.08	-3.73	25982	ENSG00000162618	ADGRL4	0.932665	3.73682	13.2335	0.762209	0	0.71974	0.349746	0
NC_000001.11	79079919	79080119	1.03	4.03	0.07	0.19	VDR_only	0.36	-1.46	-73289	ENSG00000162618	ADGRL4	5.7563	1.23887	1.11077	-0.974943	9.79032	14.0349	13.6401	11.5272
NC_000001.11	79100524	79100724	1.03	5.03	0.07	0.24	VDR_only	0.29	-1.78	-93894	ENSG00000162618	ADGRL4	2.62129	2.9448	8.92326	3.45938	0.337597	1.07961	1.04924	0.886706
NC_000001.11	79460810	79461010	1.03	6.85	0.07	0.32	VDR_only	0.21	-2.22	-454180	ENSG00000162618	ADGRL4	1.99601	5.19902	2.89281	2.31327	1.35039	2.51909	2.79796	2.66012
NC_000001.11	79633517	79633717	0.41	5.64	0.03	0.27	VDR_only	0.1	-3.26	-626887	ENSG00000162618	ADGRL4	2.65561	1.20879	4.1827	-0.299052	4.05117	3.95857	3.14771	4.13796
NC_000001.11	79737273	79737473	1.45	12.28	0.1	0.58	VDR_only	0.17	-2.58	-730643	ENSG00000162618	ADGRL4	1.65044	3.05954	6.67855	3.02808	7.08954	5.75792	5.94568	3.54682
NC_000001.11	82340282	82340482	1.24	3.42	0.08	0.16	VDR_only	0.51	-0.96	537929	ENSG00000117114	ADGRL2	5.12643	3.76071	5.49938	4.28296	2.02558	3.23883	3.49746	2.95569
NC_000001.11	82358959	82359159	0.21	3.22	0.01	0.15	VDR_only	0.09	-3.46	-544124	ENSG00000230817	LINC01362	2.59629	1.22176	3.32321	0.963306	1.01279	2.51909	0.699491	1.47784
NC_000001.11	84254060	84254260	2.28	13.89	0.15	0.66	VDR_only	0.23	-2.1	-44378	ENSG00000203943	SAMD13	6.43276	2.69218	8.01283	5.08901	12.4911	12.2356	13.6401	10.6405
NC_000001.11	84365712	84365915	6.72	13.69	0.45	0.65	similarly-occupied	0.7	-0.52	18987		UOX	3.62904	4.56634	1.11265	3.37155	10.3109	14.5366	13.0939	11.9392
NC_000001.11	84506008	84506208	2.69	6.85	0.18	0.32	VDR_only	0.56	-0.84	-278	ENSG00000122432	SPATA1	1.14298	2.82304	3.07163	2.8859	19.5806	18.7132	18.5365	17.7341
NC_000001.11	84506628	84506828	4.76	21.75	0.32	1.03	VDR_only	0.31	-1.69	-147	ENSG00000174021	GNG5	1.71046	7.00706	1.38888	3.67828	32.0717	28.4297	27.2802	30.148
NC_000001.11	84572686	84572886	1.86	21.95	0.13	1.04	VDR_only	0.12	-3.05	1654	ENSG00000117151	CTBS	3.10608	-1.71916	2.50856	-1.80644	4.38876	4.31844	4.54669	5.6158
NC_000001.11	84573031	84573231	2.07	21.55	0.14	1.02	VDR_only	0.14	-2.88	1309	ENSG00000117151	CTBS	3.96324	3.82213	-2.61478	4.51391	5.06396	5.39805	4.19695	6.50251
NC_000001.11	84573953	84574153	6	8.46	0.4	0.4	RAR_only	1.01	0.01	387	ENSG00000117151	CTBS	7.65448	0.902458	-1.69975	2.82314	32.0717	22.312	24.4822	23.3499
NC_000001.11	84599473	84599673	3.93	4.43	0.26	0.21	RAR_only	1.26	0.33	21458		LINC01461	1.53844	3.13869	-4.37601	3.38029	6.07675	3.5987	3.49746	4.7291
NC_000001.11	84796278	84796478	3.52	2.21	0.24	0.1	RAR_only	2.25	1.17	96828	ENSG00000171517	LPAR3	1.87442	2.59727	3.25844	2.5562	5.73915	5.39805	3.49746	4.43353
NC_000001.11	84854410	84854660	4.63	3.54	0.31	0.17	RAR_dominant	1.86	0.89	38671	ENSG00000171517	LPAR3	7.26167	2.67395	-6.36988	1.71736	14.8543	9.50057	13.71	13.7144
NC_000001.11	85289666	85289866	2.48	5.24	0.17	0.25	VDR_only	0.67	-0.57	-13134	ENSG00000142867	BCL10	2.78741	2.17802	0.825314	1.75305	7.76474	7.91714	6.64517	10.6405
NC_000001.11	85297965	85298165	4.76	7.25	0.32	0.34	VDR_only	0.93	-0.1	-21433	ENSG00000142867	BCL10	3.44806	1.82914	-2.56116	4.70355	10.1279	11.156	10.8421	12.1183
NC_000001.11	85298199	85298399	5.58	3.22	0.38	0.15	RAR_only	2.46	1.3	-21667	ENSG00000142867	BCL10	2.5704	2.10367	-2.14322	0.235219	9.45272	7.91714	10.8421	9.75376
NC_000001.11	85830685	85830885	0.83	6.64	0.06	0.31	VDR_only	0.18	-2.5	-122352	ENSG00000117174	ZNHIT6	1.88065	6.55425	13.4372	-2.16928	2.02558	2.51909	1.39898	2.06898
NC_000001.11	86429975	86430175	4.14	10.47	0.28	0.5	VDR_only	0.56	-0.83	5904	ENSG00000137975	CLCA2	2.94249	5.57552	-0.629895	2.51438	13.1663	15.8343	15.3888	14.1873
NC_000001.11	86715823	86716023	0	5.24	0	0.25	VDR_only	0	0	11347	ENSG00000097033	SH3GLB1	4.83601	5.7429	10.0388	0.269121	0	0.35987	0	0.591137
NC_000001.11	86757206	86757406	2.9	12.28	0.19	0.58	VDR_only	0.33	-1.58	52730	ENSG00000097033	SH3GLB1	2.38635	0.776397	-3.45414	-1.14473	5.73915	6.83753	4.54669	3.54682
NC_000001.11	86774402	86774617	10.58	6.56	0.71	0.31	RAR_dominant	2.29	1.2	69934	ENSG00000097033	SH3GLB1	1.21319	3.29932	-4.3434	2.30049	17.5865	18.412	17.2433	17.8716
NC_000001.11	86776819	86777019	1.45	6.85	0.1	0.32	VDR_only	0.3	-1.74	72343	ENSG00000097033	SH3GLB1	-0.212205	5.24265	-2.53383	-1.90618	4.05117	1.43948	3.14771	3.25125
NC_000001.11	86788736	86788983	6.7	9.29	0.45	0.44	similarly-occupied	1.02	0.03	84284	ENSG00000097033	SH3GLB1	2.44447	-0.488401	3.15248	0.329118	8.4741	8.45039	9.06223	10.7697
NC_000001.11	86798430	86798630	0.83	18.73	0.06	0.89	VDR_only	0.06	-3.99	93954	ENSG00000097033	SH3GLB1	3.10608	3.48713	11.6936	1.26479	1.35039	2.87896	0.699491	1.77341
NC_000001.11	86914153	86914353	5.17	0.81	0.35	0.04	RAR_only	9.11	3.19	112	ENSG00000183291	SELENOF	5.07202	1.60429	1.92725	1.46659	9.79032	7.91714	8.39389	7.38921
NC_000001.11	87151719	87151919	3.31	6.85	0.22	0.32	VDR_only	0.69	-0.54	19893	ENSG00000267272	LINC01140	5.14806	2.62236	-3.27448	4.75098	9.45272	10.4362	10.8421	7.98035
NC_000001.11	87151921	87152121	1.86	6.04	0.13	0.29	VDR_only	0.44	-1.19	20095	ENSG00000267272	LINC01140	4.0309	0.435287	-3.1209	0.527055	16.2047	12.5955	16.7878	17.4385
NC_000001.11	87152615	87152815	0.62	8.46	0.04	0.4	VDR_only	0.1	-3.26	20789	ENSG00000267272	LINC01140	2.03363	-1.72546	4.21384	3.03238	0.337597	0.35987	1.04924	0.591137
NC_000001.11	87179942	87180142	2.48	7.05	0.17	0.33	VDR_only	0.5	-1	-32627		LINC02801	-0.190406	0.74444	7.73756	-0.531223	4.05117	3.23883	5.94568	3.84239
NC_000001.11	87208843	87209043	4.34	8.05	0.29	0.38	VDR_only	0.77	-0.39	-3726		LINC02801	0.457202	3.97702	9.42291	2.37502	3.71357	3.5987	3.49746	3.84239
NC_000001.11	87226352	87226552	2.9	8.46	0.19	0.4	VDR_only	0.49	-1.04	13783		LINC02801	4.70095	2.05701	-3.26537	5.04368	9.45272	9.71649	8.74364	8.86706
NC_000001.11	87279404	87279604	4.76	3.22	0.32	0.15	RAR_only	2.1	1.07	-49376	ENSG00000143013	LMO4	2.61671	-0.181422	-4.94274	3.03479	4.72636	5.03818	4.54669	3.25125
NC_000001.11	87632285	87632485	1.03	4.63	0.07	0.22	VDR_only	0.32	-1.66	-260730	ENSG00000227290	LINC01364	2.21718	2.05676	1.74182	6.17724	0.675195	1.79935	2.44822	1.47784
NC_000001.11	87644027	87644227	0.21	7.25	0.01	0.34	VDR_only	0.04	-4.63	-272472	ENSG00000227290	LINC01364	4.84674	3.18775	6.34961	0.817499	0	1.07961	1.39898	0.295569
NC_000001.11	88544213	88544413	1.03	4.83	0.07	0.23	VDR_only	0.3	-1.72	-139831	ENSG00000065243	PKN2	3.13612	2.64893	9.59897	6.25872	0.337597	1.07961	0.349746	0.295569
NC_000001.11	88684005	88684205	1.86	6.85	0.13	0.32	VDR_only	0.39	-1.37	-39	ENSG00000065243	PKN2	3.10301	0.669363	-2.40067	7.10979	39.1613	38.1462	34.9746	28.9657
NC_000001.11	89129880	89130080	0.83	9.67	0.06	0.46	VDR_only	0.12	-3.04	-3866	ENSG00000162645	GBP2	5.33402	-0.233046	-4.53732	-0.615042	0.337597	1.07961	0.699491	0.886706
NC_000001.11	89608327	89608527	0.83	8.46	0.06	0.4	VDR_only	0.14	-2.85	24467	ENSG00000231999	LRRC8C-DT	2.21718	5.59026	-0.564423	7.66421	1.35039	1.79935	1.39898	1.47784
NC_000001.11	89640192	89640393	10.7	7.41	0.72	0.35	RAR_dominant	2.05	1.04	7173	ENSG00000171488	LRRC8C	1.22743	11.8804	-2.6141	6.47226	2.35142	3.5808	3.48006	3.23508
NC_000001.11	89692777	89693107	4.51	17.33	0.3	0.82	VDR_dominant	0.37	-1.44	59822	ENSG00000171488	LRRC8C	2.13768	1.78607	-2.95552	2.36548	3.88748	4.36206	5.29918	5.01571
NC_000001.11	89721398	89721598	4.14	10.27	0.28	0.49	VDR_only	0.57	-0.81	88378	ENSG00000171488	LRRC8C	6.8815	3.7231	2.27153	-0.257027	3.37597	3.5987	2.44822	5.02467
NC_000001.11	89724836	89725036	4.96	10.87	0.33	0.51	VDR_only	0.65	-0.63	91816	ENSG00000171488	LRRC8C	0.49472	3.27973	0.128135	2.22447	13.5039	12.2356	15.0391	15.6651
NC_000001.11	89760656	89760856	2.28	6.44	0.15	0.3	VDR_only	0.5	-1	-60276	ENSG00000171492	LRRC8D	2.90061	3.10608	3.24818	1.50358	3.03838	3.23883	3.49746	1.77341
NC_000001.11	89815825	89816025	2.9	3.42	0.19	0.16	VDR_only	1.2	0.26	-5107	ENSG00000171492	LRRC8D	6.71699	5.18814	1.27614	1.1166	5.06396	6.47766	7.6944	8.86706
NC_000001.11	89953252	89953452	1.65	8.46	0.11	0.4	VDR_only	0.28	-1.85	41614		GEMIN8P4	5.29814	2.65946	-1.60028	9.90137	3.71357	1.79935	4.89644	4.7291
NC_000001.11	89998472	89998672	0.83	9.06	0.06	0.43	VDR_only	0.13	-2.95	3462	ENSG00000162664	ZNF326	7.44422	2.7213	-4.2137	7.33328	0.337597	1.43948	0.699491	1.47784
NC_000001.11	90176592	90176792	7.24	1.41	0.49	0.07	RAR_only	7.29	2.87	181582	ENSG00000162664	ZNF326	0.533847	3.21263	-2.00025	10.3408	2.36318	3.95857	3.49746	5.6158
NC_000001.11	90983738	90983938	2.69	6.24	0.18	0.3	VDR_only	0.61	-0.71	37670	ENSG00000122482	ZNF644	-0.224352	1.33592	-4.96313	-1.34374	8.10234	8.27701	11.8914	7.98035
NC_000001.11	91572118	91572318	7.03	6.24	0.47	0.3	RAR_only	1.6	0.68	71110	ENSG00000097046	CDC7	3.57976	5.30508	2.77847	7.90701	22.2814	21.5922	18.1868	20.9854
NC_000001.11	91628891	91629091	14.68	1.01	0.99	0.05	RAR_only	20.71	4.37	127883	ENSG00000097046	CDC7	-1.29505	3.98236	-1.1895	0.091237	0.337597	0.35987	0.699491	0.886706
NC_000001.11	91809396	91809596	1.24	14.1	0.08	0.67	VDR_only	0.13	-3	76655	ENSG00000069702	TGFBR3	3.53465	2.55745	11.7006	4.46357	3.37597	3.5987	2.09847	4.7291
NC_000001.11	92096370	92096570	10.75	4.83	0.72	0.23	RAR_dominant	3.16	1.66	16125	ENSG00000189195	BTBD8	10.2207	6.60873	1.49571	2.31005	9.79032	13.3152	11.1919	12.7094
NC_000001.11	92194336	92194547	11.17	17.75	0.75	0.84	similarly-occupied	0.89	-0.16	-23473	ENSG00000203910	C1orf146	3.10608	5.24265	4.30565	1.57208	2.55998	2.04666	3.31512	1.96112
NC_000001.11	92244475	92244675	1.03	8.05	0.07	0.38	VDR_only	0.18	-2.46	26660	ENSG00000203910	C1orf146	4.84989	4.61563	12.1761	-0.059365	0	1.43948	0	0.591137
NC_000001.11	92537070	92537270	2.69	8.05	0.18	0.38	VDR_only	0.47	-1.08	-50245	ENSG00000162676	GFI1	3.2396	5.37884	-0.150129	1.93675	2.70078	2.15922	2.79796	2.66012
NC_000001.11	92664000	92664200	7.03	4.43	0.47	0.21	RAR_only	2.25	1.17	121008	ENSG00000067208	EVI5	-0.428003	5.43607	4.10669	-0.467539	6.41435	7.55727	7.34466	8.86706
NC_000001.11	92968191	92968433	12.31	5.49	0.83	0.26	RAR_dominant	3.18	1.67	-6790	ENSG00000154511	DIPK1A	8.07925	10.8104	5.19038	9.61416	3.06907	2.97413	5.78092	5.37397
NC_000001.11	93014300	93014500	3.52	11.68	0.24	0.55	VDR_only	0.43	-1.23	-52878	ENSG00000154511	DIPK1A	3.0786	7.08495	3.12697	2.44644	6.41435	6.11779	8.39389	10.0493
NC_000001.11	93194884	93195084	1.03	15.71	0.07	0.74	VDR_only	0.09	-3.42	14268	ENSG00000122483	CCDC18	3.10608	1.6794	3.44528	-0.778295	1.01279	0.71974	2.09847	0.886706
NC_000001.11	93317334	93317534	4.55	5.84	0.31	0.28	VDR_only	1.11	0.15	28377		CCDC18-AS1	-0.433824	-0.045723	-2.25455	4.97251	10.1279	12.5955	10.8421	13.005
NC_000001.11	93664241	93664441	7.03	4.43	0.47	0.21	VDR_only	2.25	1.17	17029	ENSG00000137936	BCAR3	-0.383011	5.36895	-2.03672	1.6939	1.68799	2.15922	2.79796	2.95569
NC_000001.11	93693338	93693538	5.58	7.65	0.38	0.36	VDR_only	1.04	0.05	-11601	ENSG00000137936	BCAR3	1.42542	5.67984	-5.3553	6.99522	5.40156	5.39805	4.89644	8.27592
NC_000001.11	93704149	93704379	14.93	11.38	1	0.54	RAR_dominant	1.86	0.9	-22427	ENSG00000137936	BCAR3	4.80265	7.74581	-2.35664	1.55882	13.7975	15.0207	15.2063	15.164
NC_000001.11	93816940	93817163	6.86	7.4	0.46	0.35	similarly-occupied	1.32	0.4	-29780	ENSG00000211575	MIR760	4.48444	3.65379	-0.277904	-0.017737	10.9	11.2964	14.1153	12.9891
NC_000001.11	93839401	93839601	7.86	3.83	0.53	0.18	RAR_only	2.92	1.54	-7331	ENSG00000211575	MIR760	4.51278	-0.879432	2.70119	2.38749	8.10234	7.91714	4.19695	7.38921
NC_000001.11	94106240	94106440	9.31	3.22	0.63	0.15	RAR_only	4.1	2.04	14808	ENSG00000198691	ABCA4	1.73928	-1.28109	-4.89545	2.06865	12.4911	10.7961	9.79288	11.2316
NC_000001.11	94285380	94285580	0.41	4.63	0.03	0.22	VDR_only	0.13	-2.98	-37734	ENSG00000137962	ARHGAP29	0.670951	4.4232	6.6277	0.594821	0.337597	1.79935	0.349746	0.295569
NC_000001.11	94418086	94418286	3.1	7.45	0.21	0.35	VDR_only	0.59	-0.76	-191	ENSG00000117528	ABCD3	5.9183	-0.55344	-6.9124	3.44421	32.0717	30.2291	27.6299	29.8524
NC_000001.11	94541800	94542000	2.07	15.1	0.14	0.71	VDR_only	0.19	-2.36	-43	ENSG00000117525	F3	3.82476	-0.473536	1.6982	1.04256	20.931	17.6336	13.6401	21.2809
NC_000001.11	94602536	94602736	6.62	2.82	0.44	0.13	RAR_only	3.33	1.74	58934		MIR12133	5.19592	0.571104	-3.62864	4.32207	14.8543	12.2356	12.5908	12.4139
NC_000001.11	94713734	94713970	6.66	7.34	0.45	0.35	similarly-occupied	1.29	0.37	32048	ENSG00000263526	MIR378G	6.06198	3.16295	-3.02521	2.59452	26.6072	23.788	22.526	20.5395
NC_000001.11	94720574	94720774	5.58	6.85	0.38	0.32	VDR_only	1.16	0.21	25226	ENSG00000263526	MIR378G	3.42796	2.05274	3.42097	7.09564	14.8543	14.0349	10.8421	13.8917
NC_000001.11	94735576	94735874	8.74	7.7	0.59	0.36	RAR_dominant	1.61	0.69	10175	ENSG00000263526	MIR378G	6.04828	0.735117	-5.94058	2.71455	23.1107	21.7371	21.1256	20.0352
NC_000001.11	94739837	94740037	7.45	8.46	0.5	0.4	VDR_only	1.25	0.32	5963	ENSG00000263526	MIR378G	2.25219	4.82646	1.37247	2.60377	11.1407	16.1942	17.837	14.1873
NC_000001.11	94755713	94755913	1.24	11.68	0.08	0.55	VDR_only	0.15	-2.73	-9913	ENSG00000263526	MIR378G	4.25387	7.87819	4.79783	3.51962	8.77753	5.39805	6.29542	5.6158
NC_000001.11	94768010	94768210	3.72	5.44	0.25	0.26	VDR_only	0.97	-0.04	-22210	ENSG00000263526	MIR378G	-0.556484	2.56735	2.4757	3.075	1.01279	3.5987	3.49746	2.06898
NC_000001.11	94962934	94963134	1.45	5.03	0.1	0.24	VDR_only	0.41	-1.29	35006	ENSG00000235501	LOC729970	0.760286	-0.409502	-2.08918	4.32071	8.43993	8.27701	7.34466	7.68478
NC_000001.11	96309908	96310108	10.96	3.02	0.74	0.14	RAR_only	5.15	2.37	64117	ENSG00000231987	LINC01787	2.97747	2.94374	-4.31301	-1.7491	4.72636	7.91714	3.49746	6.20694
NC_000001.11	96362657	96362903	18.66	15.39	1.25	0.73	RAR_dominant	1.72	0.78	11345	ENSG00000231987	LINC01787	10.2268	4.51863	5.68361	4.77595	16.1937	16.3843	16.4921	20.1852
NC_000001.11	96473836	96474036	2.07	7.85	0.14	0.37	VDR_only	0.37	-1.42	-99811	ENSG00000231987	LINC01787	3.03767	5.34976	-0.415793	4.76774	2.36318	1.79935	5.94568	2.06898
NC_000001.11	96564564	96564764	6	64.23	0.4	3.04	VDR_only	0.13	-2.92	-156941	ENSG00000117569	PTBP2	3.10608	3.01598	4.20994	-1.28229	13.1663	13.3152	9.09339	13.5962
NC_000001.11	96866971	96867171	0.21	5.24	0.01	0.25	VDR_only	0.06	-4.16	144433	ENSG00000117569	PTBP2	2.14074	5.05395	6.74276	3.68025	0.337597	0.71974	0.349746	0.295569
NC_000001.11	97163659	97163859	8.69	22.35	0.58	1.06	RAR_only	0.55	-0.86	67836	ENSG00000232878	DPYD-AS1	4.53905	11.8865	2.54593	1.12846	5.06396	6.11779	8.04415	11.5272
NC_000001.11	97163876	97164188	5.57	23.49	0.37	1.11	VDR_dominant	0.34	-1.57	68109	ENSG00000232878	DPYD-AS1	1.17316	7.31573	13.1907	3.97388	2.5969	4.61372	5.6049	6.44188
NC_000001.11	97164262	97164462	4.76	14.9	0.32	0.7	VDR_only	0.45	-1.14	68439	ENSG00000232878	DPYD-AS1	1.632	5.35739	3.94761	1.41246	9.45272	10.7961	12.5908	15.074
NC_000001.11	97331236	97331436	1.03	5.44	0.07	0.26	VDR_only	0.27	-1.89	235413	ENSG00000232878	DPYD-AS1	2.41854	9.82477	-0.053968	4.33352	2.70078	2.87896	3.14771	3.25125
NC_000001.11	97461836	97462036	1.24	4.63	0.08	0.22	VDR_only	0.38	-1.39	-334985	ENSG00000235777	DPYD-AS2	6.5627	-1.90407	-3.48484	5.63443	2.36318	1.07961	1.74873	2.06898
NC_000001.11	97848158	97848358	4.76	7.65	0.32	0.36	VDR_only	0.88	-0.18	51337	ENSG00000235777	DPYD-AS2	0.663776	7.00269	-0.610893	7.44984	16.8799	14.3948	15.3888	12.4139
NC_000001.11	97921205	97921405	1.45	3.02	0.1	0.14	VDR_only	0.68	-0.56	-246	ENSG00000188641	DPYD	3.52641	-0.839313	-3.42823	3.74667	24.6446	20.8725	18.8863	20.0987
NC_000001.11	98080057	98080257	0.41	19.53	0.03	0.92	VDR_only	0.03	-5.06	-30464	ENSG00000225206	MIR137HG	-0.17909	-1.22089	-4.53806	3.93583	1.01279	0	0.349746	0.591137
NC_000001.11	98324026	98324258	5.88	7.12	0.4	0.34	similarly-occupied	1.17	0.23	113431	ENSG00000226053	LINC01776	3.61242	2.69008	1.20557	4.04051	21.8274	20.7856	24.7234	17.5812
NC_000001.11	98662051	98662251	6.2	2.21	0.42	0.1	RAR_only	3.98	1.99	430	ENSG00000162627	SNX7	3.68889	4.43092	-5.65893	2.19756	18.5679	22.6718	19.9355	16.8474
NC_000001.11	99808812	99809012	1.86	7.65	0.13	0.36	VDR_only	0.35	-1.53	-41449	ENSG00000162688	AGL	0.012217	-3.44875	-0.08506	0.307227	9.45272	10.0764	12.9406	12.4139
NC_000001.11	100047525	100047726	12.96	6.61	0.87	0.31	RAR_dominant	2.78	1.48	9531	ENSG00000156875	MFSD14A	1.22743	12.2545	-3.52866	5.12761	13.4367	15.0394	11.4842	11.7639
NC_000001.11	100075829	100076029	0.83	16.31	0.06	0.77	VDR_only	0.07	-3.8	37834	ENSG00000156875	MFSD14A	-2.46788	2.03726	0.527509	1.16476	4.05117	9.71649	8.39389	8.27592
NC_000001.11	100132867	100133067	2.28	4.83	0.15	0.23	VDR_only	0.67	-0.58	-37	ENSG00000156876	SASS6	2.32879	-1.28785	-4.91706	1.57095	31.3965	30.589	29.0289	27.4879
NC_000001.11	100133187	100133387	1.86	4.03	0.13	0.19	VDR_only	0.66	-0.61	137	ENSG00000122435	TRMT13	1.54367	0.871744	-4.87685	-3.34913	20.931	18.7132	16.0883	14.1873
NC_000001.11	100266080	100266280	1.86	17.72	0.13	0.84	VDR_only	0.15	-2.75	-6		RTCA-AS1	-0.101822	-1.32079	0.172111	1.8974	31.3965	24.831	31.1274	28.079
NC_000001.11	100464010	100464230	7.14	6.59	0.48	0.31	RAR_dominant	1.54	0.62	-74019	ENSG00000181656	GPR88	0.38744	2.06124	0.60872	2.30522	19.3351	19.9564	23.2104	20.4211
NC_000001.11	100510461	100510661	9.31	4.23	0.63	0.2	RAR_only	3.13	1.64	-27578	ENSG00000181656	GPR88	4.55431	6.45985	0.372274	12.8858	1.35039	3.95857	9.09339	7.38921
NC_000001.11	100622205	100622405	8.89	8.46	0.6	0.4	VDR_only	1.49	0.58	24699		LINC01349	6.07144	5.48916	-4.95238	4.47555	9.79032	8.27701	8.74364	9.45819
NC_000001.11	100627337	100627537	10.34	9.87	0.69	0.47	RAR_only	1.49	0.57	19567		LINC01349	-0.765841	2.26603	-1.67098	-1.51671	6.75195	9.35662	7.6944	8.27592
NC_000001.11	100631211	100631411	8.27	54.97	0.56	2.6	VDR_only	0.21	-2.23	15693		LINC01349	3.28119	0.766998	6.75406	4.35537	11.4783	10.7961	12.9406	13.8917
NC_000001.11	100882929	100883129	2.69	6.44	0.18	0.3	VDR_only	0.59	-0.76	11813	ENSG00000162694	EXTL2	5.1091	0.776397	-2.11082	0.579826	4.38876	2.87896	4.89644	3.54682
NC_000001.11	100963271	100963471	1.65	17.72	0.11	0.84	VDR_only	0.13	-2.92	62413	ENSG00000117543	DPH5	-0.441982	1.84311	11.1013	2.89494	1.35039	2.87896	1.39898	3.54682
NC_000001.11	101291553	101291753	15.3	7.65	1.03	0.36	RAR_only	2.84	1.51	-32184	ENSG00000231671	LINC01307	0.272172	0.782949	2.77979	1.35319	7.76474	13.3152	14.3396	13.5962
NC_000001.11	101291755	101291979	14.77	7.19	0.99	0.34	RAR_dominant	2.92	1.54	-31970	ENSG00000231671	LINC01307	5.76739	-0.21832	-0.187732	8.36296	13.2628	15.7443	19.9855	14.5145
NC_000001.11	101371246	101371446	1.24	11.68	0.08	0.55	VDR_only	0.15	-2.73	47509	ENSG00000231671	LINC01307	4.79195	0.336785	9.98183	3.38271	4.05117	1.07961	2.79796	2.36455
NC_000001.11	102155879	102156079	0.21	4.43	0.01	0.21	VDR_only	0.07	-3.92	-158745	ENSG00000118733	OLFM3	2.08698	2.5301	-1.35929	1.54334	0.675195	1.07961	0	0.886706
NC_000001.11	102242019	102242219	11.58	6.04	0.78	0.29	RAR_only	2.72	1.44	-244885	ENSG00000118733	OLFM3	6.29919	5.01377	-3.84001	1.56005	12.4911	17.2738	14.3396	14.1873
NC_000001.11	102690153	102690353	0.62	34.63	0.04	1.64	VDR_only	0.03	-5.3	418243	ENSG00000060718	COL11A1	0.470847	2.69997	8.62198	3.17473	0.337597	0.35987	0.349746	0.295569
NC_000001.11	103160397	103160635	5.56	6.26	0.37	0.3	similarly-occupied	1.26	0.33	-51994	ENSG00000060718	COL11A1	-1.71603	2.68242	-2.33289	4.59104	19.575	21.4712	22.0428	18.1315
NC_000001.11	104388278	104388478	2.28	11.68	0.15	0.55	VDR_only	0.28	-1.85	315355	ENSG00000215869	LOC100129138	3.45449	4.64726	11.3193	6.32313	12.4911	14.3948	16.7878	14.4829
NC_000001.11	104468355	104468584	5.96	5.1	0.4	0.24	RAR_dominant	1.66	0.73	395447	ENSG00000215869	LOC100129138	5.81161	10.2207	-4.42832	0.797771	20.934	18.8578	27.1855	23.2325
NC_000001.11	104593527	104593727	2.69	12.28	0.18	0.58	VDR_only	0.31	-1.69	520604	ENSG00000215869	LOC100129138	1.5369	-0.851187	-6.17119	7.08624	7.08954	8.99675	12.2411	10.0493
NC_000001.11	105544600	105544800	2.07	5.44	0.14	0.26	VDR_only	0.54	-0.89	74235	ENSG00000230768	LINC01676	0.33433	1.19572	-3.60165	5.45186	1.35039	2.15922	0.699491	1.47784
NC_000001.11	105838166	105838366	6	2.21	0.4	0.1	RAR_only	3.84	1.94	189987		LINC01677	5.95746	4.70705	-6.25999	0.900314	12.1535	13.6751	14.3396	12.7094
NC_000001.11	106248640	106248840	5.17	1.01	0.35	0.05	RAR_only	7.29	2.87	-220487		LINC01677	4.09577	12.2545	-3.24455	0.372002	3.03838	2.87896	4.89644	2.66012
NC_000001.11	107868899	107869099	2.07	9.87	0.14	0.47	VDR_only	0.3	-1.75	-28224	ENSG00000275455	MIR7852	4.54285	0.726039	6.27884	5.75127	1.35039	1.43948	2.09847	1.47784
NC_000001.11	107877279	107877479	5.17	2.82	0.35	0.13	RAR_only	2.6	1.38	-19844	ENSG00000275455	MIR7852	3.98432	-0.886774	-5.44656	0.944433	4.05117	3.23883	5.94568	3.84239
NC_000001.11	107936520	107936720	8.89	3.42	0.6	0.16	RAR_only	3.69	1.88	-27823	ENSG00000230489	VAV3-AS1	0.666933	5.3152	-7.22494	7.96536	12.1535	10.7961	11.1919	10.6405
NC_000001.11	108038928	108039128	4.34	2.01	0.29	0.1	RAR_only	3.06	1.61	-73848	ENSG00000134215	VAV3	-2.30585	1.85399	-4.69826	1.78368	2.70078	2.87896	3.8472	2.95569
NC_000001.11	108057605	108057805	1.86	2.62	0.13	0.12	VDR_only	1.01	0.01	-92525	ENSG00000134215	VAV3	0.203456	5.26716	4.10353	3.8606	3.03838	3.95857	3.8472	1.77341
NC_000001.11	108063749	108063949	0.62	6.24	0.04	0.3	VDR_only	0.14	-2.82	-98669	ENSG00000134215	VAV3	0.957505	8.96601	1.0116	0.558616	2.70078	2.51909	1.74873	2.36455
NC_000001.11	108118612	108118882	3.68	5.22	0.25	0.25	similarly-occupied	1	0	74088	ENSG00000085491	SLC25A24	1.08663	4.25494	-8.93136	3.5548	6.00173	9.32997	10.3628	10.728
NC_000001.11	108643088	108643288	2.28	9.06	0.15	0.43	VDR_only	0.36	-1.49	17905	ENSG00000162639	HENMT1	2.61272	2.05066	-1.94021	2.5423	2.36318	1.79935	1.74873	2.06898
NC_000001.11	108646907	108647107	7.86	4.83	0.53	0.23	RAR_only	2.31	1.21	14086	ENSG00000162639	HENMT1	7.42866	2.09309	3.081	4.32994	17.2175	16.9139	16.0883	16.5518
NC_000001.11	108721295	108721495	2.28	8.46	0.15	0.4	VDR_only	0.38	-1.39	8487	ENSG00000143107	FNDC7	3.10608	1.13291	-9.96034	1.51888	13.8415	13.3152	14.3396	13.5962
NC_000001.11	108830602	108830802	7.65	6.04	0.51	0.29	VDR_only	1.8	0.85	26392	ENSG00000162641	AKNAD1	2.54989	7.21582	-4.31253	2.29203	21.6062	23.7514	20.2852	20.6898
NC_000001.11	109162389	109162589	7.45	5.03	0.5	0.24	RAR_only	2.1	1.07	-24060	ENSG00000116299	KIAA1324	1.47058	1.95771	6.84938	0.005183	11.4783	10.7961	9.44313	12.4139
NC_000001.11	109193862	109194062	1.24	5.24	0.08	0.25	VDR_only	0.34	-1.57	7413	ENSG00000116299	KIAA1324	3.56259	2.74288	9.60446	-1.50183	3.71357	2.15922	4.54669	4.7291
NC_000001.11	109426531	109426731	1.24	5.44	0.08	0.26	VDR_only	0.32	-1.63	-183	ENSG00000143106	PSMA5	-0.286765	-2.75947	-4.79534	-0.457729	32.7469	30.9488	33.9253	28.079
NC_000001.11	109615875	109616075	4.34	19.53	0.29	0.92	VDR_only	0.32	-1.66	-2891	ENSG00000134183	GNAT2	1.65012	0.368536	-2.00175	1.39712	14.5167	14.0349	18.5365	21.2809
NC_000001.11	109793938	109794138	10.34	2.82	0.69	0.13	RAR_only	5.21	2.38	-30115	ENSG00000198758	EPS8L3	-0.516856	1.24356	-1.42976	-1.59931	6.75195	10.7961	8.74364	6.50251
NC_000001.11	109816164	109816364	2.07	6.24	0.14	0.3	VDR_only	0.47	-1.09	-52341	ENSG00000198758	EPS8L3	2.77265	4.29278	-8.92219	-1.03131	9.79032	7.55727	6.29542	9.75376
NC_000001.11	109816487	109816743	10.5	8.18	0.71	0.39	RAR_dominant	1.82	0.87	-52692	ENSG00000198758	EPS8L3	5.14825	0.95394	-0.154081	5.69845	13.7149	15.7443	14.2084	15.7021
NC_000001.11	109822215	109822415	7.86	7.45	0.53	0.35	VDR_only	1.5	0.58	-58392	ENSG00000198758	EPS8L3	3.98206	8.5975	2.27582	1.7832	16.8799	15.8343	21.6842	19.212
NC_000001.11	109822425	109822692	12.86	8.75	0.86	0.41	RAR_dominant	2.09	1.06	-58636	ENSG00000198758	EPS8L3	3.43894	6.25266	3.687	9.45121	15.1729	13.7478	16.5048	17.0478
NC_000001.11	109890223	109890423	4.96	21.34	0.33	1.01	VDR_only	0.33	-1.6	-20526	ENSG00000184371	CSF1	8.30469	5.49683	9.82302	2.24465	1.35039	1.43948	1.39898	2.95569
NC_000001.11	109895860	109896095	9.15	11.31	0.61	0.53	similarly-occupied	1.15	0.2	-14871	ENSG00000184371	CSF1	3.64939	3.87688	6.41184	0.485142	14.6532	14.0885	12.2039	14.8413
NC_000001.11	109933942	109934150	11.14	14.71	0.75	0.7	similarly-occupied	1.07	0.1	23197	ENSG00000184371	CSF1	2.09497	2.82573	-4.57862	7.00343	11.3614	11.419	13.788	15.3468
NC_000001.11	109934325	109934576	6.92	17.97	0.46	0.85	VDR_dominant	0.55	-0.87	23602	ENSG00000184371	CSF1	2.47718	4.40808	2.28937	4.83355	6.99405	9.74947	11.426	8.71397
NC_000001.11	109969531	109969731	4.55	4.83	0.31	0.23	VDR_only	1.34	0.42	-15134	ENSG00000168710	AHCYL1	0.154875	4.87852	-5.39235	3.72115	7.42714	7.1974	9.44313	7.68478
NC_000001.11	110058121	110058321	6.62	3.02	0.44	0.14	RAR_only	3.11	1.64	12451	ENSG00000156150	ALX3	4.88481	3.52467	0.102648	7.93875	14.5167	18.3534	20.2852	18.9164
NC_000001.11	110058344	110058544	7.03	2.01	0.47	0.1	RAR_only	4.96	2.31	12228	ENSG00000156150	ALX3	3.42796	7.7971	-2.29844	9.79537	3.71357	5.75792	3.8472	3.84239
NC_000001.11	110102165	110102365	1.86	3.62	0.13	0.17	VDR_only	0.73	-0.46	-10178	ENSG00000186150	UBL4B	6.02644	3.77255	3.57356	0.746432	10.4655	9.35662	8.04415	11.2316
NC_000001.11	110338381	110338581	4.14	53.96	0.28	2.55	VDR_only	0.11	-3.2	690	ENSG00000227963	RBM15-AS1	3.41386	5.10097	10.2696	-0.716409	23.9694	21.5922	23.0832	21.8721
NC_000001.11	110407504	110407704	2.07	6.44	0.14	0.3	VDR_only	0.46	-1.13	-205		LAMTOR5-AS1	2.64792	1.31686	4.16216	4.13219	21.9438	15.1145	16.7878	13.3006
NC_000001.11	110433769	110433969	2.69	4.83	0.18	0.23	VDR_only	0.79	-0.34	-17280	ENSG00000143125	PROK1	4.46191	2.73201	7.71121	5.82195	13.8415	13.6751	10.4924	13.5962
NC_000001.11	110504302	110504502	5.58	7.45	0.38	0.35	VDR_only	1.06	0.09	-14144	ENSG00000235407	CYMP-AS1	4.78296	1.26287	3.19081	0.855505	5.73915	6.83753	3.14771	2.95569
NC_000001.11	110520962	110521162	8.48	4.03	0.57	0.19	RAR_only	2.99	1.58	-1887	ENSG00000143105	KCNA10	7.154	3.45028	-1.13284	4.32429	3.37597	3.95857	5.94568	5.32023
NC_000001.11	110874702	110874923	14.04	4.74	0.94	0.22	RAR_dominant	4.21	2.07	1665	ENSG00000143119	CD53	8.28008	1.34764	-4.21351	13.7696	2.44414	3.25674	5.3807	5.61714
NC_000001.11	110880106	110880306	9.31	3.83	0.63	0.18	RAR_only	3.45	1.79	7058	ENSG00000143119	CD53	2.04326	2.39595	-4.33785	1.90348	12.4911	13.6751	11.1919	15.074
NC_000001.11	111128353	111128553	4.34	18.53	0.29	0.88	VDR_only	0.33	-1.59	-10930	ENSG00000134255	CEPT1	-1.32951	5.2716	2.22063	-3.1448	3.03838	5.39805	1.74873	5.6158
NC_000001.11	111140044	111140244	2.48	4.43	0.17	0.21	VDR_only	0.8	-0.33	72	ENSG00000156171	DRAM2	1.74265	2.72121	2.70491	2.36242	17.5551	15.8343	12.9406	17.143
NC_000001.11	111203149	111203349	1.45	14.5	0.1	0.69	VDR_only	0.14	-2.82	1289	ENSG00000162777	DENND2D	4.71195	3.85418	-0.79201	8.81477	4.38876	5.03818	7.6944	5.6158
NC_000001.11	111203891	111204142	6.1	13.48	0.41	0.64	VDR_dominant	0.64	-0.64	521	ENSG00000162777	DENND2D	3.53369	5.35881	6.64321	4.10059	18.2921	15.4845	15.3275	16.7214
NC_000001.11	111221785	111222011	6.41	11.4	0.43	0.54	similarly-occupied	0.8	-0.33	-5761	ENSG00000064886	CHI3L2	-0.396511	3.32348	-1.31848	5.71867	12.2491	14.0126	13.3089	11.5089
NC_000001.11	111275057	111275257	3.1	2.82	0.21	0.13	VDR_only	1.56	0.64	-5367	ENSG00000203878	CHIAP2	1.66638	4.22288	-7.76954	-0.254291	14.5167	11.8757	12.2411	10.6405
NC_000001.11	111471175	111471375	3.93	8.66	0.26	0.41	VDR_only	0.64	-0.63	-2709	ENSG00000143110	C1orf162	4.92868	2.96284	-1.80932	2.50858	9.79032	10.4362	8.04415	8.57149
NC_000001.11	111489700	111489900	4.96	4.83	0.33	0.23	VDR_only	1.46	0.54	13833	ENSG00000282608	ADORA3	-2.53467	0.418338	-0.311862	1.05513	8.10234	6.83753	7.34466	7.68478
NC_000001.11	111503682	111503882	3.1	11.48	0.21	0.54	VDR_only	0.38	-1.38	-149	ENSG00000282608	ADORA3	4.79649	4.80045	0.858452	-0.077897	12.4911	10.0764	11.1919	13.3006
NC_000001.11	111507619	111507825	11.24	20.92	0.76	0.99	similarly-occupied	0.76	-0.39	-3601	ENSG00000282608	ADORA3	0.421354	2.73758	-4.88717	4.96197	35.3986	32.1437	33.2768	29.8438
NC_000001.11	111507844	111508118	8.15	15.29	0.55	0.72	similarly-occupied	0.76	-0.4	-3860	ENSG00000282608	ADORA3	4.37929	3.58697	-0.381214	2.16377	19.7137	17.8622	18.6361	18.5539
NC_000001.11	111508145	111508345	6.41	17.52	0.43	0.83	VDR_only	0.52	-0.94	-4124	ENSG00000282608	ADORA3	3.44127	7.04005	3.48444	0.423292	16.5423	11.5158	18.5365	13.8917
NC_000001.11	111583403	111583603	2.48	7.05	0.17	0.33	VDR_only	0.5	-1	-19500	ENSG00000121933	TMIGD3	2.30876	12.2545	-2.68367	4.07897	0.675195	1.07961	1.74873	1.18227
NC_000001.11	111592836	111593065	8.31	37.46	0.56	1.77	VDR_dominant	0.31	-1.67	15367		LINC01160	-0.096798	1.47347	0.193261	1.24594	11.4989	16.6577	11.9127	12.3906
NC_000001.11	111616384	111616584	7.86	6.04	0.53	0.29	RAR_only	1.85	0.89	-3299	ENSG00000116473	RAP1A	5.46442	4.68255	-1.72429	6.40431	6.41435	7.91714	6.99491	9.16262
NC_000001.11	111696423	111696623	1.03	18.73	0.07	0.89	VDR_only	0.08	-3.67	31729	ENSG00000116473	RAP1A	2.23727	-0.715391	-1.80028	1.5795	0.337597	0	0.349746	1.18227
NC_000001.11	111733377	111733628	10.22	5.78	0.69	0.27	RAR_dominant	2.51	1.33	5892	ENSG00000197852	INKA2	9.63268	9.34064	-0.119464	4.54053	23.1342	25.2339	21.7372	20.9606
NC_000001.11	111755544	111755744	3.31	4.83	0.22	0.23	VDR_only	0.97	-0.04	-135	ENSG00000284830	LOC101928718	1.13394	2.13289	-6.08824	3.82179	31.3965	29.5094	26.9304	27.1923
NC_000001.11	112394102	112394397	5.89	9.15	0.4	0.43	similarly-occupied	0.91	-0.13	-1964	ENSG00000143079	CTTNBP2NL	3.54075	3.75602	-4.09819	5.73079	11.9017	12.6869	11.6187	13.0251
NC_000001.11	112451462	112451662	3.52	5.84	0.24	0.28	VDR_only	0.85	-0.23	10271	ENSG00000283296	MIR4256	4.05677	5.36895	-3.52866	7.45509	1.35039	2.51909	3.49746	2.36455
NC_000001.11	112466346	112466546	4.55	6.64	0.31	0.31	VDR_only	0.97	-0.04	-95	ENSG00000134245	WNT2B	7.60844	0.441087	-7.63183	5.03231	31.3965	33.1081	33.9253	26.8967
NC_000001.11	112607274	112607474	2.07	9.06	0.14	0.43	VDR_only	0.32	-1.63	11767	ENSG00000007341	ST7L	5.7429	3.27379	0.401391	-0.168668	9.45272	10.4362	10.1426	11.2316
NC_000001.11	112700581	112700988	7.62	17.32	0.51	0.82	VDR_dominant	0.62	-0.68	6271	ENSG00000155366	RHOC	2.5341	3.49168	6.15638	8.08602	18.9121	17.3304	19.9364	16.9934
NC_000001.11	112701125	112701325	2.07	12.08	0.14	0.57	VDR_only	0.24	-2.04	5831	ENSG00000155366	RHOC	3.34127	4.90788	12.825	1.78052	6.75195	7.1974	9.09339	8.27592
NC_000001.11	112720924	112721124	3.52	7.85	0.24	0.37	VDR_only	0.64	-0.65	457	ENSG00000184599	TAFA3	4.25598	5.91607	5.38538	7.5289	5.06396	2.51909	3.8472	6.79808
NC_000001.11	112819078	112819278	6.83	8.46	0.46	0.4	VDR_only	1.15	0.2	31465	ENSG00000215866	LINC01356	0.655411	2.20083	3.62437	0.080512	8.77753	6.47766	8.74364	10.0493
NC_000001.11	112851825	112852025	1.65	5.03	0.11	0.24	VDR_only	0.47	-1.1	-1282	ENSG00000215866	LINC01356	3.10608	1.90081	-6.87089	8.70886	3.03838	2.51909	2.09847	2.06898
NC_000001.11	112882639	112882839	2.07	8.86	0.14	0.42	VDR_only	0.33	-1.59	689		MIR11399	3.1445	0.93982	-4.7516	1.01008	11.1407	13.6751	13.6401	11.2316
NC_000001.11	112955927	112956127	1.24	10.27	0.08	0.49	VDR_only	0.17	-2.54	36	ENSG00000155380	SLC16A1	6.98437	2.19896	9.19664	3.53009	13.5039	12.2356	9.44313	15.9607
NC_000001.11	113042814	113043014	4.96	6.64	0.33	0.31	VDR_only	1.06	0.08	30188	ENSG00000238198	LRIG2-DT	2.77027	4.77358	2.82016	1.87401	20.5934	12.2356	17.4873	17.4385
NC_000001.11	113199703	113199903	0.62	16.51	0.04	0.78	VDR_only	0.05	-4.23	6450		LOC643441	5.33094	4.41765	-1.87781	0.869592	1.68799	2.15922	2.79796	2.36455
NC_000001.11	113663118	113663404	6.36	8.17	0.43	0.39	similarly-occupied	1.11	0.15	95894	ENSG00000116793	PHTF1	3.10608	3.75602	-1.60424	3.41867	4.48556	3.77486	3.91324	3.92713
NC_000001.11	113812298	113812498	1.65	2.62	0.11	0.12	VDR_only	0.9	-0.16	78	ENSG00000081019	RSBN1	4.26096	1.99264	-1.5946	-0.639918	44.2252	41.3851	36.0238	35.4682
NC_000001.11	113812552	113812752	2.07	3.83	0.14	0.18	VDR_only	0.77	-0.38	40	ENSG00000226167	AP4B1-AS1	-0.166505	1.87758	-2.86628	4.19156	20.931	19.0731	15.7386	15.074
NC_000001.11	113859609	113859809	1.03	6.44	0.07	0.3	VDR_only	0.23	-2.13	3074	ENSG00000226167	AP4B1-AS1	0.745004	2.76048	-3.61384	0.989676	3.71357	1.43948	4.89644	3.54682
NC_000001.11	113871611	113871811	4.14	12.89	0.28	0.61	VDR_only	0.46	-1.13	1	ENSG00000134242	PTPN22	2.50549	0.222058	9.1244	4.04572	11.1407	11.156	11.5416	13.3006
NC_000001.11	113904812	113905012	3.31	10.47	0.22	0.5	VDR_only	0.45	-1.16	-113	ENSG00000134262	AP4B1	1.32536	2.51028	-7.71004	2.64943	36.4605	32.0284	27.2802	31.6258
NC_000001.11	113905233	113905433	4.55	4.23	0.31	0.2	VDR_only	1.53	0.61	7	ENSG00000118655	DCLRE1B	5.63243	-0.493182	-5.56646	0.835471	35.1101	29.8692	35.3243	29.5569
NC_000001.11	113987396	113987596	0.83	15.5	0.06	0.73	VDR_only	0.08	-3.72	8022	ENSG00000116774	OLFML3	3.13632	1.49273	5.35302	3.92139	0	0.35987	1.04924	2.36455
NC_000001.11	114234886	114235086	3.52	5.84	0.24	0.28	VDR_only	0.85	-0.23	-81117	ENSG00000134207	SYT6	5.3399	1.3792	-3.81799	2.15344	14.1791	12.5955	13.2903	10.3449
NC_000001.11	114346632	114346832	1.24	4.23	0.08	0.2	VDR_only	0.42	-1.26	164471	ENSG00000197323	TRIM33	0.77924	-0.050727	-5.43968	0.289705	20.2558	20.1527	20.2852	20.0987
NC_000001.11	114772078	114772278	1.45	16.71	0.1	0.79	VDR_only	0.12	-3.02	8507	ENSG00000052723	SIKE1	1.25847	2.17378	4.03072	3.4985	0.337597	0.35987	0.349746	0.295569
NC_000001.11	114780700	114780900	4.34	5.44	0.29	0.26	VDR_only	1.13	0.18	-115	ENSG00000052723	SIKE1	3.03106	1.51404	-1.55941	2.06191	21.2686	19.0731	17.4873	18.0297
NC_000001.11	114808986	114809186	4.55	3.42	0.31	0.16	VDR_only	1.89	0.92	-28401	ENSG00000052723	SIKE1	1.22743	12.2545	-3.52866	0.238702	3.03838	2.15922	5.94568	5.02467
NC_000001.11	114853680	114853886	15.46	18.77	1.04	0.89	similarly-occupied	1.17	0.23	-1020	ENSG00000198765	SYCP1	2.61272	4.44493	1.6606	3.20099	19.9936	18.5176	22.7504	22.0959
NC_000001.11	115073365	115073565	0.83	8.05	0.06	0.38	VDR_only	0.15	-2.78	16035	ENSG00000134198	TSPAN2	4.83601	4.08709	8.27401	3.48483	1.35039	0.71974	0	0
NC_000001.11	115147873	115148073	3.72	26.58	0.25	1.26	VDR_only	0.2	-2.33	-58470	ENSG00000134198	TSPAN2	5.46747	9.15694	10.1566	4.24149	2.02558	1.79935	4.54669	1.18227
NC_000001.11	115168766	115169006	11.2	12.92	0.75	0.61	similarly-occupied	1.23	0.3	-79383	ENSG00000134198	TSPAN2	2.44064	1.04475	-5.91171	12.0127	8.1586	10.7961	7.57782	10.0986
NC_000001.11	115282876	115283076	3.93	10.67	0.26	0.5	VDR_only	0.52	-0.94	-58		NGF-AS1	6.30508	1.78742	1.48978	0.42417	25.3198	25.1909	24.8319	22.4632
NC_000001.11	115373404	115373606	28.87	9.57	1.94	0.45	RAR_dominant	4.28	2.1	-35269	ENSG00000134259	NGF	3.80468	1.43054	-2.53069	7.09	21.3923	24.5852	22.1621	25.4599
NC_000001.11	115432263	115432463	2.28	28.79	0.15	1.36	VDR_only	0.11	-3.16	-94127	ENSG00000134259	NGF	2.52054	2.50481	10.2702	1.31654	7.08954	6.47766	7.34466	9.75376
NC_000001.11	115470282	115470482	1.03	12.69	0.07	0.6	VDR_only	0.12	-3.11	-132146	ENSG00000134259	NGF	7.15415	4.5715	5.49061	0.822583	9.79032	6.47766	7.6944	7.09364
NC_000001.11	115727992	115728214	10.62	7.8	0.71	0.37	RAR_dominant	1.93	0.95	40702	ENSG00000118729	CASQ2	3.33077	2.53595	-6.9405	4.42211	17.0319	15.562	19.8504	16.243
NC_000001.11	115781426	115781666	5.86	8.05	0.39	0.38	similarly-occupied	1.03	0.05	-12741	ENSG00000118729	CASQ2	0.901004	2.10008	3.70767	2.87945	1.96932	2.99892	3.206	1.97046
NC_000001.11	115829285	115829552	9.76	4.37	0.66	0.21	RAR_dominant	3.17	1.66	11284	ENSG00000177551	NHLH2	0.839045	4.97077	-1.95037	1.06431	18.2075	16.7131	20.1726	19.4832
NC_000001.11	115865801	115866001	6.2	1.01	0.42	0.05	RAR_only	8.75	3.13	-24775	ENSG00000177551	NHLH2	3.75378	9.55111	-0.017108	0.009444	3.03838	3.23883	3.49746	2.36455
NC_000001.11	115977717	115977917	5.79	7.65	0.39	0.36	VDR_only	1.07	0.1	-541		LOC101928977	3.2396	2.47903	0.102226	1.39922	8.43993	7.91714	9.09339	10.3449
NC_000001.11	116372921	116373121	1.86	6.04	0.13	0.29	VDR_only	0.44	-1.19	-223	ENSG00000163399	ATP1A1	2.71908	1.71061	6.30781	5.00371	17.8927	17.6336	17.837	17.7341
NC_000001.11	116381029	116381268	15.75	4.21	1.06	0.2	RAR_dominant	5.31	2.41	-2221	ENSG00000163399	ATP1A1	3.28159	1.73794	3.56721	6.04161	3.95511	3.61376	4.97546	3.46273
NC_000001.11	116497745	116497945	5.58	11.68	0.38	0.55	VDR_only	0.68	-0.56	-19019	ENSG00000233154	LINC01762	7.21254	-0.492418	0.808744	4.93412	7.42714	12.5955	10.8421	7.98035
NC_000001.11	116504440	116504640	6.2	3.83	0.42	0.18	RAR_only	2.3	1.2	-25714	ENSG00000233154	LINC01762	7.27642	3.44887	-4.86235	8.97857	17.2175	16.1942	15.0391	15.3696
NC_000001.11	116769754	116769954	1.86	4.63	0.13	0.22	VDR_only	0.57	-0.81	15424	ENSG00000116824	CD2	2.04544	3.56497	2.54465	3.22014	5.40156	5.39805	5.94568	5.32023
NC_000001.11	116770740	116770940	1.45	5.03	0.1	0.24	VDR_only	0.41	-1.29	16410	ENSG00000116824	CD2	5.50829	1.61549	-3.69798	5.5988	2.36318	1.07961	2.79796	0.591137
NC_000001.11	116847937	116848137	3.52	4.43	0.24	0.21	RAR_only	1.13	0.17	-61879	ENSG00000134247	PTGFRN	-0.926254	0.085206	-6.11015	1.33779	11.1407	10.4362	6.29542	7.68478
NC_000001.11	116853828	116854028	3.1	3.02	0.21	0.14	VDR_only	1.46	0.54	-55988	ENSG00000134247	PTGFRN	3.06557	2.84719	-1.76889	3.88625	7.42714	7.91714	7.34466	7.98035
NC_000001.11	116871183	116871383	0.83	6.04	0.06	0.29	VDR_only	0.19	-2.36	-38633	ENSG00000134247	PTGFRN	3.10608	3.46175	12.0473	1.88049	1.35039	1.43948	1.39898	0.591137
NC_000001.11	116874705	116874905	4.55	3.22	0.31	0.15	RAR_only	2.01	1	-35111	ENSG00000134247	PTGFRN	3.27564	12.2545	0.093765	1.86098	4.38876	2.15922	4.54669	3.54682
NC_000001.11	116881894	116882094	2.69	9.06	0.18	0.43	VDR_only	0.42	-1.25	-27922	ENSG00000134247	PTGFRN	1.99479	8.85594	3.37659	3.81147	7.42714	5.39805	7.6944	5.6158
NC_000001.11	116990618	116990846	6.17	12.36	0.41	0.58	similarly-occupied	0.71	-0.5	-11018	ENSG00000134256	CD101	2.41698	1.24913	-3.19539	5.37842	13.9185	15.4681	17.4873	14.2599
NC_000001.11	117003551	117003795	10.68	12.87	0.72	0.61	similarly-occupied	1.18	0.24	1923	ENSG00000134256	CD101	3.13869	1.26696	-0.495667	1.21023	6.36454	7.37439	6.88024	8.96396
NC_000001.11	117007318	117007518	3.72	20.14	0.25	0.95	VDR_only	0.26	-1.93	5668	ENSG00000134256	CD101	2.46312	1.1645	-2.27662	1.41461	8.10234	7.55727	7.6944	6.20694
NC_000001.11	117036182	117036382	0.62	8.66	0.04	0.41	VDR_only	0.1	-3.3	23208	ENSG00000236137	LOC101929099	6.77431	11.7703	0.933925	4.33253	1.35039	1.07961	1.39898	1.18227
NC_000001.11	117051644	117051844	0.41	5.84	0.03	0.28	VDR_only	0.1	-3.31	7746	ENSG00000236137	LOC101929099	1.14004	4.85488	3.44277	6.87603	3.37597	1.79935	1.04924	1.18227
NC_000001.11	117062069	117062269	4.55	4.03	0.31	0.19	VDR_only	1.6	0.68	1843	ENSG00000116830	TTF2	2.51442	2.70074	-1.28545	0.122718	5.06396	4.67831	5.24618	5.91137
NC_000001.11	117672198	117672398	4.14	9.26	0.28	0.44	VDR_only	0.63	-0.66	66250	ENSG00000183508	TENT5C	3.94627	5.44215	5.30439	1.05407	29.371	25.9107	25.1817	27.7834
NC_000001.11	117753756	117753956	4.14	3.22	0.28	0.15	RAR_only	1.82	0.87	147808	ENSG00000183508	TENT5C	2.04013	2.9448	-3.08514	-0.861398	9.11513	7.1974	8.39389	6.50251
NC_000001.11	118039200	118039469	8	3.29	0.54	0.16	RAR_dominant	3.45	1.79	109596	ENSG00000065183	WDR3	3.982	2.22291	-0.940988	0.763099	7.53005	10.7025	9.36122	12.0864
NC_000001.11	118136475	118136678	6.11	6.55	0.41	0.31	similarly-occupied	1.33	0.41	48651	ENSG00000155761	SPAG17	2.79199	4.09174	-2.11397	1.52815	14.3022	15.9548	17.5734	16.3072
NC_000001.11	118261998	118262198	0.41	6.85	0.03	0.32	VDR_only	0.09	-3.54	-76870	ENSG00000155761	SPAG17	2.23352	5.98877	-3.42381	1.1018	2.02558	2.15922	1.04924	1.77341
NC_000001.11	118564489	118564701	9.37	7.6	0.63	0.36	RAR_dominant	1.75	0.81	-379367	ENSG00000155761	SPAG17	4.91925	1.15619	-4.84522	5.07196	25.479	27.16	29.0355	26.2108
NC_000001.11	118788375	118788575	0	7.05	0	0.33	VDR_only	0	0	199868	ENSG00000092607	TBX15	3.14872	8.88728	6.4161	2.40109	2.36318	1.79935	3.49746	1.47784
NC_000001.11	118841617	118841817	3.93	60.21	0.26	2.85	VDR_only	0.09	-3.43	146626	ENSG00000092607	TBX15	6.08529	3.53311	10.3783	4.3699	11.1407	15.8343	13.2903	13.005
NC_000001.11	118842949	118843149	4.76	12.48	0.32	0.59	VDR_only	0.54	-0.89	145294	ENSG00000092607	TBX15	0.201958	0.268803	-0.036877	3.26745	8.43993	6.11779	9.09339	8.86706
NC_000001.11	118929029	118929229	1.03	4.23	0.07	0.2	VDR_only	0.35	-1.53	59214	ENSG00000092607	TBX15	5.35169	2.51269	1.66401	-0.198814	2.70078	3.23883	3.14771	3.54682
NC_000001.11	119002180	119002418	4.34	7.61	0.29	0.36	similarly-occupied	0.81	-0.3	-894	ENSG00000226172	LOC105378933	4.78214	8.72654	-1.96423	1.58344	19.8587	19.9592	21.1611	16.1445
NC_000001.11	119148325	119148525	7.24	1.41	0.49	0.07	RAR_only	7.29	2.87	-7753	ENSG00000116874	WARS2	1.33166	5.36895	-3.11454	0.429903	3.03838	2.87896	3.14771	4.13796
NC_000001.11	119996706	119996958	4.76	4.47	0.32	0.21	RAR_dominant	1.51	0.59	72830	ENSG00000134250	NOTCH2	5.30981	4.66363	-5.58031	1.34021	10.9853	10.5676	11.103	9.14855
NC_000001.11	120024162	120024362	1.45	5.64	0.1	0.27	VDR_only	0.36	-1.46	45400	ENSG00000134250	NOTCH2	4.90309	5.77501	-6.39465	3.2012	0.337597	0.71974	1.04924	0.295569
NC_000001.11	120117470	120117764	6.19	21.23	0.42	1	VDR_dominant	0.41	-1.27	-47914	ENSG00000134250	NOTCH2	6.1958	0.369209	5.40497	6.71219	4.13384	6.36505	9.27897	7.23841
NC_000001.11	120123881	120124086	10.29	11	0.69	0.52	similarly-occupied	1.33	0.41	52536	ENSG00000265808	SEC22B	5.39844	7.70649	-0.155853	2.11848	12.1864	15.7992	13.3074	10.0926
NC_000001.11	120132046	120132246	2.69	9.26	0.18	0.44	VDR_only	0.41	-1.28	44374	ENSG00000265808	SEC22B	8.75076	5.91176	-0.601499	4.52904	17.8927	16.1942	21.6842	17.4385
NC_000001.11	120142896	120143101	25.02	14.34	1.68	0.68	RAR_dominant	2.48	1.31	33521	ENSG00000265808	SEC22B	2.07357	-1.92081	0.045947	5.29344	26.0197	24.9276	27.2972	22.7804
NC_000001.11	120273411	120273611	3.31	72.69	0.22	3.44	VDR_only	0.06	-3.95	-96991	ENSG00000265808	SEC22B	7.40534	4.09577	13.1682	0.639462	4.38876	2.87896	5.24618	4.7291
NC_000001.11	120282768	120283086	5.2	6.59	0.35	0.31	similarly-occupied	1.12	0.17	-106407	ENSG00000265808	SEC22B	6.3261	1.89369	-3.13294	2.10974	5.30813	3.62134	4.61928	6.32033
NC_000001.11	120615329	120615574	3.88	9.04	0.26	0.43	VDR_dominant	0.61	-0.71	49984		LOC100996724	6.3261	1.89369	-3.13294	1.67329	4.68502	6.1692	6.56665	6.27329
NC_000001.11	120624746	120624946	1.24	45.71	0.08	2.16	VDR_only	0.04	-4.7	40590		LOC100996724	7.40534	3.26343	1.04448	-0.18688	3.03838	3.23883	2.09847	3.25125
NC_000001.11	120723763	120723963	1.45	2.82	0.1	0.13	VDR_only	0.73	-0.46	-76	ENSG00000286106	NOTCH2NLR	4.52334	3.62743	-8.54953	-0.917193	23.6318	17.9935	25.1817	17.7341
NC_000001.11	120769201	120769401	1.86	8.86	0.13	0.42	VDR_only	0.3	-1.75	-36255	ENSG00000273136	NBPF26	4.90309	5.77501	-2.00193	3.2012	1.68799	0	1.04924	2.36455
NC_000001.11	120793480	120793680	3.1	3.42	0.21	0.16	VDR_only	1.29	0.36	-11976	ENSG00000273136	NBPF26	1.8938	1.40353	-5.58031	1.34021	12.8287	10.4362	12.5908	10.3449
NC_000001.11	120859726	120859926	9.31	6.85	0.63	0.32	VDR_only	1.93	0.95	-8841	ENSG00000275538	RNVU1-19	2.98227	3.13804	-0.955516	2.1974	8.10234	11.8757	9.44313	10.0493
NC_000001.11	121016728	121016928	8.27	6.04	0.56	0.29	VDR_only	1.94	0.96	35339	ENSG00000275585	LOC101929798	3.37716	6.11368	2.12675	5.63498	8.43993	8.27701	9.44313	7.09364
NC_000001.11	121074001	121074201	4.76	9.06	0.32	0.43	VDR_only	0.75	-0.42	-13244	ENSG00000198019	FCGR1B	7.78146	2.27515	2.52237	5.15798	3.03838	3.95857	2.79796	3.54682
NC_000001.11	121087251	121087451	5.58	7.25	0.38	0.34	RAR_only	1.09	0.13	6	ENSG00000198019	FCGR1B	3.99135	1.14004	1.40169	2.6897	8.43993	11.156	10.1426	10.936
NC_000001.11	121092618	121092863	10.3	8.38	0.69	0.4	RAR_dominant	1.74	0.8	5396	ENSG00000198019	FCGR1B	1.44358	2.52866	4.43955	-1.46922	15.1574	17.3325	19.1289	20.9914
NC_000001.11	121164382	121164655	15.91	5.02	1.07	0.24	RAR_dominant	4.5	2.17	19392	ENSG00000188610	FAM72B	3.22696	7.55244	0.078302	11.1482	2.47324	6.32739	6.4056	5.84641
NC_000001.11	121224900	121225100	8.27	6.04	0.56	0.29	RAR_only	1.94	0.96	40025	ENSG00000171943	SRGAP2C	3.18384	8.18723	-4.98295	6.48985	16.2047	20.1527	17.4873	15.6651
NC_000001.11	121263963	121264163	8.89	5.84	0.6	0.28	RAR_only	2.16	1.11	79088	ENSG00000171943	SRGAP2C	5.26687	6.83397	-1.72026	2.08352	8.77753	7.55727	8.39389	10.3449
NC_000001.11	121271242	121271442	4.76	3.62	0.32	0.17	RAR_only	1.86	0.9	86367	ENSG00000171943	SRGAP2C	5.67221	3.33919	-5.87403	-0.847342	11.1407	13.6751	10.1426	10.3449
NC_000001.11	121346720	121346920	3.52	4.03	0.24	0.19	VDR_only	1.24	0.31	51085	ENSG00000230806	SRGAP2-AS1	6.47229	3.04951	-2.86659	3.61296	3.37597	7.91714	5.24618	8.27592
NC_000001.11	121362615	121362815	8.48	9.26	0.57	0.44	VDR_only	1.3	0.38	35190	ENSG00000230806	SRGAP2-AS1	3.73411	8.40259	1.10175	2.31365	22.619	19.7929	18.5365	20.3942
NC_000001.11	121511533	121511757	12	12.23	0.81	0.58	similarly-occupied	1.39	0.48	-7467	ENSG00000231752	EMBP1	4.72628	6.35001	2.73932	1.28913	27.4298	28.9181	29.3536	25.5983
NC_000001.11	121516693	121516948	6.49	12.32	0.44	0.58	similarly-occupied	0.75	-0.42	-2291	ENSG00000231752	EMBP1	-0.150318	3.75602	-3.45947	0.635976	18.27	21.1688	23.0421	16.9227
NC_000001.11	143714914	143715114	5.79	9.67	0.39	0.46	VDR_only	0.85	-0.23	14556	ENSG00000207005	RNU1-2	0.748631	4.85555	1.66226	3.79607	6.07675	5.75792	5.59593	6.79808
NC_000001.11	143729399	143729599	3.31	4.83	0.22	0.23	VDR_only	0.97	-0.04	71	ENSG00000207005	RNU1-2	3.91753	3.51375	-0.023691	3.04047	21.6062	18.7132	22.3837	18.3252
NC_000001.11	143861437	143861637	4.34	7.65	0.29	0.36	VDR_only	0.81	-0.31	-13206	ENSG00000265531	FCGR1CP	7.78146	2.27515	2.52237	5.15798	3.03838	2.15922	4.19695	2.06898
NC_000001.11	143880002	143880241	10.04	7.58	0.67	0.36	RAR_dominant	1.88	0.91	5379	ENSG00000265531	FCGR1CP	3.82265	2.52866	4.43955	3.12116	14.9729	15.9608	14.0484	16.5716
NC_000001.11	143952019	143952308	11.74	4.04	0.79	0.19	RAR_dominant	4.12	2.04	19842	ENSG00000263513	FAM72C	3.22696	7.55244	1.50149	11.1482	1.86905	2.24141	2.17835	5.11364
NC_000001.11	143973612	143973812	0.83	5.03	0.06	0.24	VDR_only	0.23	-2.1	-193	ENSG00000263513	FAM72C	3.81628	2.78435	1.71379	1.06799	7.42714	7.91714	6.99491	8.27592
NC_000001.11	144012468	144012668	8.48	6.85	0.57	0.32	VDR_only	1.76	0.81	-39049	ENSG00000263513	FAM72C	3.18384	8.18723	-5.57594	6.48985	14.8543	17.9935	18.5365	16.8474
NC_000001.11	144108043	144108243	1.03	5.24	0.07	0.25	VDR_only	0.28	-1.83	-134624	ENSG00000263513	FAM72C	-0.383011	5.36895	6.39294	3.09467	1.01279	1.79935	0.699491	1.47784
NC_000001.11	144402934	144403134	6	7.85	0.4	0.37	VDR_only	1.08	0.12	-9542	ENSG00000207205	RNVU1-15	2.98227	3.13804	-0.568243	2.1974	7.08954	7.55727	11.1919	10.936
NC_000001.11	144551524	144551724	2.07	4.63	0.14	0.22	VDR_only	0.63	-0.66	319	ENSG00000278099	RNVU1-11	-0.419934	0.65977	-2.10959	0.668719	5.40156	3.95857	6.99491	3.54682
NC_000001.11	144857225	144857425	0.62	6.24	0.04	0.3	VDR_only	0.14	-2.82	139154		LSP1P5	-0.383011	5.36895	6.39294	3.09467	1.01279	0	2.09847	1.77341
NC_000001.11	144917256	144917478	8.76	8.89	0.59	0.42	similarly-occupied	1.4	0.48	176076	ENSG00000196369	SRGAP2B	5.15703	8.40259	1.10175	2.31365	17.9444	13.9409	14.494	17.5743
NC_000001.11	145016027	145016372	6.35	3.97	0.43	0.19	RAR_dominant	2.27	1.18	77243	ENSG00000196369	SRGAP2B	3.46429	6.83397	-1.72026	2.16366	5.87126	6.46723	6.48803	7.3678
NC_000001.11	145055264	145055464	11.79	4.03	0.79	0.19	RAR_only	4.16	2.06	38079	ENSG00000196369	SRGAP2B	3.18384	8.18723	-5.57594	6.48985	16.5423	15.4744	17.1375	16.2563
NC_000001.11	145065341	145065541	1.86	3.83	0.13	0.18	VDR_only	0.69	-0.53	28002	ENSG00000196369	SRGAP2B	1.71059	5.76192	-1.41512	0.328765	5.73915	6.83753	4.89644	3.84239
NC_000001.11	145094176	145094376	1.24	6.24	0.08	0.3	VDR_only	0.28	-1.82	-20	ENSG00000215784	FAM72D	3.81628	2.78435	1.71379	1.06799	9.79032	8.63688	6.64517	11.5272
NC_000001.11	145115673	145115912	14.54	5.9	0.98	0.28	RAR_dominant	3.5	1.81	19810	ENSG00000263513	FAM72C	3.22696	7.55244	-1.80569	11.1482	3.95511	3.61376	3.80476	5.19409
NC_000001.11	145271432	145271632	4.55	2.62	0.31	0.12	RAR_only	2.47	1.3	-9584	ENSG00000207501	RNVU1-14	2.98227	2.70164	-0.955516	2.1974	8.10234	3.95857	6.99491	7.98035
NC_000001.11	145696365	145696565	2.69	15.3	0.18	0.72	VDR_only	0.25	-2	10903	ENSG00000174827	PDZK1	3.20683	4.84322	6.65624	4.19362	2.36318	4.31844	2.79796	3.25125
NC_000001.11	145918607	145918807	1.45	3.42	0.1	0.16	VDR_only	0.6	-0.74	10	ENSG00000131779	PEX11B	-2.14539	0.542265	-4.28857	2.15406	8.10234	7.91714	8.74364	10.0493
NC_000001.11	145979501	145979705	9.33	5.53	0.63	0.26	RAR_dominant	2.4	1.26	14913	ENSG00000121851	POLR3GL	0.896396	4.43347	-2.23752	2.32568	22.8375	21.8745	19.5446	23.1818
NC_000001.11	145985715	145985915	3.31	10.47	0.22	0.5	VDR_only	0.45	-1.16	9929	ENSG00000265972	TXNIP	3.10608	3.75602	-1.54749	2.30335	11.1407	11.156	9.79288	11.5272
NC_000001.11	146020439	146020639	1.65	7.65	0.11	0.36	VDR_only	0.31	-1.7	1196	ENSG00000168509	HJV	7.37174	5.40954	3.34393	3.21125	2.70078	2.15922	3.8472	3.54682
NC_000001.11	146156156	146156426	4.29	3.43	0.29	0.16	RAR_dominant	1.78	0.83	-11487	ENSG00000271425	NBPF10	5.30981	4.66363	-5.58031	1.34021	7.25209	7.99712	8.54934	7.00607
NC_000001.11	146229078	146229278	2.48	3.83	0.17	0.18	VDR_only	0.92	-0.12	-146	ENSG00000264343	NOTCH2NLA	0.007748	-0.888998	-8.71044	-0.857022	24.307	17.9935	21.3345	22.4632
NC_000001.11	146278416	146278696	6.65	19.13	0.45	0.9	VDR_dominant	0.49	-1.02	-19217		NUDT4P2	6.1958	0.369209	5.40497	6.71219	4.58168	4.36985	7.99419	8.44482
NC_000001.11	146284834	146285053	10.2	11.77	0.68	0.56	similarly-occupied	1.23	0.3	-12829		NUDT4P2	5.39844	7.70649	0.569217	2.11848	12.3323	11.5027	12.4567	14.0361
NC_000001.11	146293619	146293819	5.17	9.67	0.35	0.46	VDR_only	0.76	-0.4	-4054		NUDT4P2	8.75076	5.91176	0.399951	4.52904	18.9054	16.554	15.7386	13.5962
NC_000001.11	146307673	146307884	25.68	12.6	1.72	0.6	RAR_dominant	2.89	1.53	9788	ENSG00000177144	NUDT4B	2.07357	-2.18969	-0.267271	5.29344	23.9998	22.8543	22.8744	25.7747
NC_000001.11	146522939	146523139	5.17	1.41	0.35	0.07	RAR_only	5.21	2.38	36707		HYDIN2	1.47288	2.1663	2.0452	6.38891	2.36318	2.87896	2.09847	2.06898
NC_000001.11	146635912	146636112	1.03	7.65	0.07	0.36	VDR_only	0.19	-2.38	149680		HYDIN2	1.48158	5.36883	12.2218	1.35161	1.01279	0.35987	0.699491	0
NC_000001.11	146673842	146674052	4.53	4.99	0.3	0.24	similarly-occupied	1.29	0.37	187615		HYDIN2	-1.36982	0.498496	-6.98912	-1.2527	2.89369	3.42734	4.33018	4.22241
NC_000001.11	146729737	146729975	5.21	4.06	0.35	0.19	RAR_dominant	1.82	0.87	-208689	ENSG00000268043	NBPF12	3.94627	4.23149	-0.544396	4.11088	4.82282	6.04824	4.40856	12.9156
NC_000001.11	146730011	146730211	4.76	5.64	0.32	0.27	VDR_only	1.2	0.26	-208434	ENSG00000268043	NBPF12	5.13397	2.09134	0.400132	3.39834	3.37597	5.03818	5.94568	6.50251
NC_000001.11	146775099	146775343	4.07	5.61	0.27	0.27	similarly-occupied	1.03	0.04	-163324	ENSG00000268043	NBPF12	3.70386	5.8145	0.336922	6.79408	1.93703	1.47488	2.58009	1.69589
NC_000001.11	146784575	146784775	4.55	3.42	0.31	0.16	RAR_only	1.89	0.92	-153870	ENSG00000268043	NBPF12	8.85535	2.28539	-6.03651	2.35815	1.35039	5.03818	3.49746	3.25125
NC_000001.11	146938393	146938593	2.07	5.44	0.14	0.26	VDR_only	0.54	-0.89	-52	ENSG00000268043	NBPF12	4.15581	1.49992	-2.38661	2.34474	12.1535	7.91714	11.1919	11.5272
NC_000001.11	147172312	147172512	0.62	7.45	0.04	0.35	VDR_only	0.12	-3.08	58	ENSG00000131791	PRKAB2	1.53689	5.12403	9.29446	-0.032229	16.8799	19.7929	16.0883	15.6651
NC_000001.11	147172545	147172745	1.45	6.44	0.1	0.3	VDR_only	0.32	-1.65	-102	ENSG00000131778	CHD1L	0.21026	0.767424	-4.11898	-2.34123	29.371	30.589	22.034	28.079
NC_000001.11	147539127	147539327	14.27	5.03	0.96	0.24	RAR_only	4.02	2.01	-2274	ENSG00000116128	BCL9	0.606641	5.36895	-0.702581	1.05009	7.08954	6.83753	9.44313	9.16262
NC_000001.11	147635267	147635467	1.03	2.82	0.07	0.13	VDR_only	0.52	-0.94	35157	ENSG00000162836	ACP6	-2.00902	1.1696	5.71689	1.09797	0	1.43948	1.39898	0.886706
NC_000001.11	148210173	148210373	4.14	1.01	0.28	0.05	RAR_only	5.83	2.54	36798		LOC101927468	1.47288	2.1663	2.0452	6.38891	2.36318	2.51909	2.44822	3.84239
NC_000001.11	148486087	148486287	3.93	0.6	0.26	0.03	RAR_only	9.24	3.21	-2902	ENSG00000236334	PPIAL4G	1.22743	12.2545	-3.45947	4.85922	0.675195	1.43948	1.04924	2.66012
NC_000001.11	148522573	148522773	5.38	12.28	0.36	0.58	VDR_only	0.62	-0.69	-39388	ENSG00000236334	PPIAL4G	4.90719	8.46043	2.06753	-1.18022	10.1279	9.71649	10.1426	11.2316
NC_000001.11	148634274	148634474	1.03	4.23	0.07	0.2	VDR_only	0.35	-1.53	-38657	ENSG00000270629	NBPF14	4.90309	5.77501	-6.39465	3.2012	0.675195	2.15922	1.04924	0.886706
NC_000001.11	148729205	148729455	8.11	25.94	0.54	1.23	VDR_dominant	0.44	-1.17	-19226		NUDT4P2	6.1958	0.369209	5.40497	6.71219	4.8614	4.89423	10.3525	8.51237
NC_000001.11	148735613	148735843	9.71	10.16	0.65	0.48	similarly-occupied	1.36	0.44	-12828		NUDT4P2	5.39844	7.70649	0.569217	2.11848	10.5683	9.70085	12.7733	10.5377
NC_000001.11	148744484	148744684	3.72	8.86	0.25	0.42	VDR_only	0.6	-0.75	-3972		NUDT4P2	8.75076	5.91176	-0.601499	4.52904	11.8159	11.8757	13.6401	12.1183
NC_000001.11	148758465	148758666	25.11	17.63	1.69	0.83	RAR_dominant	2.02	1.02	9792	ENSG00000177144	NUDT4B	2.07357	-2.18969	-0.267271	5.29344	22.8424	25.4237	24.3604	26.7629
NC_000001.11	148854170	148854370	4.14	3.62	0.28	0.17	VDR_only	1.62	0.7	9881	ENSG00000178104	PDE4DIP	1.44494	-0.648261	4.09291	1.66272	1.35039	5.03818	4.89644	4.13796
NC_000001.11	148885260	148885460	2.48	78.13	0.17	3.7	VDR_only	0.05	-4.47	-2013	ENSG00000178104	PDE4DIP	7.40534	4.09577	13.1682	0.639462	3.37597	2.15922	2.79796	3.54682
NC_000001.11	148894704	148894927	5.01	7.58	0.34	0.36	similarly-occupied	0.94	-0.09	5364	ENSG00000178104	PDE4DIP	6.3261	1.89369	-3.13294	1.67329	6.96389	6.13232	5.95979	10.3383
NC_000001.11	149103591	149103791	1.24	4.43	0.08	0.21	VDR_only	0.4	-1.33	-21380	ENSG00000269713	NBPF9	5.65883	9.10061	-0.601844	2.99195	11.8159	8.63688	6.29542	9.45819
NC_000001.11	149235340	149235583	5.79	9.28	0.39	0.44	similarly-occupied	0.89	-0.18	-34316		LOC653513	6.3261	1.89369	-3.13294	1.67329	5.83502	6.51617	8.05998	8.27105
NC_000001.11	149244775	149244975	2.9	72.29	0.19	3.42	VDR_only	0.06	-4.14	-43729		LOC653513	7.40534	4.09577	13.1682	0.639462	3.71357	2.15922	2.79796	3.54682
NC_000001.11	149255218	149255418	9.51	7.45	0.64	0.35	VDR_only	1.81	0.86	-54172		LOC653513	2.02559	6.29014	1.73032	0.516493	3.03838	3.95857	5.59593	4.43353
NC_000001.11	149782632	149782832	4.76	5.24	0.32	0.25	VDR_only	1.29	0.37	38	ENSG00000150337	FCGR1A	3.99135	1.14004	1.40169	2.6897	7.08954	10.0764	7.6944	7.38921
NC_000001.11	149787885	149788138	10.95	8.28	0.74	0.39	RAR_dominant	1.88	0.91	5318	ENSG00000150337	FCGR1A	3.82265	8.99246	4.43955	3.12116	15.2119	10.5258	16.3122	16.5892
NC_000001.11	149885668	149885868	1.24	6.04	0.08	0.29	VDR_only	0.29	-1.78	914	ENSG00000184678	HIST2H2BE	4.66645	4.99738	-2.31147	4.73167	17.5551	13.3152	11.5416	11.8227
NC_000001.11	149997639	149997883	11.87	4.95	0.8	0.23	RAR_dominant	3.4	1.77	12965	ENSG00000264522	OTUD7B	4.02959	5.97021	0.082082	-0.746937	3.32063	3.24473	4.01347	3.63404
NC_000001.11	150054465	150054665	8.07	6.24	0.54	0.3	RAR_only	1.83	0.88	-12817	ENSG00000136631	VPS45	1.22743	12.2545	-3.52866	0.488084	2.02558	1.43948	3.8472	3.54682
NC_000001.11	150065526	150065726	1.65	16.51	0.11	0.78	VDR_only	0.14	-2.81	-1756	ENSG00000136631	VPS45	0.568606	0.017541	2.9711	3.05327	0.337597	0.71974	0.349746	0.295569
NC_000001.11	150090245	150090445	2.07	6.04	0.14	0.29	VDR_only	0.49	-1.04	22569	ENSG00000136631	VPS45	0.931354	-0.283833	0.151674	5.27554	0.675195	0.35987	0.699491	0.886706
NC_000001.11	150159535	150159735	9.72	39.87	0.65	1.89	VDR_only	0.35	-1.53	-1093		LOC105371433	0.809001	2.76797	7.8142	8.3517	3.37597	6.83753	6.99491	8.86706
NC_000001.11	150160522	150160728	12.85	17.01	0.86	0.8	similarly-occupied	1.07	0.1	-103		LOC105371433	2.10087	2.07603	-5.95671	7.19487	11.7995	11.5298	11.8846	15.7828
NC_000001.11	150256032	150256232	1.24	5.03	0.08	0.24	VDR_only	0.35	-1.51	-1642	ENSG00000118298	CA14	1.13263	3.69531	2.69105	4.17784	5.40156	2.51909	2.09847	2.36455
NC_000001.11	150363429	150363629	5.17	10.87	0.35	0.51	VDR_only	0.68	-0.57	-582	ENSG00000163125	RPRD2	3.0691	2.59352	-3.58338	2.40497	3.71357	5.03818	4.54669	3.54682
NC_000001.11	150409640	150409872	16.94	59.89	1.14	2.83	VDR_dominant	0.4	-1.32	45645	ENSG00000163125	RPRD2	3.10608	3.75602	-1.44854	1.28953	2.61929	3.7228	5.12558	3.05761
NC_000001.11	150410759	150410993	18.38	75.9	1.23	3.59	VDR_dominant	0.34	-1.54	46765	ENSG00000163125	RPRD2	5.44965	5.37848	1.62311	2.04394	8.07925	7.38195	11.9571	12.8838
NC_000001.11	150552378	150552578	4.34	5.03	0.29	0.24	VDR_only	1.22	0.29	549	ENSG00000264553	MIR4257	6.18956	3.52142	1.55108	1.63798	21.9438	16.1942	16.0883	18.0297
NC_000001.11	150561512	150561712	1.86	5.03	0.13	0.24	VDR_only	0.52	-0.93	9683	ENSG00000264553	MIR4257	3.59588	1.05663	-5.95343	-0.827222	7.08954	8.63688	6.64517	12.7094
NC_000001.11	150562361	150562561	2.07	8.86	0.14	0.42	VDR_only	0.33	-1.59	10532	ENSG00000264553	MIR4257	2.31213	2.41575	9.12888	12.7887	1.68799	3.5987	2.09847	2.95569
NC_000001.11	150569164	150569364	1.86	6.64	0.13	0.31	VDR_only	0.4	-1.33	5288	ENSG00000203804	ADAMTSL4-AS1	3.10608	3.56259	0.004075	1.28528	4.38876	2.87896	4.89644	2.36455
NC_000001.11	150578515	150578720	11.7	35.56	0.79	1.68	VDR_dominant	0.47	-1.1	992	ENSG00000143384	MCL1	4.67989	4.81408	-7.5063	9.1055	6.2579	5.96858	5.11823	4.03703
NC_000001.11	150611590	150611847	17.7	28.52	1.19	1.35	similarly-occupied	0.88	-0.18	17414	ENSG00000143420	ENSA	3.82333	2.2532	-3.37018	6.84488	17.0769	16.8033	17.9636	17.4811
NC_000001.11	150613445	150613645	5.79	66.45	0.39	3.14	VDR_only	0.12	-3.01	15588	ENSG00000143420	ENSA	1.17224	0.642704	11.9701	4.63355	3.37597	3.23883	5.24618	2.36455
NC_000001.11	150630607	150630819	6.83	8.93	0.46	0.42	similarly-occupied	1.09	0.12	-1091	ENSG00000143420	ENSA	2.63236	5.36895	-1.2347	-0.695449	5.09581	4.074	7.25887	5.29793
NC_000001.11	150876844	150877044	4.14	4.63	0.28	0.22	VDR_only	1.27	0.34	-345	ENSG00000143437	ARNT	2.42946	2.38609	-1.30264	4.15892	15.5295	15.1145	16.7878	17.143
NC_000001.11	150922588	150922788	0.83	50.14	0.06	2.37	VDR_only	0.02	-5.42	-3575	ENSG00000143379	SETDB1	3.00556	0.787656	6.11474	-0.179265	2.36318	2.15922	3.14771	1.77341
NC_000001.11	150978079	150978279	6.2	3.83	0.42	0.18	RAR_only	2.3	1.2	-3176	ENSG00000143418	CERS2	4.79223	3.96653	-7.31399	5.06008	2.36318	1.07961	5.59593	2.95569
NC_000001.11	151015928	151016128	9.51	1.61	0.64	0.08	RAR_only	8.39	3.07	7579	ENSG00000143363	PRUNE1	3.09273	12.2545	-3.9577	0.767175	3.71357	1.43948	2.79796	2.66012
NC_000001.11	151070492	151070692	0.83	9.46	0.06	0.45	VDR_only	0.12	-3.01	-169	ENSG00000143458	GABPB2	2.03089	3.82089	-2.99901	1.24091	7.42714	7.1974	6.29542	5.91137
NC_000001.11	151157259	151157459	3.1	4.83	0.21	0.23	VDR_only	0.91	-0.13	710	ENSG00000163156	TNFAIP8L2-SCNM1	2.5901	3.86418	-6.30527	0.97737	9.79032	10.7961	10.8421	9.45819
NC_000001.11	151187977	151188177	2.28	10.27	0.15	0.49	VDR_only	0.31	-1.67	2120	ENSG00000163159	VPS72	4.79223	4.72145	-2.27662	-0.953401	2.70078	2.51909	2.79796	2.95569
NC_000001.11	151277316	151277525	17.42	6.94	1.17	0.33	RAR_dominant	3.56	1.83	-4101	ENSG00000143373	ZNF687	8.58568	9.47708	2.0657	6.8153	3.87672	4.13248	3.68153	4.52545
NC_000001.11	151281363	151281563	6.2	7.85	0.42	0.37	VDR_only	1.12	0.17	-59	ENSG00000143373	ZNF687	2.63463	1.99264	-4.1895	2.11198	17.2175	16.9139	18.8863	18.3252
NC_000001.11	151311671	151311871	11.79	3.83	0.79	0.18	RAR_only	4.37	2.13	15645	ENSG00000143393	PI4KB	2.8674	3.81677	-1.65985	4.52843	24.307	21.5922	13.9898	23.3499
NC_000001.11	151327437	151327637	13.24	4.23	0.89	0.2	RAR_only	4.44	2.15	-121	ENSG00000143393	PI4KB	-0.668152	2.69471	-3.99422	1.16995	9.79032	6.83753	8.04415	8.86706
NC_000001.11	151611373	151611573	5.38	3.02	0.36	0.14	RAR_only	2.53	1.34	-577	ENSG00000143376	SNX27	1.76235	6.46638	-4.68754	5.20841	7.42714	5.75792	6.64517	7.98035
NC_000001.11	151667309	151667509	3.31	5.64	0.22	0.27	VDR_only	0.83	-0.26	49394	ENSG00000159409	CELF3	-0.144912	4.30287	4.52592	0.126375	2.70078	0.71974	2.79796	1.18227
NC_000001.11	151763456	151763656	13.24	0.81	0.89	0.04	RAR_only	23.33	4.54	-60	ENSG00000143436	MRPL9	0.07851	-0.04731	-4.75367	2.27209	9.79032	8.63688	8.39389	8.57149
NC_000001.11	151867799	151867999	3.72	3.02	0.25	0.14	VDR_only	1.75	0.81	-14187	ENSG00000196407	THEM5	3.08659	0.967678	-3.76171	0.429903	1.35039	1.07961	3.49746	4.13796
NC_000001.11	151984344	151984544	11.38	4.03	0.76	0.19	RAR_only	4.01	2	9415	ENSG00000197747	S100A10	2.56719	1.33166	2.12531	7.3871	6.07675	7.1974	6.64517	7.09364
NC_000001.11	151992400	151992600	3.93	9.26	0.26	0.44	VDR_only	0.6	-0.73	1359	ENSG00000197747	S100A10	6.05572	0.492922	-4.01547	1.081	16.2047	16.554	13.2903	16.2563
NC_000001.11	152037357	152037625	4.01	6.16	0.27	0.29	similarly-occupied	0.92	-0.11	-487	ENSG00000163191	S100A11	2.61272	3.27795	0.19504	2.26133	7.55815	7.78824	6.78611	7.94065
NC_000001.11	152048089	152048289	4.14	7.45	0.28	0.35	VDR_only	0.79	-0.34	-11185	ENSG00000163191	S100A11	3.558	4.40808	-4.87826	-0.001829	38.4861	39.9456	35.3243	38.1283
NC_000001.11	152048492	152048692	4.55	3.02	0.31	0.14	RAR_only	2.14	1.1	-11588	ENSG00000163191	S100A11	2.95197	2.20367	-4.86865	1.13139	18.2303	14.7547	17.1375	16.8474
NC_000001.11	152165377	152165577	1.24	7.05	0.08	0.33	VDR_only	0.25	-2	-6249	ENSG00000215853	RPTN	4.8357	1.91883	4.99621	8.04377	1.01279	1.43948	1.74873	1.18227
NC_000001.11	153306932	153307132	2.69	3.22	0.18	0.15	VDR_only	1.18	0.24	3686	ENSG00000159527	PGLYRP3	3.05412	0.504051	-0.186978	0.261732	11.1407	11.156	11.8914	13.8917
NC_000001.11	153518704	153518904	2.48	10.47	0.17	0.5	VDR_only	0.34	-1.57	17187	ENSG00000197956	S100A6	4.6609	4.61316	4.49742	0.652578	3.71357	4.67831	3.8472	2.66012
NC_000001.11	153536036	153536236	5.17	7.65	0.35	0.36	VDR_only	0.96	-0.06	-145	ENSG00000197956	S100A6	2.82712	2.79104	-2.1317	1.71594	14.5167	14.3948	14.6893	13.3006
NC_000001.11	153538480	153538680	0.62	18.32	0.04	0.87	VDR_only	0.05	-4.38	-2589	ENSG00000197956	S100A6	4.79434	6.781	7.49472	4.15288	1.68799	1.43948	1.39898	1.18227
NC_000001.11	153551225	153551425	2.48	11.88	0.17	0.56	VDR_only	0.3	-1.75	-2067	ENSG00000188015	S100A3	5.14872	3.16346	0.312763	-0.667088	9.45272	7.1974	8.39389	6.50251
NC_000001.11	153563646	153563846	0.83	25.98	0.06	1.23	VDR_only	0.05	-4.47	141	ENSG00000196754	S100A2	2.53141	7.28041	2.9265	0.851481	2.70078	1.43948	1.04924	1.77341
NC_000001.11	153566575	153566775	8.27	11.07	0.56	0.52	RAR_only	1.06	0.08	-831	ENSG00000196754	S100A2	2.84436	3.06894	0.639634	5.74958	29.371	23.7514	24.4822	26.01
NC_000001.11	153572811	153573063	7.06	10.23	0.47	0.48	similarly-occupied	0.98	-0.03	-7093	ENSG00000196754	S100A2	3.62422	1.67629	3.61641	1.16849	2.14347	3.14172	3.88606	5.86446
NC_000001.11	153597234	153597434	5.79	52.15	0.39	2.47	VDR_only	0.16	-2.67	12021	ENSG00000188643	S100A16	8.62809	1.16284	6.0416	3.13017	5.06396	5.03818	6.64517	6.20694
NC_000001.11	153598904	153599104	5.38	26.98	0.36	1.28	VDR_only	0.28	-1.82	10351	ENSG00000188643	S100A16	8.10189	1.83052	-3.20967	1.53182	20.2558	15.8343	21.3345	20.9854
NC_000001.11	153610963	153611163	4.55	5.64	0.31	0.27	VDR_only	1.15	0.2	-1708	ENSG00000188643	S100A16	5.67272	3.04476	2.75037	5.988	4.38876	7.1974	5.24618	2.95569
NC_000001.11	153663302	153663502	1.65	6.44	0.11	0.3	VDR_only	0.36	-1.46	4699	ENSG00000143553	SNAPIN	3.10608	3.75602	1.01639	4.72997	1.35039	1.07961	1.74873	0.295569
NC_000001.11	153791158	153791358	4.96	3.42	0.33	0.16	RAR_only	2.06	1.04	-2689	ENSG00000231827	LOC343052	8.37283	3.12014	-1.71333	4.08642	5.73915	3.5987	4.19695	5.6158
NC_000001.11	153849696	153849896	4.76	4.63	0.32	0.22	RAR_only	1.46	0.54	55849	ENSG00000231827	LOC343052	4.87852	12.2545	-3.52866	4.2518	3.37597	3.95857	3.14771	3.84239
NC_000001.11	153945963	153946183	10.91	7.69	0.73	0.36	RAR_dominant	2.01	1.01	645	ENSG00000198837	DENND4B	4.07709	2.49404	-2.38241	4.50875	36.5219	27.8082	28.9335	31.7064
NC_000001.11	153946758	153946958	4.34	5.84	0.29	0.28	VDR_only	1.06	0.08	-140	ENSG00000198837	DENND4B	2.74677	3.28954	0.697176	2.23498	13.5039	11.156	15.0391	14.7784
NC_000001.11	153994864	153995064	1.45	7.45	0.1	0.35	VDR_only	0.28	-1.86	4202	ENSG00000177954	RPS27	4.6194	3.75602	-2.69481	0.118061	1.68799	1.07961	2.79796	1.18227
NC_000001.11	154130034	154130334	5.38	10.34	0.36	0.49	similarly-occupied	0.74	-0.44	24932	ENSG00000143552	NUP210L	5.97442	12.2545	11.0509	3.293	0.675195	0.959654	0.932655	1.77341
NC_000001.11	154326782	154326982	2.9	3.02	0.19	0.14	VDR_only	1.36	0.44	-865	ENSG00000143515	ATP8B2	1.69582	3.31955	-0.668935	2.77765	5.40156	5.75792	3.14771	4.43353
NC_000001.11	154327039	154327239	1.86	3.22	0.13	0.15	VDR_only	0.82	-0.29	-608	ENSG00000143515	ATP8B2	6.20048	2.79862	2.25397	2.0945	4.72636	4.67831	2.44822	5.91137
NC_000001.11	154347266	154347466	6	4.83	0.4	0.23	VDR_only	1.76	0.82	18568	ENSG00000143515	ATP8B2	4.76664	3.8309	-6.50455	0.799457	4.05117	7.1974	6.29542	7.09364
NC_000001.11	154354732	154354932	2.9	7.85	0.19	0.37	VDR_only	0.52	-0.93	26034	ENSG00000143515	ATP8B2	3.77691	6.57282	7.56216	5.86824	2.36318	3.23883	3.49746	2.06898
NC_000001.11	154374122	154374322	5.79	7.45	0.39	0.35	RAR_only	1.1	0.14	-30971	ENSG00000160712	IL6R	2.61272	2.19366	-0.610893	0.372002	4.72636	6.47766	10.8421	9.16262
NC_000001.11	154405204	154405404	5.58	8.86	0.38	0.42	VDR_only	0.89	-0.16	-39	ENSG00000160712	IL6R	2.72181	3.29101	-7.18644	-0.313853	17.8927	12.5955	16.438	15.6651
NC_000001.11	154423435	154423635	5.17	2.42	0.35	0.11	RAR_only	3.04	1.6	-16971	ENSG00000228013	IL6R-AS1	7.76666	4.44783	3.64282	0.780774	3.37597	1.79935	2.09847	2.06898
NC_000001.11	154431587	154431822	9.33	7.54	0.63	0.36	RAR_dominant	1.76	0.81	-25141	ENSG00000228013	IL6R-AS1	-0.791052	7.76666	-4.57899	2.05469	4.88439	5.5129	3.86953	5.53405
NC_000001.11	154439488	154439694	11.65	16.42	0.78	0.78	similarly-occupied	1.01	0.01	-33027	ENSG00000228013	IL6R-AS1	2.74717	11.2648	-2.51638	-1.81041	2.94988	4.19266	4.41427	4.87832
NC_000001.11	154462867	154463184	3.52	4.32	0.24	0.2	similarly-occupied	1.16	0.21	-39193	ENSG00000163239	TDRD10	1.67092	12.2545	-3.45947	5.41064	0.212995	1.36228	1.1033	1.49183
NC_000001.11	154474672	154475028	7.44	7.58	0.5	0.36	similarly-occupied	1.39	0.48	-27369	ENSG00000163239	TDRD10	1.22743	12.2545	-1.51937	0.356144	5.8795	4.24566	7.46648	7.30619
NC_000001.11	154481145	154481345	6	49.74	0.4	2.35	VDR_only	0.17	-2.55	-20974	ENSG00000163239	TDRD10	3.33077	1.071	7.47906	-0.5883	2.02558	1.07961	0.699491	2.36455
NC_000001.11	154486896	154487096	4.14	10.27	0.28	0.49	VDR_only	0.57	-0.81	-15223	ENSG00000163239	TDRD10	0.283207	7.37676	-0.173575	4.02542	0.675195	3.5987	1.39898	2.06898
NC_000001.11	154501789	154501989	1.45	27.59	0.1	1.3	VDR_only	0.07	-3.75	-330	ENSG00000163239	TDRD10	3.70065	1.52089	8.92183	-0.673209	5.40156	2.87896	3.8472	6.50251
NC_000001.11	154542909	154543157	7.01	3.73	0.47	0.18	RAR_dominant	2.66	1.41	-10576	ENSG00000229780	UBE2Q1-AS1	5.03799	12.2545	-1.63668	5.13968	0.544512	1.74131	0.846159	3.0987
NC_000001.11	154558845	154559045	3.1	5.03	0.21	0.24	VDR_only	0.87	-0.19	-283	ENSG00000160714	UBE2Q1	7.1551	3.88851	-5.55702	0.002038	21.9438	18.7132	18.1868	22.1676
NC_000001.11	154608285	154608485	0.62	6.04	0.04	0.29	VDR_only	0.15	-2.78	-199	ENSG00000160710	ADAR	3.10608	3.75602	1.13081	2.30335	5.06396	8.63688	8.04415	6.20694
NC_000001.11	154623398	154623598	5.17	4.43	0.35	0.21	VDR_only	1.66	0.73	4473	ENSG00000160710	ADAR	6.08967	4.72954	0.197157	1.82743	4.72636	2.87896	6.29542	4.43353
NC_000001.11	154626955	154627155	3.1	10.07	0.21	0.48	VDR_only	0.44	-1.19	916	ENSG00000160710	ADAR	0.818253	1.97756	12.65	4.59284	2.70078	2.51909	3.49746	1.77341
NC_000001.11	154863799	154863999	4.34	6.24	0.29	0.3	VDR_only	0.99	-0.02	-4023	ENSG00000143603	KCNN3	-1.24389	1.73958	-3.30223	4.38565	12.1535	11.156	9.44313	11.2316
NC_000001.11	154931187	154931387	10.34	0.4	0.69	0.02	RAR_only	36.46	5.19	5432	ENSG00000163344	PMVK	5.84194	1.70196	-1.41675	11.015	0.337597	1.79935	1.74873	1.18227
NC_000001.11	154944097	154944297	1.45	7.05	0.1	0.33	VDR_only	0.29	-1.78	-1539	ENSG00000163344	PMVK	2.46758	0.328672	-1.00717	7.60887	3.37597	3.5987	3.8472	5.32023
NC_000001.11	154974259	154974459	1.65	7.65	0.11	0.36	VDR_only	0.31	-1.7	17	ENSG00000160691	SHC1	9.25861	5.28477	-1.86628	0.917682	16.8799	17.6336	18.8863	14.4829
NC_000001.11	155135303	155135503	4.96	5.03	0.33	0.24	VDR_only	1.4	0.49	28	ENSG00000169241	SLC50A1	2.01818	1.80537	-1.83113	4.93541	8.77753	7.1974	7.6944	9.75376
NC_000001.11	155178944	155179165	24.14	25.69	1.62	1.22	similarly-occupied	1.33	0.42	4301	ENSG00000163462	TRIM46	10.1224	11.6176	10.0558	5.37144	10.0821	7.81619	8.86233	11.7692
NC_000001.11	155185408	155185687	7.86	10.39	0.53	0.49	similarly-occupied	1.07	0.1	7361	ENSG00000185499	MUC1	6.20451	5.20988	1.90822	6.29103	16.4564	12.8986	13.0371	15.467
NC_000001.11	155193496	155193696	1.86	11.28	0.13	0.53	VDR_only	0.23	-2.09	-681	ENSG00000185499	MUC1	-0.516651	1.57094	-1.27307	3.01287	12.4911	10.7961	13.9898	13.005
NC_000001.11	155208439	155208639	3.31	6.04	0.22	0.29	VDR_only	0.78	-0.36	-160	ENSG00000173171	MTX1	4.85383	2.91359	8.93445	4.53308	7.76474	7.55727	4.89644	7.68478
NC_000001.11	155210477	155210677	7.03	8.46	0.47	0.4	VDR_only	1.18	0.24	1878	ENSG00000173171	MTX1	5.62303	2.61555	-5.06766	9.07191	3.03838	2.87896	2.79796	2.66012
NC_000001.11	155273531	155273731	2.69	5.24	0.18	0.25	VDR_only	0.73	-0.46	-127	ENSG00000176444	CLK2	4.41207	7.23283	3.36579	4.21917	8.43993	7.1974	7.6944	8.57149
NC_000001.11	155324253	155324453	2.48	3.62	0.17	0.17	VDR_only	0.97	-0.04	-154	ENSG00000160753	RUSC1	1.40973	3.15234	-6.33961	4.26812	30.7214	20.8725	22.7335	26.6012
NC_000001.11	155324468	155324668	1.03	4.43	0.07	0.21	VDR_only	0.33	-1.59	61	ENSG00000160753	RUSC1	4.43852	3.99492	2.92496	2.34388	16.2047	13.6751	11.1919	14.1873
NC_000001.11	155434851	155435051	6	4.43	0.4	0.21	RAR_only	1.92	0.94	1771	ENSG00000237872	POU5F1P4	1.77136	12.2545	-3.52866	3.5012	1.35039	1.43948	1.39898	2.06898
NC_000001.11	155479261	155479461	3.1	22.55	0.21	1.07	VDR_only	0.2	-2.36	46181	ENSG00000237872	POU5F1P4	3.29553	2.12818	-4.94414	5.99902	2.70078	4.31844	4.89644	3.84239
NC_000001.11	155701811	155702011	1.24	14.3	0.08	0.68	VDR_only	0.12	-3.02	12817	ENSG00000132676	DAP3	0.510668	6.35848	6.28018	-1.45772	0.337597	0.71974	0.699491	1.47784
NC_000001.11	155764112	155764312	2.48	6.44	0.17	0.3	VDR_only	0.55	-0.87	18444		MSTO2P	-0.054157	1.62939	-0.083467	3.18295	1.35039	1.43948	2.79796	2.95569
NC_000001.11	155940741	155940941	2.69	6.04	0.18	0.29	VDR_only	0.63	-0.66	-848	ENSG00000173080	RXFP4	4.08564	1.515	-1.26108	4.09184	5.73915	8.63688	5.94568	8.27592
NC_000001.11	155946394	155946594	3.93	7.25	0.26	0.34	VDR_only	0.77	-0.38	4805	ENSG00000173080	RXFP4	1.73763	3.46274	4.46364	0.790923	5.40156	8.27701	4.19695	9.45819
NC_000001.11	155956113	155956355	8.72	10.32	0.59	0.49	similarly-occupied	1.2	0.26	-4898	ENSG00000277817	MIR6738	3.10608	12.2545	-1.76917	1.66698	0.837018	2.08189	2.31237	2.93126
NC_000001.11	155962038	155962238	4.76	15.91	0.32	0.75	VDR_only	0.42	-1.24	-10802	ENSG00000277817	MIR6738	0.695167	6.16449	0.758669	3.50127	7.08954	7.1974	8.39389	9.45819
NC_000001.11	155970574	155970812	9.73	12.52	0.65	0.59	similarly-occupied	1.1	0.14	7482	ENSG00000116584	ARHGEF2	7.42866	9.83088	-1.3456	2.83095	14.4685	13.9109	16.7525	14.4059
NC_000001.11	155976245	155976445	4.55	32.82	0.31	1.55	VDR_only	0.2	-2.34	1830	ENSG00000116584	ARHGEF2	4.85383	5.06731	8.0396	1.20454	3.71357	6.83753	6.29542	7.38921
NC_000001.11	155978563	155978763	2.9	13.29	0.19	0.63	VDR_only	0.31	-1.69	-116	ENSG00000116584	ARHGEF2	8.25142	3.6266	-4.90709	4.74034	9.79032	5.75792	8.74364	8.57149
NC_000001.11	155979728	155979928	3.93	18.32	0.26	0.87	VDR_only	0.3	-1.72	-268	ENSG00000116584	ARHGEF2	3.32503	5.99533	2.09493	5.06748	5.40156	3.95857	3.14771	3.84239
NC_000001.11	155981495	155981695	3.31	17.92	0.22	0.85	VDR_only	0.26	-1.93	-2035	ENSG00000116584	ARHGEF2	4.03168	7.55098	7.97808	1.27367	5.40156	7.1974	6.29542	4.43353
NC_000001.11	155990083	155990300	11.63	8.54	0.78	0.4	RAR_dominant	1.93	0.95	-10632	ENSG00000116584	ARHGEF2	6.31343	9.58478	0.064195	5.70266	8.08989	5.30684	13.8609	7.35516
NC_000001.11	155991140	155991388	10.67	7.79	0.72	0.37	RAR_dominant	1.94	0.96	-11704	ENSG00000116584	ARHGEF2	4.38846	5.04804	0.630703	10.1774	1.90579	1.16087	2.82053	3.33706
NC_000001.11	156087233	156087433	0.41	4.83	0.03	0.23	VDR_only	0.12	-3.04	4787	ENSG00000160789	LMNA	3.10608	0.558053	3.44528	1.41461	1.68799	0	0	1.18227
NC_000001.11	156114226	156114544	7.41	7.6	0.5	0.36	similarly-occupied	1.39	0.47	-285	ENSG00000160789	LMNA	7.28651	5.65884	5.0867	0.14064	18.6846	16.296	17.1573	18.0315
NC_000001.11	156126300	156126500	5.79	6.64	0.39	0.31	VDR_only	1.24	0.31	230	ENSG00000160789	LMNA	2.5738	5.73962	-0.950972	2.45654	27.0078	26.2705	27.2802	29.2613
NC_000001.11	156151461	156151682	4.49	9.84	0.3	0.47	VDR_dominant	0.65	-0.63	1628	ENSG00000196189	SEMA4A	2.61272	2.05066	-0.610893	3.28349	13.1373	12.05	10.1284	15.514
NC_000001.11	156241591	156241791	2.07	43.9	0.14	2.08	VDR_only	0.07	-3.9	-493	ENSG00000242252	BGLAP	2.93088	4.68176	9.51582	1.07857	4.05117	4.67831	5.24618	2.66012
NC_000001.11	156284828	156285028	2.07	5.24	0.14	0.25	VDR_only	0.56	-0.83	603	ENSG00000163472	TMEM79	8.33471	3.72244	6.21917	9.5799	3.03838	1.79935	1.74873	1.18227
NC_000001.11	156384014	156384231	8.77	5.57	0.59	0.26	RAR_dominant	2.24	1.16	14912	ENSG00000132677	RHBG	4.21114	12.2545	-0.883596	8.44827	6.84529	4.64349	6.12458	5.17585
NC_000001.11	156457283	156457483	4.96	7.65	0.33	0.36	VDR_only	0.92	-0.12	-27835	ENSG00000125462	C1orf61	3.3849	4.20256	-3.39751	2.26016	25.3198	19.7929	19.9355	23.6455
NC_000001.11	156504849	156505049	10.13	8.05	0.68	0.38	VDR_only	1.79	0.84	-4174	ENSG00000116604	MEF2D	9.0579	3.73663	1.91111	6.7081	17.8927	13.3152	12.9406	15.074
NC_000001.11	156552031	156552231	4.76	5.24	0.32	0.25	VDR_only	1.29	0.37	20434	ENSG00000183856	IQGAP3	4.01926	8.65841	4.07576	3.15751	1.01279	1.07961	2.79796	1.77341
NC_000001.11	156552991	156553191	4.96	9.67	0.33	0.46	VDR_only	0.73	-0.46	19474	ENSG00000183856	IQGAP3	3.10608	6.25665	-0.053968	6.31177	14.5167	11.5158	13.6401	11.8227
NC_000001.11	156591710	156591910	0.62	4.83	0.04	0.23	VDR_only	0.18	-2.46	34	ENSG00000163382	NAXE	2.9595	-0.518805	-3.30157	0.376122	16.5423	5.75792	7.6944	11.2316
NC_000001.11	156660261	156660461	5.58	6.64	0.38	0.31	VDR_only	1.19	0.25	17046	ENSG00000132688	NES	4.61073	3.88673	-3.41099	5.83192	18.5679	14.7547	15.3888	14.1873
NC_000001.11	156686360	156686560	4.76	3.22	0.32	0.15	RAR_only	2.1	1.07	-9053	ENSG00000132688	NES	1.23152	1.52093	-5.90543	2.75238	3.03838	1.79935	3.14771	2.95569
NC_000001.11	156699153	156699353	6.41	0.81	0.43	0.04	RAR_only	11.3	3.5	6330	ENSG00000143320	CRABP2	8.20219	3.07239	0.801476	5.2124	1.35039	0.35987	1.39898	1.47784
NC_000001.11	156713380	156713580	6.62	2.21	0.44	0.1	RAR_only	4.24	2.08	-7664	ENSG00000143320	CRABP2	3.45443	12.2545	-3.52866	0.752925	2.70078	2.51909	0.699491	2.66012
NC_000001.11	156728581	156728781	2.07	4.83	0.14	0.23	VDR_only	0.61	-0.72	85	ENSG00000143319	ISG20L2	0.425797	0.627991	-4.17295	-0.284993	20.5934	21.9521	16.0883	17.7341
NC_000001.11	156741122	156741322	1.24	6.64	0.08	0.31	VDR_only	0.27	-1.92	-134	ENSG00000143314	MRPL24	2.86845	-0.094607	-4.46475	-1.02488	26.6702	21.9521	24.1324	21.2809
NC_000001.11	156848280	156848480	1.45	6.64	0.1	0.31	VDR_only	0.31	-1.69	10737	ENSG00000027644	INSRR	0.545491	5.19765	-0.436004	1.57746	1.01279	1.43948	0.699491	3.25125
NC_000001.11	156892102	156892302	1.24	3.83	0.08	0.18	VDR_only	0.46	-1.12	-1516	ENSG00000187800	PEAR1	4.96546	4.50799	0.388199	-0.035512	1.68799	3.23883	1.39898	2.95569
NC_000001.11	156926234	156926445	5.49	4.77	0.37	0.23	RAR_dominant	1.63	0.71	5708	ENSG00000160838	LRRC71	4.27722	4.31631	-7.0213	7.72561	13.4399	6.48107	9.28235	10.6461
NC_000001.11	157040918	157041118	2.07	7.05	0.14	0.33	VDR_only	0.42	-1.26	4724	ENSG00000132694	ARHGEF11	2.22952	3.2141	1.98924	5.6059	2.02558	1.79935	1.74873	2.06898
NC_000001.11	157106571	157106771	6.2	3.02	0.42	0.14	RAR_only	2.92	1.54	-6863	ENSG00000253831	ETV3L	3.14479	5.24738	1.45213	1.04618	24.6446	18.7132	20.2852	22.1676
NC_000001.11	157168175	157168375	0.83	4.03	0.06	0.19	VDR_only	0.29	-1.78	-29684	ENSG00000117036	ETV3	4.79306	6.04163	0.539272	0.423953	4.05117	6.11779	5.59593	5.02467
NC_000001.11	157672116	157672316	1.65	9.67	0.11	0.46	VDR_only	0.24	-2.04	28553	ENSG00000160856	FCRL3	0.893235	0.872821	-4.43953	2.45077	1.01279	1.79935	1.04924	1.77341
NC_000001.11	157777078	157777278	5.38	2.62	0.36	0.12	RAR_only	2.92	1.54	-46	ENSG00000132704	FCRL2	1.05528	-1.51564	-4.10895	1.89047	4.05117	3.95857	6.64517	3.84239
NC_000001.11	157803888	157804088	2.69	12.28	0.18	0.58	VDR_only	0.31	-1.69	16132	ENSG00000163534	FCRL1	3.71866	6.19989	3.78385	5.87045	3.71357	3.5987	3.8472	6.79808
NC_000001.11	158095817	158096017	0.62	10.87	0.04	0.51	VDR_only	0.08	-3.63	44723	ENSG00000231666	LINC01704	3.81073	3.83299	13.082	6.01043	5.40156	3.23883	4.19695	4.43353
NC_000001.11	158149660	158149860	0.83	59.4	0.06	2.81	VDR_only	0.02	-5.66	-9120	ENSG00000231666	LINC01704	4.92868	-0.737245	0.616122	2.9085	14.8543	14.3948	14.3396	13.005
NC_000001.11	158163117	158163318	13.58	6.01	0.91	0.28	RAR_dominant	3.21	1.68	-16729	ENSG00000158473	CD1D	4.89664	2.46758	0.46586	10.2964	3.35918	4.29696	6.96011	7.94065
NC_000001.11	158181055	158181255	1.24	6.44	0.08	0.3	VDR_only	0.27	-1.87	1208	ENSG00000158473	CD1D	-1.8421	-0.000818	0.576174	-0.084681	7.76474	7.91714	8.39389	5.91137
NC_000001.11	158185806	158186006	3.72	2.82	0.25	0.13	RAR_only	1.87	0.91	5959	ENSG00000158473	CD1D	3.80815	7.52813	-2.8399	-0.681916	8.43993	7.55727	11.5416	8.86706
NC_000001.11	158249747	158249947	2.48	7.25	0.17	0.34	VDR_only	0.49	-1.04	1511	ENSG00000158477	CD1A	1.53046	1.60436	2.86991	-1.20341	2.36318	3.23883	2.79796	2.95569
NC_000001.11	158284123	158284323	6.41	6.64	0.43	0.31	VDR_only	1.37	0.45	-5700	ENSG00000158481	CD1C	6.42567	6.76996	-6.97407	1.92497	2.70078	4.67831	4.19695	5.02467
NC_000001.11	158285821	158286047	18.85	12.65	1.27	0.6	RAR_dominant	2.12	1.08	-3989	ENSG00000158481	CD1C	6.64234	4.89989	-3.54773	8.85342	26.8883	24.2037	24.4512	27.2028
NC_000001.11	158320434	158320634	1.45	12.89	0.1	0.61	VDR_only	0.16	-2.65	10997	ENSG00000158485	CD1B	3.121	9.15694	10.1566	3.3706	1.68799	1.07961	1.39898	2.06898
NC_000001.11	158819753	158819953	2.07	4.83	0.14	0.23	VDR_only	0.61	-0.72	-11498	ENSG00000163563	MNDA	-1.54774	0.971793	0.053569	0.459616	3.71357	3.5987	5.24618	5.02467
NC_000001.11	159015588	159015788	4.14	10.07	0.28	0.48	VDR_only	0.58	-0.78	5781	ENSG00000163565	IFI16	6.43276	2.40121	1.64015	3.05681	19.9182	17.9935	20.635	18.9164
NC_000001.11	159068218	159068418	5.58	2.21	0.38	0.1	RAR_only	3.58	1.84	8448	ENSG00000163568	AIM2	5.49436	4.44894	0.338762	0.444147	4.72636	3.5987	3.8472	6.50251
NC_000001.11	159076927	159077145	7.97	6.1	0.54	0.29	RAR_dominant	1.86	0.89	-135	ENSG00000163568	AIM2	5.75864	1.2358	1.34168	5.12187	5.575	6.27297	9.30516	7.59259
NC_000001.11	159091604	159091804	14.89	1.81	1	0.09	RAR_only	11.67	3.54	-14803	ENSG00000163568	AIM2	3.20491	2.88553	-6.07732	11.0493	1.68799	2.87896	6.29542	3.84239
NC_000001.11	159091977	159092177	9.51	2.82	0.64	0.13	RAR_only	4.79	2.26	-15176	ENSG00000163568	AIM2	2.41405	0.569816	-0.987059	1.85364	4.05117	3.5987	4.19695	3.54682
NC_000001.11	159353584	159353784	0.62	4.23	0.04	0.2	VDR_only	0.21	-2.26	-39025	ENSG00000196266	OR10J3	0.050157	2.28414	0.947363	6.20974	0	0.35987	0	0.295569
NC_000001.11	159780613	159780813	1.24	4.83	0.08	0.23	VDR_only	0.36	-1.46	-249	ENSG00000158716	DUSP23	1.79029	1.77443	-0.892547	-0.766221	31.059	27.3501	26.2309	27.7834
NC_000001.11	159781162	159781362	3.52	8.05	0.24	0.38	VDR_only	0.62	-0.69	300	ENSG00000158716	DUSP23	2.01341	2.92894	0.051148	2.43199	15.5295	14.7547	15.3888	13.005
NC_000001.11	159889941	159890141	4.55	7.65	0.31	0.36	VDR_only	0.84	-0.24	10038	ENSG00000266458	MIR4259	2.74355	4.12245	0.669093	0.456252	11.4783	12.2356	11.1919	11.5272
NC_000001.11	159891529	159891729	1.45	9.06	0.1	0.43	VDR_only	0.23	-2.14	8450	ENSG00000266458	MIR4259	2.86612	4.43344	0.806535	4.85719	9.11513	6.83753	6.29542	6.20694
NC_000001.11	159910499	159910716	8.2	4.08	0.55	0.19	RAR_dominant	2.85	1.51	-10443	ENSG00000213085	CFAP45	3.35081	6.02644	-3.55766	3.79524	33.6042	25.8709	23.2089	30.2379
NC_000001.11	159924653	159924941	7.47	5.45	0.5	0.26	RAR_dominant	1.94	0.96	-202	ENSG00000158710	TAGLN2	4.11651	5.38912	-0.108227	4.61339	14.7699	16.4941	14.3299	14.1627
NC_000001.11	159925040	159925240	2.9	8.05	0.19	0.38	VDR_only	0.51	-0.97	367	ENSG00000158710	TAGLN2	2.10774	-1.5241	1.99111	3.41714	10.4655	10.0764	10.4924	9.16262
NC_000001.11	160046746	160046946	0.41	3.83	0.03	0.18	VDR_only	0.15	-2.7	-14856	ENSG00000143315	PIGM	1.23298	-1.27723	-3.78156	-0.384529	4.05117	3.95857	5.59593	4.13796
NC_000001.11	160143763	160143963	1.24	4.23	0.08	0.2	VDR_only	0.42	-1.26	-7699	ENSG00000132681	ATP1A4	1.2732	2.49327	0.743328	3.10457	6.07675	6.83753	9.09339	9.75376
NC_000001.11	160181191	160181391	6	4.23	0.4	0.2	RAR_only	2.01	1.01	3880	ENSG00000132681	ATP1A4	-0.383011	5.36895	-0.803824	-1.12349	2.36318	1.79935	4.54669	4.13796
NC_000001.11	160204611	160204811	7.45	3.02	0.5	0.14	RAR_only	3.5	1.81	-673	ENSG00000162734	PEA15	4.85383	2.2932	-3.20719	3.97462	15.1919	12.5955	13.9898	13.3006
NC_000001.11	160375598	160375798	6	3.02	0.4	0.14	RAR_only	2.82	1.5	8627	ENSG00000171786	NHLH1	2.06107	10.2197	-1.1025	5.64343	13.5039	10.7961	14.6893	13.8917
NC_000001.11	160375804	160376004	4.76	3.22	0.32	0.15	VDR_only	2.1	1.07	8833	ENSG00000171786	NHLH1	2.74243	1.13229	-1.42681	3.49637	4.72636	7.55727	6.99491	7.38921
NC_000001.11	160376035	160376247	5.07	3.23	0.34	0.15	RAR_dominant	2.23	1.16	9070	ENSG00000171786	NHLH1	3.5871	3.39988	-1.1048	5.14333	6.05127	8.4875	10.5584	9.20166
NC_000001.11	160565734	160565934	1.24	7.85	0.08	0.37	VDR_only	0.22	-2.16	13662	ENSG00000066294	CD84	5.32625	1.62709	2.09675	3.32132	0.337597	0.71974	1.39898	0.591137
NC_000001.11	160570920	160571120	6.2	10.87	0.42	0.51	VDR_only	0.81	-0.3	8476	ENSG00000066294	CD84	6.25038	12.9752	8.89704	6.00467	1.01279	1.07961	1.04924	1.77341
NC_000001.11	160647443	160647643	0.62	7.45	0.04	0.35	VDR_only	0.12	-3.08	-232	ENSG00000117090	SLAMF1	4.67843	5.36883	7.81396	9.07304	0	0	0.349746	0.591137
NC_000001.11	160704261	160704495	18.74	7.92	1.26	0.37	RAR_dominant	3.36	1.75	7444	ENSG00000117091	CD48	3.46473	5.13937	-0.114407	7.06341	8.65634	10.1502	9.56569	10.8628
NC_000001.11	160705327	160705529	25.39	5.58	1.71	0.26	RAR_dominant	6.46	2.69	6394	ENSG00000117091	CD48	0.959025	5.13937	-3.17987	7.06341	9.02488	8.55137	12.4662	9.07191
NC_000001.11	160836654	160836854	1.24	6.64	0.08	0.31	VDR_only	0.27	-1.92	26133	ENSG00000122223	CD244	4.51863	1.4015	-1.63086	2.80085	2.70078	1.07961	1.39898	3.25125
NC_000001.11	160844841	160845041	2.07	12.48	0.14	0.59	VDR_only	0.24	-2.09	17946	ENSG00000122223	CD244	5.97442	2.72192	3.44528	-0.21136	5.40156	4.31844	6.99491	4.7291
NC_000001.11	160862793	160863003	9.06	19.37	0.61	0.92	similarly-occupied	0.66	-0.59	-11	ENSG00000122223	CD244	-0.585033	6.52214	1.02435	4.61977	18.3267	16.4512	16.9876	15.7637
NC_000001.11	160863714	160863914	2.07	11.48	0.14	0.54	VDR_only	0.26	-1.97	-927	ENSG00000122223	CD244	4.23825	1.52675	3.38718	4.86117	4.72636	5.75792	6.29542	6.20694
NC_000001.11	160995337	160995537	4.55	9.06	0.31	0.43	VDR_only	0.71	-0.49	25715	ENSG00000158769	F11R	2.68485	1.93183	6.06423	3.11939	3.03838	5.03818	4.89644	2.95569
NC_000001.11	161013814	161014162	4.87	14.23	0.33	0.67	VDR_dominant	0.49	-1.04	7164	ENSG00000158769	F11R	3.96341	3.2686	-2.34051	2.97848	7.56684	7.44559	7.03511	8.32348
NC_000001.11	161068443	161068643	2.07	7.05	0.14	0.33	VDR_only	0.42	-1.26	1348	ENSG00000186517	ARHGAP30	2.51833	0.536024	-0.406547	1.98053	14.1791	13.3152	13.6401	13.005
NC_000001.11	161069831	161070031	6.62	8.46	0.44	0.4	VDR_only	1.11	0.15	-40	ENSG00000186517	ARHGAP30	5.06809	5.51446	-3.62387	2.12519	19.5806	17.2738	17.4873	20.0987
NC_000001.11	161083481	161083723	11.45	8.15	0.77	0.39	RAR_dominant	1.99	1	5956	ENSG00000143217	NECTIN4	3.74423	7.53825	0.872899	6.75107	27.6216	27.0646	25.147	29.8011
NC_000001.11	161132964	161133164	2.28	16.51	0.15	0.78	VDR_only	0.2	-2.35	-376	ENSG00000158796	DEDD	8.11336	-0.253581	-5.60416	3.43929	12.1535	12.2356	9.79288	10.3449
NC_000001.11	161159831	161160031	0.83	6.85	0.06	0.32	VDR_only	0.17	-2.54	431	ENSG00000143258	USP21	5.38568	2.56474	4.66693	2.89097	6.41435	3.23883	8.39389	5.32023
NC_000001.11	161177580	161177780	2.28	9.87	0.15	0.47	VDR_only	0.33	-1.61	-173	ENSG00000158850	B4GALT3	3.65405	3.29228	4.50293	1.13155	5.73915	8.63688	5.94568	7.98035
NC_000001.11	161185253	161185491	6.43	6.26	0.43	0.3	similarly-occupied	1.46	0.54	-7404	ENSG00000158850	B4GALT3	1.16125	6.46623	-0.836157	3.09418	12.1989	12.0965	10.8744	14.9026
NC_000001.11	161185926	161186184	7.05	8.74	0.47	0.41	similarly-occupied	1.15	0.2	-8087	ENSG00000158850	B4GALT3	2.54313	5.88868	2.42827	1.19963	7.32769	6.41629	8.40474	7.33193
NC_000001.11	161217129	161217329	5.38	2.42	0.36	0.11	RAR_only	3.16	1.66	1934	ENSG00000158869	FCER1G	5.20375	4.45379	0.003708	6.73569	6.75195	8.99675	6.64517	9.16262
NC_000001.11	161217365	161217565	7.86	2.82	0.53	0.13	RAR_only	3.96	1.98	2170	ENSG00000158869	FCER1G	8.10189	1.14172	-0.572786	0.50407	8.43993	8.63688	7.6944	9.45819
NC_000001.11	161298095	161298295	3.31	4.03	0.22	0.19	VDR_only	1.17	0.22	11773	ENSG00000158887	MPZ	3.10608	6.69277	-2.27662	1.14933	2.36318	3.95857	3.49746	3.25125
NC_000001.11	161389801	161390001	1.45	8.66	0.1	0.41	VDR_only	0.24	-2.07	-22018	ENSG00000188931	CFAP126	2.67033	6.40204	-7.93912	2.71353	24.307	17.2738	19.5858	20.0987
NC_000001.11	161399790	161399990	3.52	10.67	0.24	0.5	VDR_only	0.47	-1.1	-32007	ENSG00000188931	CFAP126	3.69208	6.93686	3.33346	0.741508	14.1791	9.71649	10.1426	15.6651
NC_000001.11	161506525	161506725	3.93	4.83	0.26	0.23	VDR_only	1.15	0.21	1168	ENSG00000143226	FCGR2A	1.99962	1.00854	-0.912213	4.65578	4.72636	4.31844	4.54669	6.79808
NC_000001.11	161523933	161524133	1.45	5.64	0.1	0.27	VDR_only	0.36	-1.46	-507	ENSG00000173110	HSPA6	-0.207075	3.23229	-3.42373	3.55501	5.73915	6.11779	6.64517	7.98035
NC_000001.11	161524265	161524465	1.65	13.29	0.11	0.63	VDR_only	0.18	-2.5	-175	ENSG00000173110	HSPA6	0.673969	0.700589	-8.52202	-1.26198	16.5423	9.71649	13.2903	13.3006
NC_000001.11	161555015	161555215	6.62	3.42	0.44	0.16	RAR_only	2.75	1.46	-4378	ENSG00000203747	FCGR3A	1.29245	5.22875	-2.8261	6.46974	2.02558	4.31844	5.94568	4.13796
NC_000001.11	161576809	161577009	8.48	5.03	0.57	0.24	RAR_only	2.39	1.26	-4430		FCGR2C	1.80784	2.77327	-5.64723	1.52531	14.8543	12.9553	12.2411	18.9164
NC_000001.11	161658681	161658881	9.31	5.44	0.63	0.26	RAR_only	2.43	1.28	-4334	ENSG00000072694	FCGR2B	0.761132	0.618209	-2.69008	1.52531	13.8415	14.7547	11.5416	14.1873
NC_000001.11	161706096	161706296	11.38	3.42	0.76	0.16	RAR_only	4.72	2.24	-1033	ENSG00000132185	FCRLA	2.64483	12.2545	-2.30574	3.27263	3.37597	2.15922	2.44822	4.13796
NC_000001.11	161706588	161706788	7.03	5.64	0.47	0.27	RAR_only	1.77	0.82	-541	ENSG00000132185	FCRLA	-0.924345	-1.43861	-6.3971	3.95959	3.71357	7.91714	5.94568	10.936
NC_000001.11	161722043	161722253	16.15	12.47	1.08	0.59	RAR_dominant	1.84	0.88	-109	ENSG00000162746	FCRLB	4.6081	4.41805	5.98394	3.97016	16.7191	12.6811	17.6538	15.4822
NC_000001.11	161730325	161730525	6	3.02	0.4	0.14	RAR_only	2.82	1.5	7772	ENSG00000162746	FCRLB	6.69515	5.78881	-3.4256	3.10751	1.01279	2.87896	4.54669	2.66012
NC_000001.11	161749557	161749757	2.48	4.63	0.17	0.22	VDR_only	0.76	-0.39	-129	ENSG00000081721	DUSP12	7.57801	3.77357	5.3732	0.074132	17.5551	22.6718	21.3345	18.3252
NC_000001.11	162087159	162087389	5.93	3.33	0.4	0.16	RAR_dominant	2.53	1.34	17583	ENSG00000198929	NOS1AP	0.44633	0.131062	-4.53063	5.18448	13.5039	16.2724	15.5105	16.9631
NC_000001.11	162423047	162423285	9.04	35.03	0.61	1.66	VDR_dominant	0.37	-1.45	-11030	ENSG00000198574	SH2D1B	1.58959	1.62871	3.37733	2.91366	13.9011	17.8423	21.1611	16.1445
NC_000001.11	162893398	162893619	11.23	18.41	0.75	0.87	similarly-occupied	0.87	-0.21	-24694	ENSG00000185860	CCDC190	2.74446	9.10872	9.01671	1.74435	4.58277	5.86214	3.48163	6.95455
NC_000001.11	162922331	162922531	4.34	1.61	0.29	0.08	RAR_only	3.83	1.94	-53616	ENSG00000185860	CCDC190	0.672117	-0.186316	-2.21524	5.44645	8.10234	6.11779	7.34466	6.50251
NC_000001.11	164651659	164651859	0.41	5.64	0.03	0.27	VDR_only	0.1	-3.26	92037	ENSG00000185630	PBX1	6.88618	7.0551	8.04747	3.42606	3.03838	3.5987	1.74873	2.95569
NC_000001.11	164660530	164660730	3.93	5.44	0.26	0.26	VDR_only	1.03	0.04	100908	ENSG00000185630	PBX1	2.01217	5.17877	-6.60147	6.32569	13.5039	14.7547	12.5908	13.3006
NC_000001.11	164717139	164717339	8.27	25.77	0.56	1.22	VDR_only	0.46	-1.13	57402	ENSG00000233693	LOC100505795	4.43633	3.47459	-3.45125	4.09041	13.5039	17.2738	18.1868	20.6898
NC_000001.11	164720784	164721018	11.49	7.06	0.77	0.33	RAR_dominant	2.31	1.21	53740	ENSG00000233693	LOC100505795	5.2406	8.94227	0.318702	3.35771	7.79071	6.76679	10.1635	10.6102
NC_000001.11	164728824	164729024	4.34	4.43	0.29	0.21	RAR_only	1.39	0.48	45717	ENSG00000233693	LOC100505795	0.39927	1.38709	-6.51379	-0.754547	8.43993	8.99675	9.09339	7.98035
NC_000001.11	165393072	165393300	4.54	4.24	0.3	0.2	RAR_dominant	1.52	0.6	31798	ENSG00000143171	RXRG	2.96423	0.23446	-2.97039	1.72369	29.3177	27.7795	28.8387	22.038
NC_000001.11	165482253	165482453	6.62	2.21	0.44	0.1	RAR_only	4.24	2.08	-36998	ENSG00000143171	RXRG	1.63772	1.2874	-6.77736	3.038	21.2686	23.7514	27.9796	22.7588
NC_000001.11	165695704	165695904	6.2	2.42	0.42	0.11	RAR_only	3.65	1.87	2758	ENSG00000143149	ALDH9A1	2.41575	13.5665	-3.52866	4.71882	6.07675	8.27701	9.79288	8.27592
NC_000001.11	165695990	165696190	8.48	3.42	0.57	0.16	RAR_only	3.52	1.81	2472	ENSG00000143149	ALDH9A1	1.18068	4.12594	0.112599	1.94347	23.9694	18.3534	17.4873	19.5075
NC_000001.11	165871416	165871616	4.96	9.67	0.33	0.46	VDR_only	0.73	-0.46	-36405	ENSG00000283936	MIR3658	1.6839	4.61563	5.82632	2.71556	18.2303	17.6336	24.8319	21.8721
NC_000001.11	166875845	166876045	1.24	6.04	0.08	0.29	VDR_only	0.29	-1.78	319	ENSG00000152382	TADA1	-0.428057	4.41207	4.66489	1.07093	24.9822	16.1942	17.1375	13.3006
NC_000001.11	166876222	166876422	1.03	5.64	0.07	0.27	VDR_only	0.26	-1.94	-58	ENSG00000152382	TADA1	0.143439	-0.03174	-6.68852	-1.09074	40.1741	35.6271	36.0238	29.2613
NC_000001.11	166902458	166902658	4.34	18.32	0.29	0.87	VDR_only	0.34	-1.57	-26294	ENSG00000152382	TADA1	1.88907	2.33425	10.7161	1.20942	8.43993	8.63688	8.74364	8.86706
NC_000001.11	166910480	166910680	1.03	5.44	0.07	0.26	VDR_only	0.27	-1.89	-34316	ENSG00000152382	TADA1	-0.194607	2.97126	-0.130893	5.79552	4.72636	5.75792	3.8472	5.32023
NC_000001.11	167082720	167082941	4.68	9.11	0.31	0.43	similarly-occupied	0.73	-0.46	7546	ENSG00000143167	GPA33	10.5455	8.00281	0.921247	3.71456	16.1924	24.4256	24.0549	19.7937
NC_000001.11	167090791	167090991	2.48	3.02	0.17	0.14	VDR_only	1.17	0.22	-514	ENSG00000143167	GPA33	7.81123	2.8567	-3.06943	5.42201	6.07675	7.91714	7.6944	7.38921
NC_000001.11	167600264	167600464	3.1	4.83	0.21	0.23	VDR_only	0.91	-0.13	-29829	ENSG00000198771	RCSD1	3.30705	6.19434	4.7474	2.84915	7.08954	6.47766	8.74364	8.86706
NC_000001.11	167601435	167601679	19.16	9.24	1.29	0.44	RAR_dominant	2.94	1.56	-28636	ENSG00000198771	RCSD1	6.71684	4.08888	-5.45227	3.8211	18.2635	21.2382	19.2073	18.4125
NC_000001.11	167662948	167663148	2.48	61.01	0.17	2.89	VDR_only	0.06	-4.11	32816	ENSG00000198771	RCSD1	3.71866	5.37505	10.805	1.76696	9.45272	6.83753	7.34466	8.27592
NC_000001.11	167668261	167668461	0.62	9.87	0.04	0.47	VDR_only	0.09	-3.49	38129	ENSG00000198771	RCSD1	1.57448	1.97789	3.51079	0.49732	4.72636	5.39805	6.29542	4.7291
NC_000001.11	167714676	167714876	1.65	8.26	0.11	0.39	VDR_only	0.28	-1.81	-7206	ENSG00000197965	MPZL1	4.12944	7.89862	0.968878	1.86425	20.5934	18.7132	16.438	14.4829
NC_000001.11	167797163	167797363	1.24	5.64	0.08	0.27	VDR_only	0.31	-1.68	75281	ENSG00000197965	MPZL1	0.49472	6.06455	-3.2345	2.39278	5.73915	8.99675	6.64517	8.57149
NC_000001.11	167803460	167803660	2.28	5.03	0.15	0.24	VDR_only	0.64	-0.64	81578	ENSG00000197965	MPZL1	2.05452	-1.53104	-4.56868	-0.596905	23.9694	25.5508	25.5314	22.1676
NC_000001.11	167870451	167870651	7.03	6.04	0.47	0.29	RAR_only	1.65	0.72	43583	ENSG00000143199	ADCY10	1.18284	5.36895	-5.1235	1.70537	4.38876	3.23883	6.29542	5.6158
NC_000001.11	167893482	167893682	2.28	3.22	0.15	0.15	VDR_only	1	0	20552	ENSG00000143199	ADCY10	3.10608	6.53403	2.05265	-0.840702	2.36318	1.43948	3.14771	2.95569
NC_000001.11	168178684	168178884	1.24	5.64	0.08	0.27	VDR_only	0.31	-1.68	-178	ENSG00000143155	TIPRL	3.33155	4.40961	-4.75578	0.918873	30.3838	27.3501	29.0289	22.7588
NC_000001.11	168452150	168452350	0.83	5.64	0.06	0.27	VDR_only	0.21	-2.26	-29594		LOC100505918	2.01018	3.02212	7.17073	1.47546	1.01279	1.07961	1.04924	0.886706
NC_000001.11	168469785	168469985	2.9	8.86	0.19	0.42	VDR_only	0.46	-1.11	25759	ENSG00000228697	LOC101928565	2.34344	-1.07507	-4.93793	7.15713	21.6062	19.433	17.4873	18.0297
NC_000001.11	168504103	168504326	10.02	11.92	0.67	0.56	similarly-occupied	1.19	0.25	-8571	ENSG00000228697	LOC101928565	1.21631	7.36171	-4.5212	-0.151027	31.4889	30.9843	29.4853	27.3036
NC_000001.11	169048249	169048449	2.48	9.46	0.17	0.45	VDR_only	0.37	-1.43	38656	ENSG00000203601	LINC00970	5.57443	3.45484	2.58933	3.9248	7.08954	6.47766	6.64517	6.50251
NC_000001.11	169061016	169061225	7.92	8.86	0.53	0.42	similarly-occupied	1.27	0.34	25884	ENSG00000203601	LINC00970	6.42573	7.0551	7.3214	3.85071	12.2763	10.6756	11.0446	8.76806
NC_000001.11	169105714	169105914	1.86	5.24	0.13	0.25	VDR_only	0.5	-0.99	-876	ENSG00000143153	ATP1B1	-0.289645	3.0626	-0.208551	4.89257	30.3838	21.2323	23.0832	22.7588
NC_000001.11	169604877	169605085	13.52	6.58	0.91	0.31	RAR_dominant	2.92	1.54	-18450	ENSG00000198734	F5	5.62633	0.30715	3.91269	6.42191	19.4768	23.1839	25.5583	24.157
NC_000001.11	169794766	169794966	2.07	3.02	0.14	0.14	VDR_only	0.97	-0.04	41	ENSG00000171806	METTL18	1.59938	-0.253453	-3.78145	3.9714	26.3326	25.9107	20.635	24.2366
NC_000001.11	171213045	171213245	3.52	8.86	0.24	0.42	VDR_only	0.56	-0.83	27845	ENSG00000094963	FMO2	7.93769	6.97623	8.1953	7.14292	13.8415	13.6751	11.5416	8.57149
NC_000001.11	171421573	171421773	8.27	1.81	0.56	0.09	RAR_only	6.48	2.7	-63857	ENSG00000117523	PRRC2C	5.11793	10.0903	-2.91798	1.6659	5.06396	6.83753	4.89644	5.02467
NC_000001.11	171434851	171435051	2.9	10.67	0.19	0.5	VDR_only	0.39	-1.38	-50579	ENSG00000117523	PRRC2C	1.09463	6.49045	-1.06334	3.96292	9.45272	10.4362	9.44313	10.3449
NC_000001.11	171828818	171829018	2.69	6.85	0.18	0.32	VDR_only	0.56	-0.84	-12580	ENSG00000197959	DNM3	3.11404	3.98141	6.30369	1.38043	2.70078	4.67831	5.24618	3.25125
NC_000001.11	172254975	172255175	6.62	4.43	0.44	0.21	RAR_only	2.12	1.08	-110240		DNM3OS	0.939902	1.6402	3.4512	1.51296	5.06396	4.67831	4.54669	5.02467
NC_000001.11	172376537	172376737	1.86	29.8	0.13	1.41	VDR_only	0.09	-3.5	-44048	ENSG00000180999	C1orf105	3.30328	1.10366	11.1582	2.56183	1.01279	0.35987	0.349746	0.295569
NC_000001.11	172393429	172393629	2.48	4.83	0.17	0.23	VDR_only	0.73	-0.46	-27156	ENSG00000180999	C1orf105	2.99128	4.43931	4.93599	2.00131	1.01279	3.23883	2.09847	3.25125
NC_000001.11	172588763	172589009	7.06	4.58	0.47	0.22	RAR_dominant	2.19	1.13	55736	ENSG00000094975	SUCO	5.59026	2.10695	-2.5517	5.57601	3.29363	6.14413	5.97127	5.04629
NC_000001.11	172589091	172589291	3.52	7.25	0.24	0.34	VDR_only	0.69	-0.54	56041	ENSG00000094975	SUCO	1.99506	7.17769	-4.16296	3.75028	4.72636	4.67831	4.19695	5.32023
NC_000001.11	172637713	172637913	1.45	6.24	0.1	0.3	VDR_only	0.33	-1.6	-21195	ENSG00000117560	FASLG	0.978091	4.86332	0.746914	-0.427653	6.41435	8.63688	7.6944	5.91137
NC_000001.11	172726846	172727046	0.83	7.25	0.06	0.34	VDR_only	0.16	-2.63	67843	ENSG00000117560	FASLG	7.01148	8.77246	-4.0666	1.815	1.68799	2.51909	3.14771	3.25125
NC_000001.11	172746380	172746636	10.66	8.02	0.72	0.38	RAR_dominant	1.89	0.92	87405	ENSG00000117560	FASLG	2.27385	3.64846	-0.278751	5.40458	8.43993	7.02871	9.29012	10.1602
NC_000001.11	172818995	172819252	4.67	4.7	0.31	0.22	similarly-occupied	1.41	0.5	160021	ENSG00000117560	FASLG	3.72999	3.44858	0.151527	5.17357	11.0343	12.6025	10.0705	11.9608
NC_000001.11	172934003	172934203	3.31	5.24	0.22	0.25	VDR_only	0.9	-0.16	116860	ENSG00000120337	TNFSF18	0.358349	-1.57978	-2.92231	-0.050959	7.42714	9.35662	10.8421	10.3449
NC_000001.11	172967299	172967499	0.62	7.85	0.04	0.37	VDR_only	0.11	-3.16	83564	ENSG00000120337	TNFSF18	2.28514	4.3322	6.70858	8.32124	1.01279	0.71974	0.699491	0.591137
NC_000001.11	173017903	173018103	4.14	6.64	0.28	0.31	VDR_only	0.88	-0.18	32960	ENSG00000120337	TNFSF18	0.936657	-0.5348	-2.0752	3.82111	2.36318	0.35987	1.74873	1.18227
NC_000001.11	173123169	173123369	2.69	2.42	0.18	0.11	VDR_only	1.58	0.66	-72306	ENSG00000120337	TNFSF18	3.00422	2.39482	-3.6011	1.88061	10.8031	11.156	10.1426	10.6405
NC_000001.11	173285131	173285331	3.52	6.64	0.24	0.31	VDR_only	0.75	-0.41	-77900	ENSG00000117586	TNFSF4	0.217227	4.0712	-6.10434	5.63016	0	2.15922	1.74873	2.95569
NC_000001.11	173409724	173409924	6.41	5.24	0.43	0.25	VDR_only	1.74	0.8	51538	ENSG00000203739	LOC101928673	3.23339	5.39332	-2.33115	3.48213	9.79032	7.91714	9.09339	9.16262
NC_000001.11	173422457	173422663	15.26	5.47	1.02	0.26	RAR_dominant	3.96	1.98	38802	ENSG00000203739	LOC101928673	4.22984	8.3752	0.468559	13.368	9.83293	9.78288	17.6571	13.7741
NC_000001.11	173429959	173430159	8.89	6.85	0.6	0.32	RAR_only	1.84	0.88	31303	ENSG00000203739	LOC101928673	4.0923	-0.165229	-3.2612	1.15584	19.9182	16.9139	20.9847	18.3252
NC_000001.11	174222243	174222443	1.45	23.76	0.1	1.12	VDR_only	0.09	-3.53	-52757	ENSG00000152061	RABGAP1L	1.78798	2.62847	6.19364	1.607	1.01279	0.35987	0.349746	1.18227
NC_000001.11	174789031	174789231	9.51	7.65	0.64	0.36	RAR_only	1.77	0.82	-10607	ENSG00000152061	RABGAP1L	7.70795	2.33211	1.42233	2.26423	3.71357	6.11779	2.09847	3.54682
NC_000001.11	174789481	174789716	9.86	7.54	0.66	0.36	RAR_dominant	1.86	0.89	-10139	ENSG00000152061	RABGAP1L	4.97626	9.94018	2.88037	2.5173	6.8956	4.59409	8.63202	7.79798
NC_000001.11	175471077	175471298	14.79	12.39	0.99	0.59	RAR_dominant	1.69	0.76	272407	ENSG00000116147	TNR	2.62606	3.33919	2.04128	0.707289	16.8035	18.5634	20.8898	19.5262
NC_000001.11	175511657	175511857	3.52	9.67	0.24	0.46	VDR_only	0.52	-0.95	231838	ENSG00000116147	TNR	1.52347	5.47342	0.286045	6.07065	8.10234	12.2356	12.9406	10.3449
NC_000001.11	175514773	175514988	8.08	10.68	0.54	0.5	similarly-occupied	1.07	0.1	228714	ENSG00000116147	TNR	0.967438	2.84338	-0.364487	-1.57004	17.9005	17.4077	17.2433	14.8472
NC_000001.11	175521735	175521935	2.07	61.01	0.14	2.89	VDR_only	0.05	-4.38	221760	ENSG00000116147	TNR	7.62874	3.0577	6.75571	4.11084	2.70078	1.43948	3.8472	2.66012
NC_000001.11	175737575	175737775	11.79	6.44	0.79	0.3	RAR_only	2.6	1.38	5920	ENSG00000116147	TNR	2.26246	5.84516	-1.9147	2.01587	6.07675	6.47766	7.34466	8.27592
NC_000001.11	175826850	175827050	2.9	6.24	0.19	0.3	VDR_only	0.66	-0.6	-50393	ENSG00000224718	LINC01657	2.41575	7.57758	-5.42564	4.69094	4.05117	4.67831	5.24618	5.6158
NC_000001.11	176207424	176207624	1.65	7.85	0.11	0.37	VDR_only	0.3	-1.74	-238	ENSG00000143207	COP1	6.8201	1.73306	4.38421	2.44654	26.3326	25.9107	22.7335	23.3499
NC_000001.11	176380102	176380302	1.65	7.25	0.11	0.34	VDR_only	0.32	-1.63	-82973	ENSG00000116183	PAPPA2	1.78912	5.25405	7.05177	3.81221	5.06396	8.63688	5.24618	5.6158
NC_000001.11	176666870	176667070	3.31	3.62	0.22	0.17	VDR_only	1.3	0.37	203795	ENSG00000116183	PAPPA2	1.22743	12.2545	-3.27528	0.530098	4.72636	4.31844	9.09339	5.32023
NC_000001.11	177211325	177211525	2.9	6.64	0.19	0.31	VDR_only	0.62	-0.69	40467	ENSG00000198797	BRINP2	4.67618	10.5431	13.9532	4.50763	1.01279	0.35987	1.04924	1.47784
NC_000001.11	177256404	177256604	4.96	9.87	0.33	0.47	VDR_only	0.71	-0.49	85546	ENSG00000198797	BRINP2	2.42645	4.90695	4.40092	1.22165	23.6318	23.3916	26.2309	22.4632
NC_000001.11	178067205	178067405	6.83	3.42	0.46	0.16	RAR_only	2.83	1.5	26688	ENSG00000224687	RASAL2-AS1	2.1827	3.40346	-3.31686	-1.2411	10.1279	8.99675	10.4924	10.0493
NC_000001.11	178096004	178096204	1.24	8.86	0.08	0.42	VDR_only	0.2	-2.33	2000	ENSG00000075391	RASAL2	2.19927	-0.152595	-0.180098	4.41478	1.01279	0.35987	0.349746	0
NC_000001.11	178119512	178119712	5.58	38.06	0.38	1.8	VDR_only	0.21	-2.26	25508	ENSG00000075391	RASAL2	-0.753654	1.22707	-8.44529	-1.57343	3.37597	7.91714	2.79796	6.79808
NC_000001.11	178119747	178119947	12	32.42	0.81	1.53	RAR_only	0.53	-0.93	25743	ENSG00000075391	RASAL2	4.78613	3.06624	0.854982	3.52522	10.8031	11.5158	16.0883	16.8474
NC_000001.11	178134177	178134377	7.24	6.44	0.49	0.3	VDR_only	1.6	0.67	40173	ENSG00000075391	RASAL2	0.696688	-1.04387	-7.60854	6.48945	11.1407	12.9553	13.2903	14.4829
NC_000001.11	178168691	178168891	1.24	4.23	0.08	0.2	VDR_only	0.42	-1.26	74687	ENSG00000075391	RASAL2	4.77774	1.4517	-4.38651	2.16148	3.71357	4.67831	4.89644	3.25125
NC_000001.11	178174624	178174824	0.41	8.46	0.03	0.4	VDR_only	0.07	-3.85	80620	ENSG00000075391	RASAL2	2.75926	4.47594	4.08859	6.67801	0	0	0	0.591137
NC_000001.11	178283506	178283706	5.17	2.82	0.35	0.13	RAR_only	2.6	1.38	-57845	ENSG00000075391	RASAL2	1.57516	2.22503	-0.92561	1.42551	3.03838	3.5987	7.34466	4.43353
NC_000001.11	178353313	178353513	1.65	5.44	0.11	0.26	VDR_only	0.43	-1.21	11962	ENSG00000075391	RASAL2	4.1741	9.0579	6.00491	0.454231	1.35039	1.43948	2.09847	1.47784
NC_000001.11	179187789	179187989	0.83	7.25	0.06	0.34	VDR_only	0.16	-2.63	41788	ENSG00000143322	ABL2	6.08529	1.33621	6.21627	3.43735	0.337597	0.35987	0.349746	0.295569
NC_000001.11	179294502	179294702	1.45	7.05	0.1	0.33	VDR_only	0.29	-1.78	805	ENSG00000057252	SOAT1	5.82878	3.75602	-2.27662	2.30335	7.08954	5.39805	5.94568	3.84239
NC_000001.11	179327760	179328010	3.97	5.96	0.27	0.28	similarly-occupied	0.95	-0.08	34088	ENSG00000057252	SOAT1	7.08957	10.3385	3.54652	7.9968	0.810234	1.72738	0.839389	1.65518
NC_000001.11	179365780	179365997	6.1	7.05	0.41	0.33	similarly-occupied	1.23	0.3	-82	ENSG00000162779	AXDND1	2.65928	0.56262	-0.285526	-0.385478	20.5359	20.8957	17.0843	15.8
NC_000001.11	180131607	180131807	4.55	6.44	0.31	0.3	VDR_only	1	0	-23126	ENSG00000116260	QSOX1	3.99636	3.42789	9.85163	1.90702	9.11513	13.6751	11.5416	9.75376
NC_000001.11	180365105	180365305	0.83	5.03	0.06	0.24	VDR_only	0.23	-2.1	73185	ENSG00000265435	MIR3121	3.3851	4.79228	7.19941	-1.49913	0	0.35987	0.699491	0.295569
NC_000001.11	180571914	180572114	1.86	5.64	0.13	0.27	VDR_only	0.47	-1.09	13040	ENSG00000236719	OVAAL	2.87127	0.975631	0.874816	3.58774	3.37597	3.5987	3.8472	3.54682
NC_000001.11	180581637	180581837	4.34	5.24	0.29	0.25	VDR_only	1.18	0.24	22763	ENSG00000236719	OVAAL	3.73362	4.82484	0.988406	2.70469	8.43993	10.0764	8.39389	12.7094
NC_000001.11	180981663	180981863	1.45	14.3	0.1	0.68	VDR_only	0.14	-2.8	-26876	ENSG00000232586	KIAA1614-AS1	0.454229	3.15927	0.840348	4.50243	1.01279	0.35987	2.44822	0.886706
NC_000001.11	181015139	181015339	6.62	4.63	0.44	0.22	RAR_only	2.03	1.02	7631	ENSG00000135823	STX6	0.988119	5.62849	-1.34312	-0.94595	7.08954	5.03818	7.6944	5.32023
NC_000001.11	181033149	181033349	2.69	6.85	0.18	0.32	VDR_only	0.56	-0.84	-176	ENSG00000153029	MR1	6.90796	1.74637	4.23822	3.32393	5.06396	7.91714	9.09339	6.79808
NC_000001.11	181112742	181112942	4.14	8.86	0.28	0.42	VDR_only	0.66	-0.59	24142	ENSG00000162783	IER5	5.69172	3.89549	3.39519	1.10239	4.38876	2.87896	4.19695	5.02467
NC_000001.11	181129195	181129429	9.72	9.64	0.65	0.46	similarly-occupied	1.43	0.52	40612	ENSG00000162783	IER5	5.48264	1.70867	-0.278391	2.27632	12.4074	11.0729	15.8432	13.8942
NC_000001.11	181134409	181134738	4.15	8.2	0.28	0.39	similarly-occupied	0.72	-0.48	-39910	ENSG00000237292	LINC01732	4.94087	-0.447449	-2.27662	1.41461	4.10453	6.12545	4.89006	6.28869
NC_000001.11	181142679	181142879	0.83	6.04	0.06	0.29	VDR_only	0.19	-2.36	-31705	ENSG00000237292	LINC01732	1.18068	1.42514	-3.16129	0.067594	6.07675	4.31844	4.54669	3.25125
NC_000001.11	181143004	181143204	0.62	9.06	0.04	0.43	VDR_only	0.1	-3.36	-31380	ENSG00000237292	LINC01732	6.71684	4.08888	15.101	1.62039	0.337597	0	1.04924	1.18227
NC_000001.11	181153144	181153344	3.52	6.85	0.24	0.32	VDR_only	0.73	-0.46	-21240	ENSG00000237292	LINC01732	1.64434	-0.251903	-4.54782	0.798506	23.2942	21.9521	20.635	18.9164
NC_000001.11	181557482	181557682	0.21	3.83	0.01	0.18	VDR_only	0.08	-3.7	74065	ENSG00000198216	CACNA1E	3.22602	4.75498	8.28099	4.0951	2.36318	1.07961	1.39898	1.18227
NC_000001.11	181647466	181647666	4.55	8.26	0.31	0.39	VDR_only	0.78	-0.35	164049	ENSG00000198216	CACNA1E	3.14985	2.49289	0.47285	5.7633	19.5806	21.2323	19.9355	17.7341
NC_000001.11	181669359	181669559	2.07	5.03	0.14	0.24	VDR_only	0.58	-0.78	185942	ENSG00000198216	CACNA1E	3.52701	0.815837	-2.72994	1.24861	1.68799	0.71974	2.09847	0.886706
NC_000001.11	181898906	181899106	1.45	3.42	0.1	0.16	VDR_only	0.6	-0.74	162706	ENSG00000179930	ZNF648	2.84761	2.42645	2.67566	4.55243	0	1.79935	0.699491	0.295569
NC_000001.11	182052053	182052253	0.21	13.69	0.01	0.65	VDR_only	0.02	-5.54	9559	ENSG00000179930	ZNF648	5.6225	4.77777	5.8266	2.31996	0.337597	0.35987	0.349746	0
NC_000001.11	182336560	182336760	0.83	3.62	0.06	0.17	VDR_only	0.32	-1.63	-22599	ENSG00000228918	LINC01344	3.21319	1.99134	3.76496	2.50594	0.675195	0.35987	0.349746	0.591137
NC_000001.11	182394385	182394594	6.14	11.75	0.41	0.56	similarly-occupied	0.74	-0.43	-2284	ENSG00000135821	GLUL	1.78173	10.2994	-2.24367	0.764656	7.10731	5.50997	7.36307	5.65681
NC_000001.11	182430749	182430949	1.86	5.24	0.13	0.25	VDR_only	0.5	-0.99	-19297	ENSG00000121446	RGSL1	-0.184301	0.546548	2.98637	5.40114	2.36318	1.43948	3.14771	4.7291
NC_000001.11	182614860	182615060	7.24	4.83	0.49	0.23	VDR_only	2.13	1.09	-180	ENSG00000261504	LINC01686	4.64278	0.662817	0.092594	-0.344132	18.5679	18.7132	17.837	20.6898
NC_000001.11	182629804	182630004	12.41	10.07	0.83	0.48	RAR_only	1.75	0.81	14764	ENSG00000261504	LINC01686	3.66554	2.72945	-3.35452	5.02111	9.79032	9.35662	14.3396	13.3006
NC_000001.11	182632520	182632720	9.31	4.43	0.63	0.21	RAR_only	2.98	1.58	17480	ENSG00000261504	LINC01686	12.951	2.83248	0.167474	5.33854	6.41435	8.27701	9.09339	9.16262
NC_000001.11	182670343	182670543	0.62	5.24	0.04	0.25	VDR_only	0.17	-2.57	1481	ENSG00000135824	RGS8	6.19989	3.14734	6.29652	4.06598	0.337597	0.71974	0.699491	0
NC_000001.11	182956252	182956508	9.53	10.07	0.64	0.48	similarly-occupied	1.34	0.43	-3214	ENSG00000157060	SHCBP1L	6.99219	4.79171	-1.31294	9.83264	11.0774	14.3386	15.0281	14.0857
NC_000001.11	182996007	182996207	1.86	5.24	0.13	0.25	VDR_only	0.5	-0.99	-27313	ENSG00000135862	LAMC1	5.54106	5.6433	-4.88241	4.57699	2.02558	3.23883	2.09847	2.06898
NC_000001.11	183279993	183280193	5.38	22.35	0.36	1.06	VDR_only	0.34	-1.55	24781	ENSG00000157064	NMNAT2	5.57466	0.810405	5.45812	2.40205	9.45272	12.2356	9.44313	12.1183
NC_000001.11	183318485	183318685	1.24	15.5	0.08	0.73	VDR_only	0.11	-3.14	-13711	ENSG00000157064	NMNAT2	7.16357	3.46541	5.21931	2.98057	2.70078	4.31844	3.14771	3.54682
NC_000001.11	183470197	183470397	1.24	17.32	0.08	0.82	VDR_only	0.1	-3.3	1685	ENSG00000232860	SMG7-AS1	7.37174	2.20933	10.4326	-2.05739	6.41435	7.91714	4.54669	7.09364
NC_000001.11	183494809	183495009	0.83	3.02	0.06	0.14	VDR_only	0.39	-1.36	22410	ENSG00000116698	SMG7	3.10608	5.79072	-4.39619	4.90604	2.36318	2.51909	1.74873	1.47784
NC_000001.11	183580352	183580552	1.86	5.03	0.13	0.24	VDR_only	0.52	-0.93	10152	ENSG00000116701	NCF2	5.68165	2.9549	6.915	3.84012	4.38876	10.7961	7.34466	9.75376
NC_000001.11	183590495	183590695	4.96	5.03	0.33	0.24	VDR_only	1.4	0.49	9	ENSG00000116701	NCF2	7.27642	1.36296	-1.0356	2.59967	16.5423	18.3534	22.034	20.9854
NC_000001.11	183590731	183590931	1.65	3.02	0.11	0.14	VDR_only	0.78	-0.36	83	ENSG00000116701	NCF2	5.7429	1.06101	7.34105	0.620832	4.38876	7.55727	5.94568	8.27592
NC_000001.11	183604063	183604263	3.1	4.63	0.21	0.22	VDR_only	0.95	-0.07	-13249	ENSG00000116701	NCF2	2.83276	4.28394	3.95954	4.43982	2.02558	2.51909	3.49746	2.95569
NC_000001.11	183896618	183896871	6.38	4.93	0.43	0.23	RAR_dominant	1.83	0.88	91625	ENSG00000143344	RGL1	2.74677	4.45739	1.77339	5.23242	4.00313	3.12931	3.59422	3.73842
NC_000001.11	183945571	183945771	5.79	3.42	0.39	0.16	RAR_only	2.4	1.26	92057	ENSG00000198756	COLGALT2	4.76186	4.50296	-0.78233	-0.840737	5.40156	6.47766	6.64517	7.68478
NC_000001.11	183956666	183956909	6.3	5.14	0.42	0.24	RAR_dominant	1.74	0.8	80940	ENSG00000198756	COLGALT2	5.3657	3.54892	-0.884945	5.90745	11.67	14.5133	16.4078	16.2988
NC_000001.11	183989279	183989479	2.28	5.84	0.15	0.28	VDR_only	0.55	-0.85	48349	ENSG00000198756	COLGALT2	9.23713	4.51863	1.46898	-0.945746	13.1663	14.0349	10.1426	10.6405
NC_000001.11	184163754	184163954	1.65	10.07	0.11	0.48	VDR_only	0.23	-2.1	112124	ENSG00000198860	TSEN15	4.77985	0.444937	0.033116	1.4805	4.72636	8.63688	9.09339	7.09364
NC_000001.11	184213071	184213271	3.31	3.83	0.22	0.18	VDR_only	1.23	0.3	161441	ENSG00000198860	TSEN15	7.79702	2.16848	-0.662513	3.80028	21.6062	24.1113	24.8319	20.3942
NC_000001.11	184417985	184418185	4.55	2.21	0.31	0.1	RAR_only	2.92	1.54	31056	ENSG00000116667	C1orf21	1.95271	-0.474977	1.5102	6.94978	5.73915	6.47766	3.49746	5.02467
NC_000001.11	184491630	184491866	6.13	3.58	0.41	0.17	RAR_dominant	2.43	1.28	104719	ENSG00000116667	C1orf21	6.13852	4.57662	-0.456778	1.3666	13.7328	18.9084	15.1161	13.0251
NC_000001.11	184615469	184615669	3.31	18.32	0.22	0.87	VDR_only	0.26	-1.96	139289	ENSG00000116406	EDEM3	4.39333	2.10009	3.19801	6.04681	7.42714	11.156	12.5908	9.16262
NC_000001.11	184792667	184792867	6.62	5.44	0.44	0.26	RAR_only	1.73	0.79	-37909	ENSG00000116406	EDEM3	0.938067	3.63448	-5.49418	1.24958	24.307	25.9107	23.0832	19.8031
NC_000001.11	184882114	184882314	7.24	1.81	0.49	0.09	RAR_only	5.67	2.5	92294	ENSG00000135842	NIBAN1	4.26871	1.6152	-6.4981	2.87087	12.1535	13.3152	9.44313	11.2316
NC_000001.11	184930739	184930939	8.07	2.01	0.54	0.1	RAR_only	5.69	2.51	43669	ENSG00000135842	NIBAN1	1.39427	1.99962	2.96435	0.694051	4.38876	4.67831	2.79796	4.43353
NC_000001.11	184946152	184946352	5.38	3.22	0.36	0.15	RAR_only	2.37	1.24	28256	ENSG00000135842	NIBAN1	5.49436	3.36579	-1.98373	-0.048013	4.05117	3.23883	6.64517	3.84239
NC_000001.11	185045114	185045314	1.24	4.83	0.08	0.23	VDR_only	0.36	-1.46	-344	ENSG00000121481	RNF2	2.8813	1.59636	-6.55548	5.34581	11.1407	12.9553	10.8421	9.45819
NC_000001.11	185339274	185339474	6.83	4.83	0.46	0.23	RAR_only	2.01	1	-4335	ENSG00000261024	GS1-279B7.1	2.05669	4.53139	-6.14385	0.561702	7.08954	9.71649	9.09339	11.5272
NC_000001.11	185451040	185451240	0.41	4.83	0.03	0.23	VDR_only	0.12	-3.04	-116101	ENSG00000261024	GS1-279B7.1	2.35956	9.31822	-1.43657	3.3375	0.675195	1.43948	2.09847	2.66012
NC_000001.11	185679317	185679517	2.69	6.44	0.18	0.3	VDR_only	0.59	-0.76	-50929	ENSG00000228309	LINC01350	3.68041	3.15904	0.378938	6.069	1.68799	1.43948	1.39898	2.95569
NC_000001.11	186082314	186082514	3.72	9.87	0.25	0.47	VDR_only	0.54	-0.9	-213859	ENSG00000116690	PRG4	2.22513	4.32337	-4.78632	3.99716	22.9566	27.71	24.1324	25.4189
NC_000001.11	186102637	186102837	2.07	50.74	0.14	2.4	VDR_only	0.06	-4.11	-193536	ENSG00000116690	PRG4	5.28501	4.18819	-0.522584	3.86077	2.36318	3.23883	4.19695	3.25125
NC_000001.11	186147170	186147370	2.07	4.63	0.14	0.22	VDR_only	0.63	-0.66	-149003	ENSG00000116690	PRG4	3.31656	5.54219	5.96855	0.705731	9.79032	8.63688	8.39389	8.57149
NC_000001.11	186155588	186155788	2.48	9.06	0.17	0.43	VDR_only	0.39	-1.36	-140585	ENSG00000116690	PRG4	4.36425	1.59401	2.32996	6.93344	2.70078	3.5987	2.09847	4.7291
NC_000001.11	186194216	186194416	1.65	5.24	0.11	0.25	VDR_only	0.45	-1.16	-101957	ENSG00000116690	PRG4	3.20683	2.05676	6.65624	2.27142	0.675195	1.43948	1.74873	1.47784
NC_000001.11	186375192	186375392	0.21	29.2	0.01	1.38	VDR_only	0.01	-6.64	-39	ENSG00000047410	TPR	5.37415	-0.858049	-0.869399	0.431188	38.1485	37.7864	36.7233	31.0347
NC_000001.11	186596097	186596297	0.41	5.64	0.03	0.27	VDR_only	0.1	-3.26	84226	ENSG00000073756	PTGS2	5.32917	4.19382	6.87176	3.90721	0	0.35987	0	0.295569
NC_000001.11	187127652	187127852	0.83	8.26	0.06	0.39	VDR_only	0.14	-2.81	34910	ENSG00000230426	LINC01036	3.93292	4.4034	10.8507	-0.306425	0.675195	0.71974	1.04924	1.18227
NC_000001.11	192158288	192158488	5.58	1.81	0.38	0.09	RAR_only	4.37	2.13	-74	ENSG00000150681	RGS18	0.827244	1.39635	-1.25782	1.48656	7.08954	7.1974	11.5416	7.68478
NC_000001.11	192477071	192477271	7.03	4.63	0.47	0.22	RAR_only	2.16	1.11	-98602	ENSG00000090104	RGS1	3.20076	3.73065	-3.68789	-0.266629	17.2175	19.7929	16.438	19.5075
NC_000001.11	192512573	192512820	5.02	20.71	0.34	0.98	VDR_dominant	0.34	-1.54	-63076	ENSG00000090104	RGS1	4.13448	4.25494	-4.32248	2.00118	11.481	11.9471	13.027	11.4877
NC_000001.11	192516896	192517133	10.3	11.22	0.69	0.53	similarly-occupied	1.3	0.38	-58758	ENSG00000090104	RGS1	-0.282068	5.27302	-3.75546	1.35327	16.8086	15.7918	14.4621	17.2103
NC_000001.11	192517779	192517979	0.62	10.47	0.04	0.5	VDR_only	0.08	-3.57	-57894	ENSG00000090104	RGS1	1.61043	2.04117	7.66972	2.46064	0	1.43948	1.04924	0.886706
NC_000001.11	192521779	192521979	6.41	13.49	0.43	0.64	VDR_only	0.67	-0.57	-53894	ENSG00000090104	RGS1	3.69435	1.34017	1.42301	4.41109	7.42714	5.39805	7.34466	5.91137
NC_000001.11	192524451	192524651	1.65	14.7	0.11	0.7	VDR_only	0.16	-2.65	-51222	ENSG00000090104	RGS1	3.95714	11.112	7.0069	1.56395	0	0.35987	1.39898	0.886706
NC_000001.11	192527149	192527349	3.1	6.24	0.21	0.3	VDR_only	0.71	-0.5	-48524	ENSG00000090104	RGS1	2.04596	4.09384	-2.40374	5.88078	2.36318	1.07961	1.39898	1.47784
NC_000001.11	192551136	192551375	6.23	8.59	0.42	0.41	similarly-occupied	1.03	0.04	-24517	ENSG00000090104	RGS1	3.19968	6.56805	-2.4085	4.91522	11.3003	6.32408	9.65825	6.92546
NC_000001.11	192559541	192559752	7.06	6.49	0.47	0.31	RAR_dominant	1.54	0.63	-16126	ENSG00000090104	RGS1	2.38071	7.22402	-3.03619	-0.819414	3.51997	4.09331	1.65756	3.92224
NC_000001.11	192583457	192583657	0.83	3.83	0.06	0.18	VDR_only	0.31	-1.7	7784	ENSG00000090104	RGS1	9.71853	6.12412	-2.35927	6.29338	0	0	0.349746	0
NC_000001.11	192605029	192605229	6.62	5.03	0.44	0.24	RAR_only	1.87	0.9	29356	ENSG00000090104	RGS1	5.25499	3.16065	-3.53704	2.707	4.38876	8.27701	4.89644	6.79808
NC_000001.11	192805963	192806163	6.2	3.83	0.42	0.18	VDR_only	2.3	1.2	-2976	ENSG00000116741	RGS2	0.379444	-1.01789	-3.83851	8.9493	7.76474	6.11779	8.04415	7.68478
NC_000001.11	193121851	193122051	5.58	5.24	0.38	0.25	RAR_only	1.51	0.6	-7	ENSG00000134371	CDC73	1.64967	0.269482	-2.03099	-0.846036	45.9132	40.3055	37.7725	37.8328
NC_000001.11	193122248	193122448	2.9	8.86	0.19	0.42	VDR_only	0.46	-1.11	390	ENSG00000134371	CDC73	6.84785	4.01926	-5.3502	1.6062	24.9822	25.1909	19.5858	21.2809
NC_000001.11	193355310	193355510	2.48	37.05	0.17	1.75	VDR_only	0.1	-3.39	50665	ENSG00000232077	LINC01031	7.17928	4.54091	4.84375	3.60003	7.76474	9.35662	9.79288	10.3449
NC_000001.11	193558621	193558821	3.1	4.43	0.21	0.21	VDR_only	0.99	-0.01	253976	ENSG00000232077	LINC01031	6.78041	6.01079	-6.5212	5.47887	13.5039	13.6751	19.9355	17.7341
NC_000001.11	194478050	194478250	0.21	3.62	0.01	0.17	VDR_only	0.08	-3.63	1173405	ENSG00000232077	LINC01031	0.949402	1.1045	-7.27976	3.1971	0.675195	0.71974	0	0
NC_000001.11	195749965	195750165	0.41	8.05	0.03	0.38	VDR_only	0.07	-3.78	338650		LINC01724	3.68542	3.96088	6.87918	1.41838	2.02558	0.71974	0.349746	1.47784
NC_000001.11	196181252	196181505	4.41	10.03	0.3	0.47	VDR_dominant	0.62	-0.68	-92664		LINC01724	4.66684	11.2951	3.53252	8.84924	14.945	17.9224	18.2476	16.3556
NC_000001.11	197460537	197460737	0.83	8.26	0.06	0.39	VDR_only	0.14	-2.81	192385	ENSG00000134376	CRB1	1.21772	0.808599	7.96982	5.05258	0	0	0.349746	0.591137
NC_000001.11	197776061	197776261	1.45	15.1	0.1	0.71	VDR_only	0.14	-2.88	-681	ENSG00000213047	DENND1B	8.03004	0.502417	12.2542	0.896461	3.71357	4.31844	4.19695	4.7291
NC_000001.11	198238254	198238454	6.41	5.03	0.43	0.24	VDR_only	1.81	0.85	81356	ENSG00000151414	NEK7	1.18274	5.19024	-3.97227	8.62658	25.995	26.9903	20.2852	19.8031
NC_000001.11	198576027	198576227	1.65	16.11	0.11	0.76	VDR_only	0.15	-2.78	-35182	ENSG00000151418	ATP6V1G3	1.85161	-0.499022	11.0699	4.47939	3.03838	2.87896	3.49746	3.25125
NC_000001.11	198776737	198776937	3.93	9.06	0.26	0.43	VDR_only	0.62	-0.7	82145	ENSG00000207975	MIR181B1	-0.422438	5.70347	4.33113	3.01796	26.3326	23.0317	27.6299	25.1233
NC_000001.11	198881296	198881496	4.96	3.42	0.33	0.16	RAR_only	2.06	1.04	-22243	ENSG00000207759	MIR181A1	0.597055	-0.2928	-0.400872	0.616676	8.10234	7.1974	9.09339	7.38921
NC_000001.11	199009553	199009753	1.65	5.03	0.11	0.24	VDR_only	0.47	-1.1	-6480	ENSG00000235492	LINC01221	2.18809	2.17477	-0.916416	-0.160636	3.03838	2.15922	2.79796	1.18227
NC_000001.11	199691667	199691867	6.2	4.63	0.42	0.22	RAR_only	1.9	0.93	-335943	ENSG00000116833	NR5A2	2.9066	0.592487	-3.26851	0.462319	6.41435	5.39805	6.64517	7.38921
NC_000001.11	200154335	200154535	1.65	38.06	0.11	1.8	VDR_only	0.06	-4.02	111610	ENSG00000116833	NR5A2	1.50215	2.13535	2.92891	0.506091	10.1279	12.2356	10.1426	9.16262
NC_000001.11	200206118	200206318	1.03	14.5	0.07	0.69	VDR_only	0.1	-3.3	163393	ENSG00000116833	NR5A2	0.737515	2.82805	12.58	4.5691	0.337597	0.35987	0	0.886706
NC_000001.11	200207843	200208052	11.28	25.44	0.76	1.2	VDR_dominant	0.63	-0.67	165123	ENSG00000116833	NR5A2	2.62886	5.24649	-7.0132	-0.010232	3.87672	7.23184	7.36307	9.61658
NC_000001.11	200231808	200232164	2.56	4.07	0.17	0.19	similarly-occupied	0.89	-0.17	141806	ENSG00000203721	LINC00862	9.60896	4.56033	-3.98128	4.90548	1.70695	3.43696	2.16135	1.3284
NC_000001.11	200346795	200346995	7.45	7.85	0.5	0.37	VDR_only	1.35	0.43	26897	ENSG00000203721	LINC00862	0.111658	1.22591	-5.05045	1.64216	10.1279	11.156	6.29542	6.79808
NC_000001.11	200355965	200356165	0.41	13.89	0.03	0.66	VDR_only	0.04	-4.56	17727	ENSG00000203721	LINC00862	9.25525	1.11389	11.8035	6.64935	2.02558	1.43948	1.39898	1.18227
NC_000001.11	200368185	200368461	4.5	12.26	0.3	0.58	VDR_dominant	0.52	-0.94	5469	ENSG00000203721	LINC00862	6.9313	1.41267	4.03493	1.79503	8.31761	11.4741	7.09629	8.5672
NC_000001.11	200413828	200414028	3.72	10.07	0.25	0.48	VDR_only	0.52	-0.93	-3892	ENSG00000162702	ZNF281	0.134192	-1.73159	-4.39619	1.61764	2.02558	4.31844	4.19695	2.95569
NC_000001.11	200507335	200507535	0.83	7.25	0.06	0.34	VDR_only	0.16	-2.63	-97399	ENSG00000162702	ZNF281	4.43314	6.25665	5.05856	1.34833	2.02558	2.87896	3.49746	2.66012
NC_000001.11	200512359	200512584	5.7	30.79	0.38	1.46	VDR_dominant	0.26	-1.93	-102436	ENSG00000162702	ZNF281	4.01926	3.45723	0.861117	1.76329	8.70251	9.91642	8.70478	11.0346
NC_000001.11	200640113	200640313	5.79	4.03	0.39	0.19	VDR_only	2.04	1.03	-19462	ENSG00000118193	KIF14	2.16205	5.43527	5.98623	3.38677	9.11513	6.83753	6.29542	8.27592
NC_000001.11	200888430	200888665	11.79	11.31	0.79	0.53	similarly-occupied	1.48	0.57	-2983	ENSG00000163362	INAVA	3.46429	3.78561	0.681549	9.02788	29.019	26.952	30.0632	31.9466
NC_000001.11	200896872	200897072	7.03	6.44	0.47	0.3	VDR_only	1.55	0.63	2072	ENSG00000163362	INAVA	1.08791	4.02254	-2.51771	1.44333	17.8927	21.9521	18.5365	16.5518
NC_000001.11	200937594	200937846	7.22	6.87	0.49	0.33	similarly-occupied	1.49	0.58	8776	ENSG00000233217	MROH3P	4.78613	11.8804	-0.363414	1.41461	3.48315	3.99856	8.88243	4.69156
NC_000001.11	200939056	200939259	11.61	8.73	0.78	0.41	RAR_dominant	1.89	0.92	10214	ENSG00000233217	MROH3P	4.87852	6.25665	-6.67742	5.29795	10.3109	13.1184	14.1277	12.5216
NC_000001.11	201013297	201013497	3.1	4.23	0.21	0.2	VDR_only	1.04	0.06	10317	ENSG00000116852	KIF21B	-1.11992	1.49919	0.562437	7.06104	12.4911	11.5158	9.79288	11.5272
NC_000001.11	201027823	201028023	5.58	14.7	0.38	0.7	VDR_only	0.54	-0.89	-4209	ENSG00000116852	KIF21B	4.32464	3.26773	6.13542	-1.27254	7.76474	8.63688	7.6944	7.09364
NC_000001.11	201028088	201028460	5.45	8.44	0.37	0.4	similarly-occupied	0.92	-0.13	-4560	ENSG00000116852	KIF21B	7.04042	3.77357	2.47478	3.69759	12.1608	11.6087	11.0941	11.2825
NC_000001.11	201042845	201043045	1.65	4.03	0.11	0.19	VDR_only	0.58	-0.78	-19231	ENSG00000116852	KIF21B	5.25221	4.42142	0.121751	1.57444	6.75195	10.4362	10.1426	8.27592
NC_000001.11	201114316	201114516	0.62	5.24	0.04	0.25	VDR_only	0.17	-2.57	956	ENSG00000232237	ASCL5	0.917465	3.21304	-0.984174	4.62034	20.2558	21.9521	19.9355	21.5765
NC_000001.11	201191824	201192024	4.55	22.55	0.31	1.07	VDR_only	0.29	-1.8	1099	ENSG00000163395	IGFN1	4.1183	1.7418	-0.579514	1.62972	7.42714	6.47766	7.6944	5.02467
NC_000001.11	201466657	201466857	4.55	6.04	0.31	0.29	VDR_only	1.07	0.1	2414	ENSG00000174307	PHLDA3	8.44232	8.06825	3.5504	2.69571	10.1279	6.83753	10.1426	4.7291
NC_000001.11	201714753	201714953	4.14	9.06	0.28	0.43	VDR_only	0.65	-0.63	-4655	ENSG00000264802	MIR5191	2.21712	1.64648	-0.020344	3.98179	26.3326	24.831	26.2309	25.4189
NC_000001.11	201715949	201716176	6.74	6.39	0.45	0.3	similarly-occupied	1.5	0.58	-3445	ENSG00000264802	MIR5191	3.14184	2.71188	-2.74378	3.42238	17.5491	16.8045	17.5643	15.3644
NC_000001.11	201882786	201882986	4.96	4.83	0.33	0.23	VDR_only	1.46	0.54	-5783	ENSG00000198892	SHISA4	4.58881	4.13243	-6.34426	2.64766	14.1791	10.7961	14.6893	15.9607
NC_000001.11	201883894	201884094	2.9	7.85	0.19	0.37	VDR_only	0.52	-0.93	-4675	ENSG00000198892	SHISA4	-1.56239	0.243595	-4.82841	0.559757	6.75195	8.63688	8.04415	10.0493
NC_000001.11	202184768	202184968	1.03	5.24	0.07	0.25	VDR_only	0.28	-1.83	-9122	ENSG00000133067	LGR6	-0.574766	2.59165	-0.097355	5.88135	13.1663	10.4362	10.1426	10.3449
NC_000001.11	202394581	202394781	2.69	5.44	0.18	0.26	VDR_only	0.7	-0.51	45979	ENSG00000077157	PPP1R12B	5.97442	5.79072	-6.14422	4.68859	5.40156	7.91714	5.24618	5.32023
NC_000001.11	202411019	202411219	6.62	5.03	0.44	0.24	RAR_only	1.87	0.9	-51595	ENSG00000077157	PPP1R12B	4.20504	5.6035	-0.377136	3.23178	3.71357	6.47766	8.39389	6.50251
NC_000001.11	202615533	202615751	15.56	11.08	1.04	0.52	RAR_dominant	1.99	0.99	27811	ENSG00000143858	SYT2	3.89549	6.42119	-1.60041	7.18073	18.5833	17.4983	19.2521	20.6084
NC_000001.11	202616113	202616367	21.98	21.56	1.48	1.02	similarly-occupied	1.45	0.53	27213	ENSG00000143858	SYT2	3.81372	4.86533	2.47123	2.79449	18.0761	19.552	18.1758	17.4548
NC_000001.11	202626910	202627110	1.45	21.55	0.1	1.02	VDR_only	0.1	-3.39	16443	ENSG00000143858	SYT2	1.45877	2.50241	-4.21075	6.11616	1.01279	1.07961	2.09847	2.66012
NC_000001.11	202652232	202652432	0	6.85	0	0.32	VDR_only	0	0	-8879	ENSG00000143858	SYT2	5.50448	2.70454	13.9699	6.18777	1.68799	0	0	0.886706
NC_000001.11	202698619	202698819	1.86	25.37	0.13	1.2	VDR_only	0.1	-3.26	11735	ENSG00000143858	SYT2	11.2951	4.67843	10.3283	1.65254	3.03838	2.87896	1.39898	2.66012
NC_000001.11	202752837	202753037	3.52	54.17	0.24	2.56	VDR_only	0.09	-3.44	-42483	ENSG00000143858	SYT2	2.10776	6.27497	5.2424	3.30517	1.01279	2.51909	2.09847	2.06898
NC_000001.11	202810715	202810915	1.86	5.84	0.13	0.28	VDR_only	0.45	-1.14	-131	ENSG00000228288	PCAT6	-0.431522	-0.745856	2.03871	-0.233038	16.5423	15.1145	13.6401	12.7094
NC_000001.11	203058027	203058227	9.93	6.85	0.67	0.32	VDR_only	2.06	1.04	-25668		MYOPARR	-0.032363	2.23322	1.58691	5.56355	16.5423	13.3152	14.3396	16.5518
NC_000001.11	203069180	203069380	6.83	4.23	0.46	0.2	RAR_only	2.29	1.2	-14515		MYOPARR	1.65622	4.03728	1.98121	8.502	3.37597	3.23883	4.19695	4.13796
NC_000001.11	203175854	203176076	12.86	7.98	0.86	0.38	RAR_dominant	2.29	1.19	-139	ENSG00000133055	MYBPH	3.8344	4.2944	-5.0075	3.32088	18.2485	11.6715	17.3297	15.1778
NC_000001.11	203186817	203187206	4.25	11.08	0.29	0.52	VDR_dominant	0.55	-0.88	-308	ENSG00000133048	CHI3L1	2.18664	4.10188	7.01819	1.71176	8.15788	6.66084	7.19271	6.99031
NC_000001.11	203202728	203202928	4.96	7.85	0.33	0.37	VDR_only	0.9	-0.16	-16124	ENSG00000133048	CHI3L1	4.53905	11.2951	-0.762172	2.65095	5.06396	5.03818	7.34466	5.6158
NC_000001.11	203214962	203215248	3.47	5.21	0.23	0.25	similarly-occupied	0.95	-0.08	14568	ENSG00000133063	CHIT1	1.73763	2.25765	-2.20296	3.00668	4.24948	6.03978	5.62528	5.58066
NC_000001.11	203287443	203287643	7.24	4.23	0.49	0.2	RAR_only	2.43	1.28	-157	ENSG00000231507	LINC01353	-0.502604	4.58494	0.372969	3.13486	18.5679	12.9553	13.2903	15.074
NC_000001.11	203289560	203289890	6.77	2.81	0.45	0.13	RAR_dominant	3.42	1.78	2025	ENSG00000231507	LINC01353	3.16782	1.97547	-2.56587	4.66124	19.0282	19.8474	20.5608	16.4802
NC_000001.11	203361983	203362183	2.69	39.67	0.18	1.88	VDR_only	0.1	-3.38	-10961	ENSG00000122176	FMOD	6.50343	5.32594	9.34373	5.62126	5.73915	8.63688	8.04415	9.75376
NC_000001.11	203369064	203369264	2.9	8.66	0.19	0.41	VDR_only	0.47	-1.07	-18042	ENSG00000122176	FMOD	6.01693	8.14073	10.2508	6.70231	0.337597	1.07961	2.09847	1.77341
NC_000001.11	203369754	203369954	0.83	5.03	0.06	0.24	VDR_only	0.23	-2.1	-18732	ENSG00000122176	FMOD	0.544883	4.85488	5.62889	0.375855	3.03838	1.07961	2.79796	3.25125
NC_000001.11	203402618	203402920	3.15	3.2	0.21	0.15	similarly-occupied	1.4	0.48	-51647	ENSG00000122176	FMOD	5.60856	6.44905	-4.07367	4.47537	1.78859	1.9066	1.38972	1.95741
NC_000001.11	203487649	203487849	1.03	3.42	0.07	0.16	VDR_only	0.43	-1.22	-6404	ENSG00000188770	OPTC	2.02684	1.39427	1.92374	3.61053	5.40156	6.47766	8.39389	6.79808
NC_000001.11	203512919	203513119	4.14	7.05	0.28	0.33	VDR_only	0.83	-0.26	18866	ENSG00000188770	OPTC	0.611059	4.15113	-3.45823	-1.29757	18.2303	15.1145	12.9406	16.2563
NC_000001.11	203521044	203521244	1.03	4.23	0.07	0.2	VDR_only	0.35	-1.53	26991	ENSG00000188770	OPTC	6.31572	5.8133	-0.988094	3.9273	0.675195	0.71974	2.09847	0.295569
NC_000001.11	203546354	203546554	1.03	8.46	0.07	0.4	VDR_only	0.17	-2.53	52301	ENSG00000188770	OPTC	2.04172	5.3152	0.9408	0.44166	0.675195	2.51909	1.39898	0.886706
NC_000001.11	203607431	203607631	5.17	6.24	0.35	0.3	VDR_only	1.18	0.23	-19256	ENSG00000058668	ATP2B4	-1.6385	3.36189	-3.4794	0.290712	5.06396	4.67831	5.24618	7.09364
NC_000001.11	203639009	203639209	3.31	9.46	0.22	0.45	VDR_only	0.5	-1.01	11172	ENSG00000058668	ATP2B4	6.43276	5.07202	0.549695	9.49669	3.37597	2.51909	4.19695	3.54682
NC_000001.11	203674270	203674470	3.93	19.53	0.26	0.92	VDR_only	0.29	-1.81	46433	ENSG00000058668	ATP2B4	3.32653	0.834538	3.05898	1.40345	5.40156	10.0764	5.94568	8.27592
NC_000001.11	203790415	203790615	1.45	5.44	0.1	0.26	VDR_only	0.38	-1.4	-5022	ENSG00000058673	ZC3H11A	11.1369	7.74584	1.81166	2.90497	0.337597	0.71974	0.699491	2.36455
NC_000001.11	203795391	203795591	0.62	7.05	0.04	0.33	VDR_only	0.12	-3	-46	ENSG00000058673	ZC3H11A	1.6827	12.5769	0.33403	2.79348	13.1663	14.7547	16.7878	15.074
NC_000001.11	203830917	203831117	2.07	8.66	0.14	0.41	VDR_only	0.34	-1.56	-30582	ENSG00000182004	SNRPE	3.10608	3.75602	-7.38279	1.58875	5.40156	3.95857	4.54669	3.25125
NC_000001.11	203861580	203861780	1.86	4.63	0.13	0.22	VDR_only	0.57	-0.81	81	ENSG00000182004	SNRPE	7.41445	6.82831	12.0616	4.44104	14.8543	12.5955	11.5416	14.1873
NC_000001.11	204057675	204057875	1.24	7.05	0.08	0.33	VDR_only	0.25	-2	-15340	ENSG00000143842	SOX13	0.208754	4.25335	1.4132	1.41461	5.40156	6.47766	5.59593	5.91137
NC_000001.11	204190142	204190342	4.55	22.55	0.31	1.07	VDR_only	0.29	-1.8	6249	ENSG00000170498	KISS1	0.422276	4.76863	6.99857	2.22066	6.07675	6.47766	5.24618	4.7291
NC_000001.11	204287096	204287296	1.86	2.82	0.13	0.13	VDR_only	0.94	-0.09	72733	ENSG00000143850	PLEKHA6	2.11551	3.88689	-7.15338	1.40533	7.42714	9.71649	6.64517	7.38921
NC_000001.11	204417145	204417345	5.17	1.81	0.35	0.09	RAR_only	4.05	2.02	-5428	ENSG00000158615	PPP1R15B	1.65657	0.254726	-1.88712	8.21692	5.40156	3.23883	6.29542	5.91137
NC_000001.11	204417424	204417870	3.52	2.26	0.24	0.11	RAR_dominant	2.22	1.15	-5830	ENSG00000158615	PPP1R15B	2.72712	9.71619	3.01553	0.575019	5.29861	6.45507	6.27346	6.09693
NC_000001.11	204427009	204427209	2.9	5.44	0.19	0.26	VDR_only	0.76	-0.4	-15292	ENSG00000158615	PPP1R15B	3.10608	3.75602	-2.45831	-2.02875	1.68799	1.07961	1.39898	2.36455
NC_000001.11	204461770	204461970	0.83	39.06	0.06	1.85	VDR_only	0.03	-5.06	28476	ENSG00000133056	PIK3C2B	5.11507	0.544024	11.7524	1.58165	3.71357	2.15922	3.49746	2.66012
NC_000001.11	204512188	204512388	0.41	15.5	0.03	0.73	VDR_only	0.04	-4.72	-4091	ENSG00000198625	MDM4	3.10608	3.75602	3.44528	1.28953	1.01279	0.71974	1.39898	0.886706
NC_000001.11	204513238	204513438	8.89	8.05	0.6	0.38	VDR_only	1.57	0.65	-3041	ENSG00000198625	MDM4	2.19021	2.2764	-3.29593	-2.07953	8.43993	8.99675	7.34466	7.09364
NC_000001.11	204531056	204531256	5.38	1.41	0.36	0.07	RAR_only	5.42	2.44	14750	ENSG00000198625	MDM4	8.75954	4.17186	1.819	0.140537	3.03838	2.87896	5.24618	5.32023
NC_000001.11	204623340	204623540	4.76	4.03	0.32	0.19	VDR_only	1.68	0.75	62298	ENSG00000170382	LRRN2	4.64726	9.21068	-3.91485	4.60212	7.76474	3.5987	3.8472	4.43353
NC_000001.11	205122103	205122303	12.41	3.02	0.83	0.14	RAR_only	5.83	2.54	-225	ENSG00000117222	RBBP5	-1.16081	-0.531462	-3.94311	0.277854	12.1535	8.99675	9.79288	10.6405
NC_000001.11	205261463	205261663	5.79	5.03	0.39	0.24	VDR_only	1.63	0.71	4366	ENSG00000133069	TMCC2	1.33166	0.311163	0.587492	0.728426	7.42714	6.47766	11.1919	7.98035
NC_000001.11	205284840	205285040	7.65	9.26	0.51	0.44	VDR_only	1.17	0.23	27743	ENSG00000133069	TMCC2	5.26689	4.81408	1.30059	5.15257	35.1101	34.5475	32.5263	29.5569
NC_000001.11	205288280	205288502	17.14	22.86	1.15	1.08	similarly-occupied	1.06	0.09	31194	ENSG00000133069	TMCC2	1.78105	4.25309	0.56293	3.62869	20.9858	24.964	20.4806	18.9057
NC_000001.11	205440892	205441092	2.07	5.64	0.14	0.27	VDR_only	0.52	-0.94	7406	ENSG00000199059	MIR135B	3.82188	3.08738	0.277271	3.03967	9.79032	12.5955	10.4924	11.8227
NC_000001.11	205493137	205493337	2.9	2.82	0.19	0.13	VDR_only	1.46	0.54	-11432	ENSG00000117266	CDK18	1.34014	2.50621	1.65031	2.4583	6.75195	7.55727	10.1426	8.86706
NC_000001.11	205493348	205493548	3.31	3.42	0.22	0.16	VDR_only	1.37	0.46	-11221	ENSG00000117266	CDK18	7.71453	2.71337	-4.99661	1.69527	16.5423	14.3948	17.1375	16.8474
NC_000001.11	205504311	205504511	1.03	4.43	0.07	0.21	VDR_only	0.33	-1.59	-258	ENSG00000117266	CDK18	-0.05136	4.97566	2.50378	0.318621	10.4655	10.0764	9.44313	10.6405
NC_000001.11	205605246	205605458	4.1	2.47	0.28	0.12	RAR_dominant	2.36	1.24	27520	ENSG00000158711	ELK4	0.154132	0.244707	-1.43408	7.65435	3.18488	6.111	3.29949	5.8556
NC_000001.11	205669152	205669412	3.66	15.33	0.25	0.73	VDR_dominant	0.34	-1.56	11227	ENSG00000158715	SLC45A3	1.4336	1.65738	2.65747	4.41191	7.53102	9.13517	8.34009	8.18497
NC_000001.11	205669701	205669901	3.93	4.83	0.26	0.23	RAR_only	1.15	0.21	10708	ENSG00000158715	SLC45A3	2.14074	1.51561	-2.10992	6.59455	7.76474	8.27701	7.34466	12.7094
NC_000001.11	205933856	205934056	2.48	3.62	0.17	0.17	VDR_only	0.97	-0.04	-957		SLC26A9-AS1	5.05582	7.3911	-1.81873	3.69291	9.11513	9.35662	9.44313	6.79808
NC_000001.11	205963510	205963710	1.86	3.83	0.13	0.18	VDR_only	0.69	-0.53	5685		LOC103021295	4.96148	2.63318	1.60177	2.83008	2.36318	2.87896	5.59593	4.7291
NC_000001.11	206012169	206012369	3.31	5.84	0.22	0.28	VDR_only	0.8	-0.31	-8874	ENSG00000276600	RAB7B	5.2279	4.42375	-0.528162	3.65343	26.3326	24.1113	24.1324	20.6898
NC_000001.11	206048725	206048925	2.69	4.63	0.18	0.22	VDR_only	0.82	-0.28	-4348	ENSG00000263961	RHEX	7.37174	8.98089	-4.22741	3.41471	11.4783	9.35662	12.5908	13.005
NC_000001.11	206102349	206102549	5.38	1.61	0.36	0.08	RAR_only	4.74	2.24	14939	ENSG00000198049	AVPR1B	7.2218	4.16195	-4.10217	6.55142	2.70078	2.87896	3.14771	2.95569
NC_000001.11	206176219	206176419	7.86	5.64	0.53	0.27	RAR_only	1.98	0.98	26556	ENSG00000196550	FAM72A	3.26124	3.28183	-2.07175	4.00076	7.08954	7.91714	9.44313	7.38921
NC_000001.11	206182963	206183163	16.55	6.24	1.11	0.3	RAR_only	3.76	1.91	19812	ENSG00000196550	FAM72A	3.22696	7.55244	-1.80569	11.1482	2.36318	6.47766	4.89644	5.91137
NC_000001.11	206218825	206219025	5.79	2.62	0.39	0.12	RAR_only	3.14	1.65	13496	ENSG00000266028	SRGAP2	4.20225	4.61566	-1.13878	3.37608	4.05117	6.47766	5.59593	4.43353
NC_000001.11	206233311	206233511	1.65	4.03	0.11	0.19	VDR_only	0.58	-0.78	27982	ENSG00000266028	SRGAP2	1.71059	5.76192	-1.41512	0.328765	6.07675	7.55727	3.14771	3.84239
NC_000001.11	206243441	206243641	7.24	6.85	0.49	0.32	RAR_only	1.5	0.59	38112	ENSG00000266028	SRGAP2	3.18384	8.18723	-5.57594	6.11578	14.8543	14.0349	16.0883	15.9607
NC_000001.11	206282408	206282668	7.16	4.8	0.48	0.23	RAR_dominant	2.12	1.08	77109	ENSG00000266028	SRGAP2	3.46429	6.83397	-1.72026	2.16366	8.0504	8.02787	6.18781	8.86706
NC_000001.11	206381358	206381558	8.89	6.24	0.6	0.3	VDR_only	2.02	1.02	-89018	ENSG00000263528	IKBKE	3.73411	8.40259	1.10175	2.31365	19.243	16.554	14.6893	16.5518
NC_000001.11	206468010	206468210	2.9	6.85	0.19	0.32	VDR_only	0.6	-0.74	-2366	ENSG00000263528	IKBKE	3.21304	1.84465	-2.6361	4.32116	27.683	21.9521	23.433	23.6455
NC_000001.11	206472667	206472867	9.1	3.83	0.61	0.18	RAR_only	3.38	1.76	-2036	ENSG00000278465	MIR6769B	6.78103	6.75619	5.31226	3.91694	19.5806	15.8343	19.236	20.9854
NC_000001.11	206487113	206487350	11	4.93	0.74	0.23	RAR_dominant	3.17	1.66	12429	ENSG00000278465	MIR6769B	8.52791	4.76322	-0.015176	4.74247	5.41295	5.46638	11.2155	11.2241
NC_000001.11	206504140	206504369	9.39	14.42	0.63	0.68	similarly-occupied	0.92	-0.11	-3276	ENSG00000266094	RASSF5	1.27657	6.76794	0.17586	1.02	22.4082	21.0579	19.5491	21.6836
NC_000001.11	206516385	206516637	3.28	6.71	0.22	0.32	similarly-occupied	0.69	-0.53	8980	ENSG00000266094	RASSF5	1.07409	5.79072	0.662193	3.39865	5.62662	5.141	5.27394	5.62988
NC_000001.11	206557067	206557267	7.45	7.85	0.5	0.37	RAR_only	1.35	0.43	3	ENSG00000266094	RASSF5	4.36051	2.17709	-6.14519	1.41047	20.931	19.7929	13.6401	17.143
NC_000001.11	206580011	206580212	5.14	4.01	0.35	0.19	RAR_dominant	1.82	0.87	22948	ENSG00000266094	RASSF5	2.62606	3.18069	-2.96258	4.32435	23.5142	22.559	26.7964	15.8813
NC_000001.11	206673246	206673446	2.69	8.46	0.18	0.4	VDR_only	0.45	-1.15	-11559	ENSG00000162889	MAPKAPK2	5.15089	2.18538	-4.04698	-2.72073	6.75195	10.4362	9.44313	7.68478
NC_000001.11	206679795	206680044	6.81	44.8	0.46	2.12	VDR_dominant	0.22	-2.21	-4985	ENSG00000162889	MAPKAPK2	1.74979	3.73365	9.5704	4.12917	7.59255	8.96062	8.42761	11.158
NC_000001.11	206713222	206713422	1.24	17.52	0.08	0.83	VDR_only	0.1	-3.31	28417	ENSG00000162889	MAPKAPK2	0.551005	2.57291	12.6785	5.98754	2.70078	3.23883	1.39898	2.66012
NC_000001.11	206753239	206753439	6	8.05	0.4	0.38	VDR_only	1.06	0.08	-17434	ENSG00000142224	IL19	0.501911	-0.634639	-3.82626	6.34106	4.38876	4.67831	4.19695	7.98035
NC_000001.11	206766400	206766608	6.96	9.29	0.47	0.44	similarly-occupied	1.06	0.09	-4269	ENSG00000142224	IL19	1.55217	-0.962399	0.289726	2.35323	23.0475	20.4157	20.8502	21.315
NC_000001.11	206771216	206771416	2.9	6.24	0.19	0.3	VDR_only	0.66	-0.6	543	ENSG00000142224	IL19	3.32659	1.24581	-4.56632	1.83459	7.76474	6.83753	5.94568	8.27592
NC_000001.11	206802417	206802617	0.83	5.03	0.06	0.24	VDR_only	0.23	-2.1	-26360	ENSG00000142224	IL19	0.11433	5.35725	8.26267	2.03212	1.35039	0.71974	1.04924	0.886706
NC_000001.11	206833003	206833203	5.79	3.83	0.39	0.18	VDR_only	2.15	1.1	-1246	ENSG00000142224	IL19	6.22478	1.07774	-6.53778	4.95146	2.36318	5.39805	2.44822	2.95569
NC_000001.11	206921969	206922169	10.34	9.06	0.69	0.43	RAR_dominant	1.62	0.7	-128	ENSG00000162894	FCMR	1.80192	5.89274	1.06767	1.26589	4.38876	7.55727	5.94568	5.6158
NC_000001.11	206949343	206949543	3.72	11.88	0.25	0.56	VDR_only	0.44	-1.17	-2977	ENSG00000162896	PIGR	4.59437	3.56442	5.99579	0.653354	9.79032	7.1974	3.8472	5.6158
NC_000001.11	206962535	206962735	5.58	4.23	0.38	0.2	RAR_only	1.88	0.91	7825	ENSG00000162897	FCAMR	7.66466	-0.144889	-2.00322	6.12322	8.10234	7.1974	9.09339	7.38921
NC_000001.11	206971134	206971334	2.28	5.64	0.15	0.27	VDR_only	0.57	-0.8	-609	ENSG00000162897	FCAMR	3.80666	2.09162	-2.822	3.84783	6.07675	7.91714	7.34466	7.38921
NC_000001.11	207070849	207071049	1.03	4.63	0.07	0.22	VDR_only	0.32	-1.66	17674	ENSG00000123836	PFKFB2	-0.046017	4.29015	7.53285	5.72417	3.37597	6.11779	5.24618	4.43353
NC_000001.11	207205160	207205421	29.16	8.8	1.96	0.42	RAR_dominant	4.71	2.23	101058	ENSG00000123838	C4BPA	2.96017	10.8049	-2.81794	13.0256	23.0239	19.8549	22.2444	20.1575
NC_000001.11	207321100	207321300	4.14	2.21	0.28	0.1	RAR_only	2.65	1.41	-478	ENSG00000196352	CD55	6.25655	3.36255	-3.90574	9.57837	27.683	24.4712	24.1324	26.6012
NC_000001.11	207321416	207321616	3.1	5.44	0.21	0.26	VDR_only	0.81	-0.3	-162	ENSG00000196352	CD55	5.00348	2.52084	-0.938753	2.31926	40.8493	38.866	39.5213	37.5372
NC_000001.11	207414990	207415190	3.31	15.71	0.22	0.74	VDR_only	0.3	-1.74	-39210	ENSG00000117322	CR2	3.96324	9.17705	3.24259	0.495905	1.01279	2.15922	2.44822	2.36455
NC_000001.11	207707430	207707630	1.03	7.45	0.07	0.35	VDR_only	0.2	-2.34	-44508	ENSG00000117335	CD46	3.10608	5.79072	-2.27662	1.14572	0.337597	0.35987	2.09847	1.18227
NC_000001.11	207752157	207752357	1.86	3.22	0.13	0.15	VDR_only	0.82	-0.29	203	ENSG00000117335	CD46	1.49069	-3.22803	-2.23841	-2.14902	20.5934	16.554	15.7386	20.0987
NC_000001.11	207825818	207826146	6.94	6.14	0.47	0.29	RAR_dominant	1.6	0.68	-3279		MIR29B2CHG	8.72654	9.95175	1.88076	6.43951	28.6134	24.5765	25.5911	24.871
NC_000001.11	207833519	207833719	2.28	5.64	0.15	0.27	VDR_only	0.57	-0.8	-10916		MIR29B2CHG	2.5368	9.44116	5.57302	6.34231	4.72636	3.23883	3.8472	4.43353
NC_000001.11	207848264	207848464	4.34	41.48	0.29	1.96	VDR_only	0.15	-2.75	-25661		MIR29B2CHG	-1.47783	1.51709	11.9139	2.72205	21.6062	20.1527	20.635	18.3252
NC_000001.11	207863927	207864127	0.62	4.83	0.04	0.23	VDR_only	0.18	-2.46	-41324		MIR29B2CHG	2.17412	1.78956	4.84751	4.09933	5.40156	6.11779	5.94568	6.50251
NC_000001.11	207916563	207916763	0.21	14.7	0.01	0.7	VDR_only	0.02	-5.65	-5538	ENSG00000174059	CD34	2.14036	1.47922	4.84543	-0.880377	0.337597	0.71974	0	0
NC_000001.11	208049030	208049250	5.83	19.4	0.39	0.92	VDR_dominant	0.43	-1.23	-138015	ENSG00000174059	CD34	4.55755	8.86307	5.37313	1.86558	20.8697	21.2651	25.754	18.0028
NC_000001.11	208065919	208066119	5.38	8.86	0.36	0.42	VDR_only	0.86	-0.21	-154894	ENSG00000174059	CD34	3.29714	2.55829	-2.24258	0.414054	18.5679	19.7929	16.7878	15.9607
NC_000001.11	208171814	208172014	1.03	4.03	0.07	0.19	VDR_only	0.36	-1.46	72470	ENSG00000076356	PLXNA2	4.1107	4.76903	-6.19668	-0.278995	3.03838	1.43948	3.14771	2.36455
NC_000001.11	208172178	208172378	0.83	14.1	0.06	0.67	VDR_only	0.08	-3.58	72106	ENSG00000076356	PLXNA2	0.383905	6.57282	0.814151	1.58783	2.36318	2.87896	1.39898	2.36455
NC_000001.11	209039427	209039634	11.19	5.64	0.75	0.27	RAR_dominant	2.82	1.49	67077	ENSG00000236950	LINC01774	6.50649	5.3152	-8.69637	1.28841	25.4421	29.9023	30.4127	28.2718
NC_000001.11	209039677	209039877	5.79	3.42	0.39	0.16	VDR_only	2.4	1.26	67323	ENSG00000236950	LINC01774	5.50007	4.4535	-1.54077	2.96354	15.8671	18.7132	21.6842	16.2563
NC_000001.11	209457026	209457226	2.48	6.85	0.17	0.32	VDR_only	0.51	-0.96	24993	ENSG00000284485	MIR205	3.44264	8.56766	-0.335409	4.56259	6.07675	7.55727	7.6944	6.20694
NC_000001.11	209649372	209649601	5.96	7.74	0.4	0.37	similarly-occupied	1.09	0.13	1847	ENSG00000196878	LAMB3	4.75445	8.85603	-2.75718	4.13488	17.6907	15.4006	16.8	17.0371
NC_000001.11	209659979	209660241	5.84	54.26	0.39	2.57	VDR_dominant	0.15	-2.71	-7685	ENSG00000196878	LAMB3	1.43399	6.10695	4.95129	9.12241	5.15416	7.14246	7.74246	5.64062
NC_000001.11	209673403	209673603	0.83	15.71	0.06	0.74	VDR_only	0.07	-3.74	1746	ENSG00000227591	HSD11B1-AS1	2.07185	4.15578	2.87598	-0.634976	1.35039	3.95857	2.44822	3.54682
NC_000001.11	209675016	209675216	3.1	8.46	0.21	0.4	VDR_only	0.52	-0.94	133	ENSG00000227591	HSD11B1-AS1	3.86666	1.0209	4.93693	4.08615	8.43993	5.03818	10.4924	7.38921
NC_000001.11	209732837	209733037	1.45	10.67	0.1	0.5	VDR_only	0.19	-2.38	-8812	ENSG00000227591	HSD11B1-AS1	4.84622	2.56693	14.9881	12.0008	1.01279	0	1.39898	0.591137
NC_000001.11	209755975	209756175	1.45	14.7	0.1	0.7	VDR_only	0.14	-2.84	22	ENSG00000009790	TRAF3IP3	3.41996	6.58461	4.3239	-0.253312	11.4783	11.5158	12.2411	9.16262
NC_000001.11	209784524	209784724	1.45	4.83	0.1	0.23	VDR_only	0.43	-1.23	-65	ENSG00000162757	C1orf74	-0.895023	-1.80331	-0.161472	-3.71611	40.8493	35.987	32.8761	28.079
NC_000001.11	209884751	209884951	3.1	17.72	0.21	0.84	VDR_only	0.25	-2.01	-53323	ENSG00000143469	SYT14	1.61685	1.42236	6.69061	3.73949	15.1919	15.8343	12.9406	11.2316
NC_000001.11	211259060	211259260	6.62	2.42	0.44	0.11	RAR_only	3.89	1.96	-117	ENSG00000117625	RCOR3	1.64498	4.23825	-7.2265	-1.04315	25.3198	21.5922	29.3786	25.1233
NC_000001.11	211515379	211515579	1.65	42.69	0.11	2.02	VDR_only	0.06	-4.18	-22562	ENSG00000198570	RD3	0.820432	3.12887	1.09513	2.29172	37.1357	29.8692	30.0781	29.8524
NC_000001.11	211590306	211590514	10.54	9.29	0.71	0.44	RAR_dominant	1.61	0.69	-11249	ENSG00000170385	SLC30A1	1.76235	9.82477	-0.053968	-0.462622	20.4506	22.1459	16.8147	14.7784
NC_000001.11	211606998	211607198	5.58	3.02	0.38	0.14	RAR_only	2.63	1.39	-27937	ENSG00000170385	SLC30A1	2.06386	4.1558	1.91251	1.28081	22.619	21.2323	23.7827	16.2563
NC_000001.11	211695223	211695455	11.77	8.33	0.79	0.39	RAR_dominant	2.01	1	19577		LOC91548	3.57224	7.86969	0.931304	2.28384	23.2826	25.7493	23.8189	22.1676
NC_000001.11	211908552	211908752	3.93	5.64	0.26	0.27	VDR_only	0.99	-0.02	77691	ENSG00000229258	LPGAT1-AS1	2.75046	0.232943	5.73844	3.11137	1.68799	3.23883	4.19695	4.13796
NC_000001.11	211932896	211933096	0.62	39.47	0.04	1.87	VDR_only	0.02	-5.49	102035	ENSG00000229258	LPGAT1-AS1	3.17924	11.1369	12.4087	0.261237	1.68799	0.71974	1.74873	1.47784
NC_000001.11	212027851	212028051	1.65	5.64	0.11	0.27	VDR_only	0.42	-1.26	-7602	ENSG00000143476	DTL	4.40367	3.75602	-2.81613	3.293	3.37597	3.5987	4.54669	4.7291
NC_000001.11	212035073	212035273	2.07	20.14	0.14	0.95	VDR_only	0.15	-2.78	-380	ENSG00000143476	DTL	8.16563	-0.19944	-4.41611	-0.687586	22.9566	23.3916	21.3345	25.7145
NC_000001.11	212234756	212234956	7.03	2.62	0.47	0.12	RAR_only	3.81	1.93	-120	ENSG00000226251	LINC02608	3.65085	1.96469	-5.09483	0.164723	13.8415	11.156	13.6401	10.936
NC_000001.11	212414982	212415182	8.48	5.03	0.57	0.24	RAR_only	2.39	1.26	-181	ENSG00000065600	PACC1	2.57631	1.8247	-0.875265	6.51896	35.4477	32.0284	33.9253	28.9657
NC_000001.11	212483080	212483306	17.57	13.54	1.18	0.64	RAR_dominant	1.84	0.88	50273	ENSG00000117691	NENF	7.80273	6.42388	-1.54296	-1.2709	27.4858	21.9744	26.3083	20.4021
NC_000001.11	212484946	212485146	1.86	13.89	0.13	0.66	VDR_only	0.19	-2.39	52126	ENSG00000117691	NENF	7.78146	3.21124	-0.001743	4.27419	4.72636	4.31844	4.89644	6.20694
NC_000001.11	212485943	212486372	5.5	16.05	0.37	0.76	VDR_dominant	0.49	-1.04	53238	ENSG00000117691	NENF	8.72654	4.43084	-4.31699	3.95165	21.8769	19.7971	19.7292	18.3266
NC_000001.11	212491545	212491745	4.14	13.09	0.28	0.62	VDR_only	0.45	-1.16	-54049	ENSG00000228067	LINC01740	5.1091	1.02005	-2.38983	0.212272	7.76474	7.55727	8.04415	7.68478
NC_000001.11	212498371	212498642	10.53	17.24	0.71	0.82	similarly-occupied	0.87	-0.21	-47187	ENSG00000228067	LINC01740	5.24501	3.69842	1.09254	4.95954	15.6964	18.8567	18.5843	18.5412
NC_000001.11	212532443	212532643	4.76	15.71	0.32	0.74	VDR_only	0.43	-1.22	-13151	ENSG00000228067	LINC01740	7.79662	0.789859	1.16334	2.8137	3.03838	1.79935	6.64517	3.54682
NC_000001.11	212540059	212540260	13.58	20.04	0.91	0.95	similarly-occupied	0.96	-0.06	-5534	ENSG00000228067	LINC01740	1.53082	1.29911	-1.74843	2.55485	11.0853	14.3232	17.7483	12.6462
NC_000001.11	212558369	212558569	2.69	4.03	0.18	0.19	VDR_only	0.95	-0.08	-6865	ENSG00000162772	ATF3	5.59636	10.9172	-0.815534	8.80669	10.8031	10.0764	8.04415	7.98035
NC_000001.11	212566548	212566748	4.34	7.45	0.29	0.35	VDR_only	0.83	-0.27	1314	ENSG00000162772	ATF3	7.4866	4.76322	3.12257	3.26553	7.76474	7.91714	8.74364	10.936
NC_000001.11	212582356	212582556	1.45	5.03	0.1	0.24	VDR_only	0.41	-1.29	17122	ENSG00000162772	ATF3	1.76259	6.44154	0.813724	0.560237	0	1.07961	0.349746	1.77341
NC_000001.11	212683156	212683566	4.94	2.55	0.33	0.12	RAR_dominant	2.75	1.46	16479	ENSG00000123685	BATF3	5.33704	3.09618	-2.33064	4.94567	9.8809	9.65505	12.2837	9.22751
NC_000001.11	212700904	212701104	1.24	7.45	0.08	0.35	VDR_only	0.24	-2.08	-1164	ENSG00000123685	BATF3	2.00777	3.26702	-3.2065	1.58464	6.75195	8.63688	5.94568	6.20694
NC_000001.11	212752385	212752585	3.72	5.44	0.25	0.26	VDR_only	0.97	-0.04	39292	ENSG00000117697	NSL1	-0.387235	-0.121481	1.57195	3.84823	3.03838	3.95857	4.89644	5.6158
NC_000001.11	212752779	212752979	2.69	4.03	0.18	0.19	VDR_only	0.95	-0.08	38898	ENSG00000117697	NSL1	2.13768	5.8656	-0.845732	4.48128	4.38876	4.31844	4.19695	3.84239
NC_000001.11	213051734	213051934	6	6.04	0.4	0.29	VDR_only	1.41	0.5	593	ENSG00000136643	RPS6KC1	1.65304	3.5705	-1.65402	-1.3411	11.4783	17.9935	15.7386	10.6405
NC_000001.11	214259707	214259907	1.86	4.63	0.13	0.22	VDR_only	0.57	-0.81	-21352	ENSG00000143499	SMYD2	1.47428	4.18231	12.7336	4.94281	1.35039	1.43948	1.74873	3.25125
NC_000001.11	214362297	214362497	3.52	3.62	0.24	0.17	VDR_only	1.38	0.46	81238	ENSG00000143499	SMYD2	0.696773	-1.34034	-0.977299	5.66513	16.8799	21.5922	17.837	19.8031
NC_000001.11	214558057	214558316	7.67	4.51	0.51	0.21	RAR_dominant	2.41	1.27	-6585	ENSG00000152104	PTPN14	2.0654	3.03354	-0.648227	5.61921	21.8982	21.1198	21.3358	19.172
NC_000001.11	215233628	215233828	0.41	13.89	0.03	0.66	VDR_only	0.04	-4.56	150991	ENSG00000082482	KCNK2	1.37008	4.77747	7.54851	-2.49734	0.337597	0.35987	0.699491	0.886706
NC_000001.11	215836088	215836288	7.24	1.81	0.49	0.09	RAR_only	5.67	2.5	-236277	ENSG00000233620	LOC102723833	11.6474	-1.181	-4.03793	5.41171	5.73915	5.03818	6.99491	5.02467
NC_000001.11	215845285	215845485	3.72	4.43	0.25	0.21	RAR_only	1.19	0.25	-227080	ENSG00000233620	LOC102723833	7.21582	-0.297566	-0.306566	2.31071	11.1407	10.4362	10.8421	9.75376
NC_000001.11	216702356	216702556	5.17	3.22	0.35	0.15	VDR_only	2.28	1.19	20973	ENSG00000196482	ESRRG	1.18068	0.22228	0.862935	2.57023	8.43993	8.27701	7.34466	5.32023
NC_000001.11	217027453	217027653	9.31	5.24	0.63	0.25	RAR_only	2.52	1.34	49439	ENSG00000196482	ESRRG	1.16561	-1.87621	-3.27178	-0.227737	10.8031	13.3152	17.837	16.2563
NC_000001.11	217370033	217370276	5.45	26.52	0.37	1.25	VDR_dominant	0.29	-1.78	-232453	ENSG00000196482	ESRRG	4.77774	8.94227	5.79375	7.26619	6.66859	10.3666	6.6207	8.02779
NC_000001.11	217482459	217482670	7.25	5.92	0.49	0.28	RAR_dominant	1.74	0.8	148525	ENSG00000092978	GPATCH2	2.62602	7.31249	-0.557542	5.26783	24.3198	26.2654	25.1949	22.1326
NC_000001.11	217759476	217759676	0.41	4.03	0.03	0.19	VDR_only	0.15	-2.78	25544	ENSG00000234070	SPATA17-AS1	0.109362	3.47235	5.21772	0.517487	2.36318	3.23883	2.79796	2.95569
NC_000001.11	218062088	218062288	2.28	5.84	0.15	0.28	VDR_only	0.55	-0.85	18683	ENSG00000232100	LINC01653	2.57209	4.1597	-3.2754	3.5496	4.05117	3.95857	8.04415	6.20694
NC_000001.11	218351296	218351496	3.93	18.93	0.26	0.9	VDR_only	0.29	-1.76	-5718	ENSG00000232480	TGFB2-AS1	-0.260034	4.46984	10.7048	0.080598	5.06396	6.11779	3.8472	6.50251
NC_000001.11	218361380	218361580	1.45	12.08	0.1	0.57	VDR_only	0.17	-2.56	-15802	ENSG00000232480	TGFB2-AS1	4.51201	4.01057	8.19417	5.1652	1.35039	3.5987	2.44822	2.95569
NC_000001.11	218377367	218377594	16.4	4.79	1.1	0.23	RAR_dominant	4.86	2.28	-31803	ENSG00000232480	TGFB2-AS1	-0.500095	2.72894	-0.538796	6.35903	19.0363	17.4386	16.948	10.9373
NC_000001.11	218463450	218463650	9.1	3.62	0.61	0.17	RAR_only	3.56	1.83	20924	ENSG00000281453	TGFB2-OT1	1.55787	1.33103	1.75782	3.75798	9.79032	12.9553	11.1919	13.005
NC_000001.11	218846345	218846563	14.23	5.91	0.96	0.28	RAR_dominant	3.42	1.77	72057		LINC01710	4.72019	0.680957	0.531673	1.27047	12.3889	17.8284	16.6851	17.0833
NC_000001.11	218874325	218874626	10.99	12.84	0.74	0.61	similarly-occupied	1.22	0.28	44035		LINC01710	1.46121	4.41758	-2.49558	0.332915	12.7861	13.3905	14.8729	14.9257
NC_000001.11	219088968	219089192	11.08	8.99	0.74	0.43	RAR_dominant	1.75	0.81	84708		LYPLAL1-DT	5.54424	7.36171	-4.81733	8.49627	35.2669	32.4526	37.4727	29.0291
NC_000001.11	219325161	219325361	10.75	2.82	0.72	0.13	RAR_only	5.42	2.44	150292	ENSG00000143353	LYPLAL1	0.284999	0.201711	-2.28882	-0.902723	7.42714	10.0764	8.39389	7.98035
NC_000001.11	219582439	219582642	5.71	4.96	0.38	0.23	RAR_dominant	1.63	0.71	-25217		LYPLAL1-AS1	4.85383	3.89562	-1.14274	3.05392	4.98912	4.96373	4.13492	2.91201
NC_000001.11	219596118	219596318	2.69	8.86	0.18	0.42	VDR_only	0.43	-1.21	16927	ENSG00000215817	ZC3H11B	1.90848	1.84311	7.77182	4.88949	2.02558	2.87896	1.39898	3.25125
NC_000001.11	219616386	219616586	1.45	6.85	0.1	0.32	VDR_only	0.3	-1.74	-3341	ENSG00000215817	ZC3H11B	6.37266	3.86376	2.78955	1.50754	3.03838	2.87896	2.79796	2.06898
NC_000001.11	219670844	219671044	1.03	5.03	0.07	0.24	VDR_only	0.29	-1.78	-57799	ENSG00000215817	ZC3H11B	3.91295	7.01762	1.82805	-1.97057	2.36318	1.07961	0.699491	1.77341
NC_000001.11	219733597	219733797	1.45	5.64	0.1	0.27	VDR_only	0.36	-1.46	-120552	ENSG00000215817	ZC3H11B	2.12685	2.8366	3.04853	6.47636	10.1279	15.4744	17.1375	12.1183
NC_000001.11	220046554	220046754	1.65	16.71	0.11	0.79	VDR_only	0.14	-2.83	-149	ENSG00000136628	EPRS	1.14792	4.76186	-3.15834	-0.470917	34.7725	34.9074	36.3735	31.9214
NC_000001.11	220458767	220458967	0.62	16.31	0.04	0.77	VDR_only	0.05	-4.21	-69269	ENSG00000116141	MARK1	1.61823	3.43827	13.1168	0.520738	0.337597	0	0.699491	0.295569
NC_000001.11	220876720	220876964	12.71	7.26	0.85	0.34	RAR_dominant	2.49	1.31	-2601	ENSG00000136630	HLX	2.21002	4.41528	-5.25782	2.69007	16.3264	19.7634	14.3338	15.0207
NC_000001.11	220882771	220882971	3.72	18.12	0.25	0.86	VDR_only	0.29	-1.78	-2731	ENSG00000257551	HLX-AS1	6.90796	3.10242	0.044809	0.372439	10.4655	10.0764	8.39389	8.27592
NC_000001.11	220914761	220915034	23.18	7.82	1.56	0.37	RAR_dominant	4.21	2.07	-34758	ENSG00000257551	HLX-AS1	5.5749	10.8049	6.10863	9.01473	8.16169	8.17288	12.8112	13.2086
NC_000001.11	220962013	220962283	10.57	5.22	0.71	0.25	RAR_dominant	2.88	1.52	-82008	ENSG00000257551	HLX-AS1	9.58715	4.16425	-2.81611	7.57367	10.253	13.3285	11.3991	12.9174
NC_000001.11	221035643	221035843	3.31	8.46	0.22	0.4	VDR_only	0.56	-0.85	-155603	ENSG00000257551	HLX-AS1	9.44671	1.45571	-0.637832	0.995423	3.03838	5.39805	3.49746	4.43353
NC_000001.11	221035916	221036116	2.28	5.64	0.15	0.27	VDR_only	0.57	-0.8	-155876	ENSG00000257551	HLX-AS1	2.19395	3.81677	-3.67868	2.3946	3.03838	3.23883	4.19695	3.25125
NC_000001.11	221069409	221069609	5.58	1.81	0.38	0.09	RAR_only	4.37	2.13	-189369	ENSG00000257551	HLX-AS1	2.27102	0.528023	-4.63842	-0.539185	3.37597	3.95857	4.19695	3.84239
NC_000001.11	221100620	221100820	3.93	9.06	0.26	0.43	VDR_only	0.62	-0.7	-220580	ENSG00000257551	HLX-AS1	6.01903	0.865803	-1.20135	2.21442	2.70078	3.5987	6.64517	6.50251
NC_000001.11	221166964	221167164	21.72	7.05	1.46	0.33	RAR_only	4.37	2.13	169232	ENSG00000234754	C1orf140	1.73775	3.43797	-2.29537	2.92615	5.40156	8.27701	10.4924	7.68478
NC_000001.11	221183183	221183383	3.52	5.84	0.24	0.28	VDR_only	0.85	-0.23	153013	ENSG00000234754	C1orf140	3.25471	1.40038	2.35396	2.34365	10.1279	9.71649	8.74364	8.86706
NC_000001.11	221440085	221440285	10.13	2.42	0.68	0.11	RAR_only	5.95	2.57	-103889	ENSG00000234754	C1orf140	6.92527	2.16416	-3.80555	0.781714	4.72636	6.83753	6.99491	4.43353
NC_000001.11	221697753	221698042	4.01	5.43	0.27	0.26	similarly-occupied	1.05	0.07	39002	ENSG00000143507	DUSP10	0.291649	5.36895	3.42081	0.372002	4.439	2.49045	4.11465	4.70455
NC_000001.11	221708116	221708385	8	7.64	0.54	0.36	similarly-occupied	1.49	0.57	28649	ENSG00000143507	DUSP10	5.00008	2.46283	2.43582	3.80996	16.0641	18.4617	19.7626	20.2173
NC_000001.11	221742836	221743036	4.76	8.66	0.32	0.41	VDR_only	0.78	-0.36	-760	ENSG00000143507	DUSP10	-1.18632	3.18069	-6.22347	2.16289	38.8237	33.1081	33.2258	39.015
NC_000001.11	221776808	221777008	4.55	11.88	0.31	0.56	VDR_only	0.54	-0.88	-34732	ENSG00000143507	DUSP10	5.67264	3.53311	4.35353	0.896267	3.37597	3.23883	4.19695	5.6158
NC_000001.11	221781169	221781405	8.76	10.75	0.59	0.51	similarly-occupied	1.16	0.21	-39111	ENSG00000143507	DUSP10	4.59437	5.04247	1.57455	4.0888	20.5992	19.5184	22.8224	18.5357
NC_000001.11	221826838	221827078	7.58	22.99	0.51	1.09	VDR_dominant	0.47	-1.09	13708	ENSG00000227925	LINC01655	3.66475	2.46869	0.752695	6.04765	14.0666	13.4951	16.03	12.808
NC_000001.11	221829661	221829873	17.17	33.43	1.15	1.58	similarly-occupied	0.73	-0.46	10899	ENSG00000227925	LINC01655	7.63206	-0.299418	-1.9235	1.89522	11.4656	10.864	9.56851	11.4324
NC_000001.11	221839875	221840075	9.93	21.75	0.67	1.03	VDR_only	0.65	-0.63	691	ENSG00000227925	LINC01655	8.09575	7.22192	3.63233	3.16073	17.2175	16.554	19.9355	17.143
NC_000001.11	221958139	221958339	2.28	26.38	0.15	1.25	VDR_only	0.12	-3.03	-8171		LINC02474	6.33701	4.06284	12.4323	4.70589	1.01279	3.5987	2.79796	2.95569
NC_000001.11	221961731	221962087	6.04	15.95	0.41	0.75	VDR_dominant	0.54	-0.89	-4501		LINC02474	4.84619	3.83535	7.13878	-0.287913	7.96578	6.67175	7.85945	7.30619
NC_000001.11	222167304	222167514	6.3	5.94	0.42	0.28	RAR_dominant	1.51	0.59	-188889	ENSG00000238042	LINC02257	2.81859	2.89199	-4.87396	3.57433	11.5748	10.6247	8.99346	11.8227
NC_000001.11	222288070	222288270	7.45	6.04	0.5	0.29	RAR_only	1.75	0.81	259934	ENSG00000143512	HHIPL2	6.07338	1.59815	2.19225	13.1963	15.8671	13.6751	18.1868	16.2563
NC_000001.11	222382273	222382473	1.86	4.43	0.13	0.21	VDR_only	0.6	-0.75	165731	ENSG00000143512	HHIPL2	5.47342	3.14498	8.51143	6.58128	1.35039	1.43948	2.09847	0.886706
NC_000001.11	222489647	222489847	4.96	0.81	0.33	0.04	RAR_only	8.75	3.13	58357	ENSG00000143512	HHIPL2	5.5552	2.60993	-5.95451	11.7021	8.43993	8.99675	5.94568	8.57149
NC_000001.11	222589774	222589974	5.79	4.03	0.39	0.19	RAR_only	2.04	1.03	-46	ENSG00000225265	TAF1A-AS1	1.87176	0.111551	-5.95003	9.29542	18.5679	19.433	20.2852	17.7341
NC_000001.11	222644309	222644509	2.07	4.03	0.14	0.19	VDR_only	0.73	-0.46	106	ENSG00000154305	MIA3	4.26428	2.81872	-4.67882	1.96944	27.683	28.0699	24.1324	22.4632
NC_000001.11	223143852	223144061	12.07	16.57	0.81	0.78	similarly-occupied	1.03	0.05	-709	ENSG00000187554	TLR5	1.58352	1.15177	-4.6428	9.21805	10.661	11.3643	22.0892	20.9302
NC_000001.11	223175728	223175928	5.38	13.89	0.36	0.66	VDR_only	0.55	-0.86	-32580	ENSG00000187554	TLR5	2.49751	2.27143	1.78466	4.67246	9.79032	12.9553	15.3888	13.5962
NC_000001.11	223177787	223177987	3.31	13.09	0.22	0.62	VDR_only	0.36	-1.48	-34639	ENSG00000187554	TLR5	4.65322	8.11282	0.693934	6.55306	13.8415	17.2738	18.5365	19.212
NC_000001.11	223180902	223181102	18.2	6.64	1.22	0.31	RAR_only	3.89	1.96	-37754	ENSG00000187554	TLR5	0.519854	1.62173	0.009413	7.95673	8.43993	8.63688	15.0391	11.8227
NC_000001.11	223190400	223190628	12.52	6.01	0.84	0.28	RAR_dominant	2.96	1.57	-47266	ENSG00000187554	TLR5	4.34963	1.55198	-2.69366	-0.393654	9.18028	10.4173	13.1922	11.4079
NC_000001.11	223912591	223912791	3.72	5.84	0.25	0.28	VDR_only	0.91	-0.14	-66719	ENSG00000143514	TP53BP2	0.921199	3.27926	-4.93399	1.92205	10.1279	11.5158	11.1919	10.3449
NC_000001.11	224168989	224169229	10.69	15.27	0.72	0.72	similarly-occupied	0.99	-0.01	-14131	ENSG00000143753	DEGS1	5.84442	2.49663	-2.86918	2.19452	10.9719	8.69686	11.3667	13.5469
NC_000001.11	224203272	224203472	7.24	7.25	0.49	0.34	VDR_only	1.42	0.5	9907	ENSG00000232628	LOC101927143	2.57303	3.77143	-1.54153	6.56581	22.619	23.7514	22.7335	18.3252
NC_000001.11	224245207	224245426	6.8	7.91	0.46	0.37	similarly-occupied	1.22	0.29	11793	ENSG00000221406	MIR320B2	6.83714	2.40009	2.35281	5.68475	11.0991	9.53081	15.3313	9.71732
NC_000001.11	224330206	224330415	27.31	10.79	1.83	0.51	RAR_dominant	3.59	1.85	-122	ENSG00000143748	NVL	4.21332	4.24225	4.64515	3.90118	14.2146	14.8081	16.0649	15.5562
NC_000001.11	224337653	224337853	0.62	8.66	0.04	0.41	VDR_only	0.1	-3.3	-7564	ENSG00000143748	NVL	3.28552	3.26343	4.55217	8.10534	2.02558	1.07961	1.39898	0.295569
NC_000001.11	224356738	224356938	1.65	11.07	0.11	0.52	VDR_only	0.21	-2.24	-41	ENSG00000143771	CNIH4	2.86845	2.06418	-1.14021	0.983815	26.6702	20.8725	23.433	25.1233
NC_000001.11	224358337	224358537	2.69	30.81	0.18	1.46	VDR_only	0.12	-3.01	1558	ENSG00000143771	CNIH4	6.45752	2.94293	10.247	7.50434	4.72636	2.51909	1.74873	4.43353
NC_000001.11	224380101	224380302	12.96	12.22	0.87	0.58	RAR_dominant	1.51	0.59	18109	ENSG00000266618	MIR4742	0.785365	-0.805923	1.51716	0.887396	10.4134	12.5328	11.4842	14.1167
NC_000001.11	224391176	224391376	2.9	7.25	0.19	0.34	VDR_only	0.57	-0.82	7035	ENSG00000266618	MIR4742	3.10608	3.75602	-3.45947	2.30335	3.37597	3.5987	1.74873	1.77341
NC_000001.11	224456946	224457146	1.45	6.04	0.1	0.29	VDR_only	0.34	-1.56	22197	ENSG00000143786	CNIH3	5.54219	10.2197	1.90738	5.52304	6.41435	5.03818	7.6944	9.16262
NC_000001.11	224497717	224497917	6.41	1.81	0.43	0.09	RAR_only	5.02	2.33	62968	ENSG00000143786	CNIH3	6.57991	2.48418	2.51014	5.26046	7.08954	5.75792	5.94568	6.79808
NC_000001.11	224503580	224503843	9.44	10.26	0.63	0.49	similarly-occupied	1.31	0.39	68863	ENSG00000143786	CNIH3	3.12887	4.73089	0.704351	2.16708	45.1841	40.7762	40.9588	38.2104
NC_000001.11	224542981	224543184	7.54	5.16	0.51	0.24	RAR_dominant	2.08	1.05	-73234	ENSG00000143786	CNIH3	-0.233884	6.32053	0.720142	0.205658	18.2934	21.6277	18.6072	23.0048
NC_000001.11	224565169	224565537	7.19	8.86	0.48	0.42	similarly-occupied	1.15	0.2	-50964	ENSG00000143786	CNIH3	3.81736	8.37078	1.26193	1.70796	19.2651	18.5803	22.4293	17.8305
NC_000001.11	224572161	224572372	8.43	8.78	0.57	0.42	similarly-occupied	1.36	0.45	-44050	ENSG00000143786	CNIH3	5.28102	2.05066	-0.610893	0.539145	7.35994	10.2333	6.96176	7.00399
NC_000001.11	224623356	224623556	5.58	7.25	0.38	0.34	VDR_only	1.09	0.13	7139	ENSG00000143786	CNIH3	4.29278	1.77602	0.804075	6.29678	6.75195	8.27701	8.04415	5.6158
NC_000001.11	224623912	224624112	11.58	5.44	0.78	0.26	RAR_only	3.02	1.6	7695	ENSG00000143786	CNIH3	4.80751	0.762093	-0.566393	3.57483	26.6702	19.0731	26.5807	27.1923
NC_000001.11	224708344	224708579	6.69	25.88	0.45	1.22	VDR_dominant	0.37	-1.45	92145	ENSG00000143786	CNIH3	3.31821	3.16537	4.15533	5.16111	7.18292	5.81918	6.25077	7.29488
NC_000001.11	224726867	224727106	5.19	7.25	0.35	0.34	similarly-occupied	1.02	0.02	110670	ENSG00000143786	CNIH3	7.00706	2.05198	-2.52906	4.10313	18.363	18.3699	16.6824	20.0344
NC_000001.11	224744674	224744888	7.34	9.03	0.49	0.43	similarly-occupied	1.15	0.21	128464	ENSG00000143786	CNIH3	5.98299	3.27926	-0.095304	1.26948	6.62574	7.3992	5.55671	6.62957
NC_000001.11	224759796	224759996	3.72	4.03	0.25	0.19	RAR_only	1.31	0.39	143579	ENSG00000143786	CNIH3	0.158158	4.08261	-2.17542	0.199442	7.08954	5.39805	5.59593	6.50251
NC_000001.11	225250537	225250765	32.84	5.65	2.21	0.27	RAR_dominant	8.25	3.04	177387	ENSG00000143815	LBR	6.60002	2.73107	2.5502	11.6224	19.8412	19.2562	27.3047	24.3714
NC_000001.11	225428962	225429162	5.58	19.73	0.38	0.93	VDR_only	0.4	-1.32	-207	ENSG00000143815	LBR	2.99669	-0.369474	-2.5437	0.005777	3.71357	1.79935	3.14771	2.06898
NC_000001.11	225444987	225445189	17.82	13.16	1.2	0.62	RAR_dominant	1.92	0.94	-16233	ENSG00000143815	LBR	4.85418	4.45668	-1.73541	-1.16072	25.0691	25.6541	22.5084	21.6555
NC_000001.11	225454864	225455117	14.06	9.71	0.94	0.46	RAR_dominant	2.06	1.04	-26136	ENSG00000143815	LBR	3.89718	4.40808	-0.684572	8.78694	17.08	18.4914	16.0358	20.094
NC_000001.11	225660641	225660841	6.41	6.24	0.43	0.3	RAR_only	1.46	0.54	-7618	ENSG00000154380	ENAH	6.45424	2.03778	-3.05076	3.3318	3.71357	5.39805	6.29542	7.38921
NC_000001.11	225666439	225666639	0.62	6.24	0.04	0.3	VDR_only	0.14	-2.82	-13416	ENSG00000154380	ENAH	3.8268	6.16288	11.3055	1.66629	0	0.35987	0	0
NC_000001.11	225748211	225748411	0.83	4.63	0.06	0.22	VDR_only	0.25	-1.98	-29502	ENSG00000143742	SRP9	1.07137	3.18804	-5.51542	3.67261	4.38876	3.5987	4.89644	5.32023
NC_000001.11	225755397	225755597	16.34	28.19	1.1	1.33	similarly-occupied	0.82	-0.28	-22316	ENSG00000143742	SRP9	5.27507	4.39795	-2.9046	8.85021	8.77753	10.4362	11.5416	13.5962
NC_000001.11	225866121	225866350	4.34	13.01	0.29	0.62	VDR_dominant	0.47	-1.08	16144	ENSG00000196187	TMEM63A	2.1397	1.12218	-2.9147	1.14035	18.8701	16.6577	17.4109	17.5534
NC_000001.11	226002265	226002560	11.36	8.05	0.76	0.38	RAR_dominant	2	1	-3070	ENSG00000143751	SDE2	4.99561	2.13555	-3.32178	6.99071	24.719	28.3017	24.4229	24.447
NC_000001.11	226025639	226025839	10.34	5.03	0.69	0.24	RAR_only	2.92	1.54	-26396	ENSG00000143751	SDE2	2.02824	0.784818	-8.41671	2.30335	13.1663	9.71649	11.1919	10.0493
NC_000001.11	226025967	226026167	3.1	2.42	0.21	0.11	RAR_only	1.82	0.87	-26724	ENSG00000143751	SDE2	0.252474	7.00269	-3.32353	4.84715	9.11513	4.67831	9.09339	6.50251
NC_000001.11	226026178	226026378	6.62	4.63	0.44	0.22	RAR_only	2.03	1.02	-26935	ENSG00000143751	SDE2	1.35527	5.24265	-1.90818	1.88196	19.5806	18.7132	13.6401	17.143
NC_000001.11	226029048	226029248	7.24	8.86	0.49	0.42	VDR_only	1.16	0.21	-29805	ENSG00000143751	SDE2	3.79791	4.339	1.14559	3.63086	3.37597	6.11779	6.29542	4.43353
NC_000001.11	226034674	226034874	8.27	6.64	0.56	0.31	RAR_only	1.77	0.82	-27942	ENSG00000163041	H3F3A	4.71382	2.84891	-5.40042	1.30205	20.2558	22.312	21.3345	23.0543
NC_000001.11	226110373	226110573	2.69	5.24	0.18	0.25	VDR_only	0.73	-0.46	26898		LINC01703	5.97288	8.84122	0.999651	-0.02799	11.4783	11.156	11.8914	10.0493
NC_000001.11	226110744	226110944	1.45	6.04	0.1	0.29	VDR_only	0.34	-1.56	27269		LINC01703	1.2112	2.24487	6.59859	-0.271244	14.5167	12.5955	10.8421	10.936
NC_000001.11	226118831	226119031	0.62	4.43	0.04	0.21	VDR_only	0.2	-2.33	-29072	ENSG00000234478	ACBD3-AS1	2.13665	3.33663	10.1924	1.39624	1.68799	2.51909	1.04924	1.77341
NC_000001.11	226160194	226160394	1.86	4.43	0.13	0.21	VDR_only	0.6	-0.75	12291	ENSG00000234478	ACBD3-AS1	5.7429	1.06101	5.18698	0.495519	6.41435	4.31844	5.59593	2.66012
NC_000001.11	226182408	226182608	1.45	17.12	0.1	0.81	VDR_only	0.12	-3.06	4233	ENSG00000182827	ACBD3	1.07409	0.039826	-2.27662	2.74004	5.06396	6.47766	6.29542	4.43353
NC_000001.11	226309694	226309894	1.45	5.64	0.1	0.27	VDR_only	0.36	-1.46	-27	ENSG00000183814	LIN9	0.69	0.606641	0.581761	4.29417	6.41435	5.03818	6.99491	4.7291
NC_000001.11	226327151	226327351	3.52	21.75	0.24	1.03	VDR_only	0.23	-2.12	-17484	ENSG00000183814	LIN9	4.81634	3.72341	-2.51368	5.29795	5.73915	6.11779	9.09339	5.6158
NC_000001.11	226443473	226443673	2.9	15.5	0.19	0.73	VDR_only	0.27	-1.92	-35480	ENSG00000143799	PARP1	2.61272	5.74404	8.17887	0.752416	6.41435	4.67831	4.19695	6.79808
NC_000001.11	226483284	226483484	1.24	4.03	0.08	0.19	VDR_only	0.44	-1.19	-65380	ENSG00000203685	STUM	6.2115	5.00664	-2.82381	0.364946	19.9182	19.7929	19.236	15.3696
NC_000001.11	226632924	226633202	6.99	5.65	0.47	0.27	RAR_dominant	1.76	0.81	42005		ITPKB-IT1	3.84881	4.42482	2.65681	4.59795	8.74353	6.73138	7.54847	6.59182
NC_000001.11	226643289	226643534	17.22	9.21	1.16	0.44	RAR_dominant	2.66	1.41	31656		ITPKB-IT1	7.3982	1.775	1.52772	9.04588	31.4172	34.0775	25.6956	28.4711
NC_000001.11	226662911	226663131	13.73	25.99	0.92	1.23	similarly-occupied	0.75	-0.42	12047		ITPKB-IT1	4.44958	1.93605	-4.29649	3.1909	43.8876	42.203	40.3797	44.3353
NC_000001.11	226674911	226675237	6.72	6.79	0.45	0.32	similarly-occupied	1.41	0.49	-6		ITPKB-IT1	4.91816	4.1724	-5.11658	7.17543	7.45614	6.4026	7.29531	9.24785
NC_000001.11	226680112	226680312	2.48	3.83	0.17	0.18	VDR_only	0.92	-0.12	-5144		ITPKB-IT1	2.26159	-0.229064	-6.76758	6.87353	12.4911	13.3152	10.8421	16.2563
NC_000001.11	226703469	226703669	5.17	5.44	0.35	0.26	RAR_only	1.35	0.43	-28501		ITPKB-IT1	-0.033727	-0.214582	-8.64121	3.03815	12.1535	9.71649	10.4924	8.86706
NC_000001.11	226717259	226717501	8.2	5.49	0.55	0.26	RAR_dominant	2.12	1.08	21795	ENSG00000143772	ITPKB	5.99629	4.03961	-5.5517	2.79102	12.8343	17.8448	13.2961	17.5875
NC_000001.11	226731479	226731679	1.03	11.28	0.07	0.53	VDR_only	0.13	-2.94	7596	ENSG00000143772	ITPKB	3.21505	6.74612	4.69132	0.17962	0.337597	2.51909	1.74873	0.886706
NC_000001.11	226765581	226765781	3.72	27.99	0.25	1.32	VDR_only	0.19	-2.4	-26506	ENSG00000143772	ITPKB	2.61272	5.06201	-3.55855	-0.3806	3.37597	4.67831	2.79796	4.7291
NC_000001.11	226883108	226883308	0.21	5.24	0.01	0.25	VDR_only	0.06	-4.16	12592	ENSG00000143801	PSEN2	1.68414	7.20799	9.25728	3.70694	0.337597	1.07961	0.349746	0.591137
NC_000001.11	226931066	226931266	3.1	5.24	0.21	0.25	VDR_only	0.84	-0.25	-9128	ENSG00000163050	COQ8A	1.35547	4.83447	-1.01144	3.1314	4.05117	3.5987	5.59593	5.02467
NC_000001.11	226964184	226964384	5.17	6.24	0.35	0.3	VDR_only	1.18	0.23	23990	ENSG00000163050	COQ8A	0.979533	9.84568	-2.78244	10.0119	6.75195	7.1974	7.34466	13.5962
NC_000001.11	227281993	227282193	1.86	13.49	0.13	0.64	VDR_only	0.2	-2.35	36399	ENSG00000143776	CDC42BPA	3.10608	3.75602	-4.39619	3.87774	5.40156	5.03818	6.64517	5.02467
NC_000001.11	227449814	227450014	3.52	2.01	0.24	0.1	RAR_only	2.48	1.31	-113642	ENSG00000181450	ZNF678	6.156	11.6474	3.53576	2.08015	3.37597	5.03818	3.8472	5.32023
NC_000001.11	227844229	227844429	0.83	6.85	0.06	0.32	VDR_only	0.17	-2.54	28612	ENSG00000185888	PRSS38	6.32499	3.68878	11.3368	4.57064	2.70078	0.71974	1.74873	2.66012
NC_000001.11	227999426	227999626	1.86	10.07	0.13	0.48	VDR_only	0.26	-1.93	-7472	ENSG00000154342	WNT3A	5.87855	2.05048	2.12434	1.84637	19.5806	19.433	17.1375	18.0297
NC_000001.11	228140005	228140205	2.28	6.24	0.15	0.3	VDR_only	0.52	-0.95	21	ENSG00000143774	GUK1	-2.9696	3.5319	0.633508	5.08669	44.9004	40.3055	42.669	39.015
NC_000001.11	228140237	228140437	1.24	8.05	0.08	0.38	VDR_only	0.22	-2.19	58	ENSG00000143774	GUK1	0.981203	1.18474	-1.70162	0.569118	26.6702	23.3916	22.3837	22.7588
NC_000001.11	228165553	228165753	1.45	4.43	0.1	0.21	VDR_only	0.46	-1.11	-141	ENSG00000203684	IBA57-DT	2.06418	5.8582	-7.97621	0.625189	45.238	40.3055	38.8218	33.6948
NC_000001.11	228165792	228165992	2.28	4.83	0.15	0.23	VDR_only	0.67	-0.58	88	ENSG00000181873	IBA57	1.62341	-1.25082	-9.51284	3.30065	32.7469	29.8692	25.5314	24.5322
NC_000001.11	228228648	228228848	4.96	27.59	0.33	1.3	VDR_only	0.26	-1.97	-15084	ENSG00000162913	OBSCN-AS1	2.35943	2.18348	4.64531	3.36732	3.37597	3.5987	4.54669	4.13796
NC_000001.11	228452278	228452478	22.34	4.83	1.5	0.23	VDR_only	6.56	2.71	5481	ENSG00000181218	HIST3H2A	4.5402	9.96732	-2.76957	-0.339982	9.11513	7.55727	13.6401	12.1183
NC_000001.11	228452545	228452892	28.37	15.09	1.91	0.71	RAR_dominant	2.67	1.42	5140	ENSG00000181218	HIST3H2A	5.73289	6.33701	8.78191	12.8128	4.47535	5.39287	13.7076	14.6507
NC_000001.11	228485083	228485283	10.34	5.03	0.69	0.24	RAR_only	2.92	1.54	-2199	ENSG00000168159	RNF187	1.26476	12.2545	-3.52866	-0.408895	3.03838	3.5987	4.54669	6.20694
NC_000001.11	228838487	228838687	4.96	5.64	0.33	0.27	VDR_only	1.25	0.32	103108	ENSG00000116574	RHOU	4.38716	5.72585	-3.62319	0.546028	10.1279	6.47766	6.29542	7.68478
NC_000001.11	228898549	228898749	3.72	5.44	0.25	0.26	VDR_only	0.97	-0.04	163170	ENSG00000116574	RHOU	5.01742	5.66291	-5.93063	5.3944	11.1407	14.7547	14.3396	13.5962
NC_000001.11	228936229	228936429	2.07	7.85	0.14	0.37	VDR_only	0.37	-1.42	200850	ENSG00000116574	RHOU	5.08352	1.58899	-6.10068	3.53344	4.05117	5.03818	6.29542	4.13796
NC_000001.11	228938655	228938855	4.14	10.07	0.28	0.48	VDR_only	0.58	-0.78	203276	ENSG00000116574	RHOU	-2.31262	2.6797	5.35945	6.12062	17.2175	15.8343	14.3396	16.2563
NC_000001.11	228955782	228955982	4.96	7.05	0.33	0.33	VDR_only	1	0	218919	ENSG00000283468	MIR4454	4.59294	3.33305	-6.98076	-0.469265	8.77753	7.91714	8.74364	8.86706
NC_000001.11	229001741	229001941	0.62	6.44	0.04	0.3	VDR_only	0.14	-2.87	172960	ENSG00000283468	MIR4454	4.71441	7.49089	-1.12651	2.67918	0.337597	0	0.699491	0.295569
NC_000001.11	229027630	229027830	5.79	6.04	0.39	0.29	VDR_only	1.36	0.44	147071	ENSG00000283468	MIR4454	1.30913	0.198727	3.01103	2.78064	5.06396	3.95857	7.6944	7.38921
NC_000001.11	229068411	229068622	8.63	10.12	0.58	0.48	similarly-occupied	1.21	0.28	106284	ENSG00000283468	MIR4454	-0.462045	2.04704	-3.93147	2.48161	13.1199	15.3499	17.9017	15.1286
NC_000001.11	229068720	229068920	4.55	6.44	0.31	0.3	VDR_only	1	0	105981	ENSG00000283468	MIR4454	0.345278	0.79154	-4.30641	6.07912	6.75195	9.71649	8.04415	8.86706
NC_000001.11	229130107	229130316	6.33	23.12	0.43	1.09	VDR_dominant	0.39	-1.36	44589	ENSG00000283468	MIR4454	5.56226	4.23825	3.86888	4.75987	7.10731	9.64245	10.3752	9.61658
NC_000001.11	229192119	229192319	6.83	3.62	0.46	0.17	RAR_only	2.67	1.42	-17418	ENSG00000283468	MIR4454	3.33896	0.290351	-3.02677	5.81813	1.35039	2.87896	2.09847	2.66012
NC_000001.11	229230375	229230575	5.38	1.41	0.36	0.07	RAR_only	5.42	2.44	-40587	ENSG00000168118	RAB4A	1.07202	5.3399	-4.99803	-0.47679	5.73915	7.1974	6.29542	6.50251
NC_000001.11	229310067	229310267	1.45	7.05	0.1	0.33	VDR_only	0.29	-1.78	5785	ENSG00000213029	SPHAR	6.95303	5.36895	-3.52866	9.85608	1.01279	0.71974	1.39898	1.18227
NC_000001.11	229558907	229559107	1.03	4.43	0.07	0.21	VDR_only	0.33	-1.59	-300	ENSG00000135776	ABCB10	2.48238	4.55554	0.367049	-0.67604	35.4477	29.8692	32.5263	31.6258
NC_000001.11	229935210	229935410	1.03	8.46	0.07	0.4	VDR_only	0.17	-2.53	-41402	ENSG00000227043	LINC01682	0.719073	1.11931	-4.24846	2.30335	3.37597	3.95857	3.8472	3.25125
NC_000001.11	230002482	230002682	3.1	5.03	0.21	0.24	VDR_only	0.87	-0.19	-135	ENSG00000228058	LINC01736	5.14435	1.94067	-1.10457	3.86981	9.79032	11.5158	10.1426	8.27592
NC_000001.11	230188659	230188859	0.41	4.83	0.03	0.23	VDR_only	0.12	-3.04	121521	ENSG00000143641	GALNT2	3.56605	2.23865	12.8176	4.65752	0.675195	0	0	0.295569
NC_000001.11	230191212	230191412	3.72	5.84	0.25	0.28	VDR_only	0.91	-0.14	124074	ENSG00000143641	GALNT2	0.39023	0.748116	1.34387	0.873141	18.2303	20.1527	16.7878	18.6208
NC_000001.11	230429193	230429393	8.89	7.65	0.6	0.36	VDR_only	1.65	0.72	-2961	ENSG00000177614	PGBD5	4.55461	1.11113	-1.75172	0.398432	15.8671	15.1145	18.1868	18.3252
NC_000001.11	230458595	230458795	6	5.64	0.4	0.27	VDR_only	1.51	0.59	-32363	ENSG00000177614	PGBD5	2.92856	5.88813	-3.53799	2.76474	5.40156	5.39805	4.89644	6.79808
NC_000001.11	230459542	230459769	7.29	7.63	0.49	0.36	similarly-occupied	1.36	0.44	-33324	ENSG00000177614	PGBD5	2.03667	1.52093	-1.6863	0.684233	5.35397	5.39013	5.23848	5.20826
NC_000001.11	230509669	230509907	7.65	50.59	0.51	2.39	VDR_dominant	0.21	-2.22	-83456	ENSG00000177614	PGBD5	1.86568	-0.030367	3.30086	2.85383	25.5326	23.2857	23.5123	25.5828
NC_000001.11	230542152	230542379	7.47	3.9	0.5	0.18	RAR_dominant	2.72	1.44	53317	ENSG00000232964	LINC01737	5.81532	4.15427	-2.63976	1.66074	4.1642	3.17066	2.15702	4.1666
NC_000001.11	230642442	230642642	1.24	9.26	0.08	0.44	VDR_only	0.19	-2.39	61	ENSG00000135775	COG2	1.01411	-0.061244	-4.53201	-1.90124	24.307	19.0731	22.7335	22.4632
NC_000001.11	230714103	230714303	4.34	4.83	0.29	0.23	VDR_only	1.28	0.35	-81	ENSG00000135744	AGT	3.95471	3.19896	-4.53735	2.14111	23.2942	26.2705	25.5314	22.7588
NC_000001.11	230737812	230738012	3.52	4.63	0.24	0.22	RAR_only	1.08	0.11	-9472	ENSG00000135773	CAPN9	2.84475	3.6853	8.94962	1.11054	2.70078	5.39805	4.54669	3.54682
NC_000001.11	230749288	230749490	18.22	20.34	1.22	0.96	similarly-occupied	1.27	0.35	2001	ENSG00000135773	CAPN9	4.39795	4.83239	-6.86648	4.76555	20.7238	21.0221	22.5084	21.6555
NC_000001.11	230754752	230755021	16.61	44.76	1.12	2.12	VDR_dominant	0.53	-0.92	7499	ENSG00000135773	CAPN9	3.10608	5.60036	9.01671	1.78808	20.3311	24.8832	20.8027	23.5136
NC_000001.11	230825108	230825308	1.45	3.83	0.1	0.18	VDR_only	0.54	-0.9	30799	ENSG00000119280	C1orf198	4.98947	4.36827	1.29078	0.266119	10.1279	6.83753	6.29542	7.68478
NC_000001.11	231359221	231359421	4.96	8.26	0.33	0.39	VDR_only	0.85	-0.23	21028	ENSG00000010072	SPRTN	2.6942	-0.760639	-0.830177	-1.09615	10.1279	11.8757	10.8421	13.8917
NC_000001.11	231388039	231388239	5.58	62.82	0.38	2.97	VDR_only	0.13	-2.99	36905	ENSG00000135766	EGLN1	5.89399	0.115854	7.80921	5.38947	6.07675	4.67831	9.44313	8.86706
NC_000001.11	231422152	231422489	4.79	5.14	0.32	0.24	similarly-occupied	1.32	0.4	2723	ENSG00000135766	EGLN1	3.04236	2.26625	-1.59566	1.74469	19.4344	16.2315	17.643	15.9625
NC_000001.11	231460707	231460907	10.13	5.24	0.68	0.25	RAR_only	2.75	1.46	15718		SNRPD2P2	7.55176	1.53569	-0.997281	4.0488	8.43993	3.95857	7.34466	7.68478
NC_000001.11	231528359	231528559	15.3	2.82	1.03	0.13	RAR_only	7.71	2.95	-194	ENSG00000270106	TSNAX-DISC1	1.30542	1.33698	-0.580675	5.45761	23.9694	19.7929	22.3837	18.0297
NC_000001.11	231610420	231610620	4.96	6.04	0.33	0.29	VDR_only	1.17	0.22	1570	ENSG00000229228	LINC00582	3.178	3.45859	-1.93447	4.74157	3.37597	2.15922	5.59593	6.50251
NC_000001.11	231612770	231612989	7.37	9.01	0.49	0.43	similarly-occupied	1.16	0.22	-790	ENSG00000229228	LINC00582	5.16169	0.687049	5.17334	2.03769	18.1902	14.7892	10.8597	13.7662
NC_000001.11	231626502	231626702	3.52	6.04	0.24	0.29	VDR_only	0.83	-0.28	-188	ENSG00000162946	DISC1	4.14925	1.44658	-6.54313	-0.759288	25.6574	25.1909	29.3786	26.8967
NC_000001.11	231665104	231665304	6	1.41	0.4	0.07	RAR_only	6.04	2.59	38389	ENSG00000162946	DISC1	2.40558	-1.11481	-7.0887	4.17461	3.71357	6.11779	6.64517	7.68478
NC_000001.11	231724968	231725177	6.33	10.79	0.43	0.51	similarly-occupied	0.83	-0.26	93444		DISC2	3.67727	2.88286	-2.06333	4.27532	21.9681	17.9074	23.0933	18.6675
NC_000001.11	231778150	231778350	2.9	7.45	0.19	0.35	VDR_only	0.55	-0.86	40267		DISC2	1.00199	-0.602124	8.56752	2.25769	11.1407	15.8343	12.2411	14.4829
NC_000001.11	231782254	231782454	3.52	5.44	0.24	0.26	VDR_only	0.92	-0.12	36163		DISC2	1.03043	0.019732	-2.08748	-0.52882	2.02558	1.07961	0	2.36455
NC_000001.11	231803510	231803770	4.77	13.48	0.32	0.64	VDR_dominant	0.5	-0.99	14877		DISC2	8.89437	7.22402	-0.576228	7.44984	19.7365	20.4849	20.1776	19.7804
NC_000001.11	231803923	231804123	2.28	32.02	0.15	1.51	VDR_only	0.1	-3.31	14494		DISC2	-0.489519	1.10366	11.446	2.30031	11.4783	13.6751	12.2411	13.3006
NC_000001.11	231869450	231869650	2.28	18.93	0.15	0.9	VDR_only	0.17	-2.55	-51033		DISC2	6.03552	2.48016	6.9583	-1.93306	4.05117	4.67831	8.04415	6.79808
NC_000001.11	231918333	231918533	0.83	6.24	0.06	0.3	VDR_only	0.19	-2.41	-7401	ENSG00000226758	DISC1-IT1	1.95055	3.89723	12.0905	1.52283	0.337597	1.07961	1.39898	0.886706
NC_000001.11	232127306	232127506	2.9	6.64	0.19	0.31	VDR_only	0.62	-0.69	201572	ENSG00000226758	DISC1-IT1	6.7007	4.56126	4.53872	2.13078	4.72636	4.67831	6.99491	5.32023
NC_000001.11	232249441	232249641	11.17	3.22	0.75	0.15	RAR_only	4.92	2.3	266067	ENSG00000116991	SIPA1L2	1.95571	6.79795	-1.83897	5.51919	8.10234	11.5158	7.6944	5.91137
NC_000001.11	232474930	232475130	8.27	2.62	0.56	0.12	RAR_only	4.49	2.17	40578	ENSG00000116991	SIPA1L2	2.1509	6.58701	0.77914	9.07645	2.02558	0.71974	4.54669	2.06898
NC_000001.11	232477856	232478091	11.09	7.54	0.74	0.36	RAR_dominant	2.09	1.06	37634	ENSG00000116991	SIPA1L2	10.4364	3.04708	1.39976	0.822634	10.3434	7.96308	10.1203	11.8227
NC_000001.11	232571587	232571787	0.83	5.64	0.06	0.27	VDR_only	0.21	-2.26	-56079	ENSG00000116991	SIPA1L2	1.46852	2.50773	3.78543	1.29233	1.35039	0.71974	1.04924	0
NC_000001.11	232610966	232611188	7.08	5.99	0.48	0.28	RAR_dominant	1.68	0.75	-95469	ENSG00000116991	SIPA1L2	3.63448	6.69922	-5.24528	2.02859	14.2947	15.2377	15.1241	12.2488
NC_000001.11	232655538	232655757	12.09	13.98	0.81	0.66	similarly-occupied	1.23	0.3	-62423	ENSG00000225919	LINC01745	1.6015	9.96121	1.05553	7.66118	8.63263	9.20216	8.30446	9.4474
NC_000001.11	232704923	232705123	7.03	9.26	0.47	0.44	VDR_only	1.08	0.11	-13048	ENSG00000225919	LINC01745	4.29286	8.36468	6.49601	2.54666	10.8031	8.27701	12.5908	9.45819
NC_000001.11	232767484	232767684	5.79	9.26	0.39	0.44	VDR_only	0.89	-0.17	-24869	ENSG00000236497	LINC01744	8.51719	4.17204	-4.46085	0.666835	7.76474	10.7961	12.2411	10.936
NC_000001.11	232963496	232963696	2.48	10.47	0.17	0.5	VDR_only	0.34	-1.57	12754	ENSG00000135778	NTPCR	2.75799	1.14106	-3.67513	2.82677	2.70078	1.79935	2.44822	1.77341
NC_000001.11	233112940	233113182	21.88	22.13	1.47	1.05	similarly-occupied	1.4	0.49	162219	ENSG00000135778	NTPCR	-0.179659	0.151672	-3.00407	4.038	30.4117	34.5	29.1936	29.0683
NC_000001.11	233291404	233291604	2.48	8.46	0.17	0.4	VDR_only	0.42	-1.26	4221	ENSG00000135749	PCNX2	3.10608	3.75602	-4.39619	2.30335	8.43993	8.63688	5.59593	6.79808
NC_000001.11	233327415	233327615	1.03	19.73	0.07	0.93	VDR_only	0.07	-3.75	-209	ENSG00000143674	MAP3K21	-0.634391	1.39474	6.00983	5.84763	29.7086	25.1909	31.4771	31.0347
NC_000001.11	233511205	233511444	9.17	4.04	0.62	0.19	RAR_dominant	3.22	1.69	-102781	ENSG00000135750	KCNK1	3.18069	1.72038	-4.96666	9.44913	3.95511	6.02293	7.60953	7.17279
NC_000001.11	233518485	233518685	1.24	8.26	0.08	0.39	VDR_only	0.21	-2.23	-95521	ENSG00000135750	KCNK1	0.208793	1.32123	-1.24593	-0.024907	9.79032	7.91714	8.74364	7.38921
NC_000001.11	234214013	234214213	2.48	10.27	0.17	0.49	VDR_only	0.34	-1.54	-98	ENSG00000183780	SLC35F3	-0.039737	4.29131	4.93273	2.31252	19.243	21.9521	21.3345	17.4385
NC_000001.11	234373424	234373624	2.69	12.69	0.18	0.6	VDR_only	0.3	-1.73	68	ENSG00000168275	COA6	2.56387	1.07	1.37368	-1.97165	32.4093	27.71	24.1324	23.9411
NC_000001.11	234398819	234399019	1.86	16.31	0.13	0.77	VDR_only	0.16	-2.63	25218	ENSG00000168275	COA6	0.149425	1.68194	3.08313	2.95394	2.02558	1.43948	1.74873	2.36455
NC_000001.11	234501286	234501486	5.17	8.26	0.35	0.39	VDR_only	0.89	-0.17	-22207	ENSG00000059588	TARBP1	2.44884	7.00269	-1.08974	4.85922	4.72636	5.03818	7.34466	5.6158
NC_000001.11	234515902	234516102	1.86	10.87	0.13	0.51	VDR_only	0.24	-2.04	15777	ENSG00000231768	LINC01354	0.205205	2.30961	3.41649	-0.683179	1.35039	2.51909	4.19695	1.18227
NC_000001.11	234518263	234518463	3.93	21.55	0.26	1.02	VDR_only	0.26	-1.95	13416	ENSG00000231768	LINC01354	3.10608	3.75602	-3.04087	0.623294	7.08954	6.47766	8.74364	5.02467
NC_000001.11	234522570	234522770	6.2	27.79	0.42	1.31	VDR_only	0.32	-1.66	9109	ENSG00000231768	LINC01354	7.62874	3.0577	9.48889	4.7659	20.931	21.5922	22.3837	19.212
NC_000001.11	234528673	234528873	4.14	4.83	0.28	0.23	VDR_only	1.22	0.28	3006	ENSG00000231768	LINC01354	4.21685	0.570445	-4.13798	2.30366	2.70078	5.03818	3.14771	4.43353
NC_000001.11	234612693	234613027	8.67	20.74	0.58	0.98	VDR_dominant	0.59	-0.75	-3335	ENSG00000168264	IRF2BP2	4.42753	7.09339	-1.08495	1.55691	16.7788	15.7309	18.6391	13.097
NC_000001.11	234657249	234657490	12.19	10.53	0.82	0.5	RAR_dominant	1.64	0.72	11081	ENSG00000228044	LOC101927787	4.77623	3.56973	-3.39786	6.81026	26.0552	22.6972	24.9611	29.6795
NC_000001.11	234684260	234684460	2.07	5.03	0.14	0.24	VDR_only	0.58	-0.78	38071	ENSG00000228044	LOC101927787	-0.016415	5.90904	-2.34118	1.5927	7.76474	9.71649	10.8421	8.57149
NC_000001.11	234724002	234724308	5.14	6.98	0.34	0.33	similarly-occupied	1.05	0.06	113	ENSG00000227630	LINC01132	7.93354	1.87862	-0.249185	3.39822	18.0935	17.6407	15.5442	16.4205
NC_000001.11	234730285	234730485	1.65	5.24	0.11	0.25	VDR_only	0.45	-1.16	6343	ENSG00000227630	LINC01132	4.12594	4.72768	1.24705	2.35748	1.01279	0.35987	1.74873	1.77341
NC_000001.11	234772471	234772686	5.39	10.68	0.36	0.5	similarly-occupied	0.72	-0.48	-12523	ENSG00000279261	PP2672	-2.69059	-0.934747	-3.8793	-1.13506	24.4954	21.4248	25.0515	24.4703
NC_000001.11	234778551	234778751	5.79	6.85	0.39	0.32	VDR_only	1.2	0.26	-18595	ENSG00000279261	PP2672	-0.181735	1.24002	-1.44444	1.21768	12.8287	15.4744	12.5908	10.3449
NC_000001.11	234800613	234800823	11.42	9.01	0.77	0.43	RAR_dominant	1.8	0.85	-40662	ENSG00000279261	PP2672	4.88391	2.38401	-3.33517	3.30529	9.96716	12.3384	10.6589	10.9783
NC_000001.11	234801258	234801467	21.57	16.57	1.45	0.78	RAR_dominant	1.85	0.89	-41307	ENSG00000279261	PP2672	5.26689	8.37078	1.33191	1.4489	15.1838	12.3974	13.3874	11.0308
NC_000001.11	234841802	234842028	19.77	14.79	1.33	0.7	RAR_dominant	1.9	0.92	-81859	ENSG00000279261	PP2672	4.26164	3.67172	-5.86322	1.66795	17.328	21.6559	20.7371	19.6174
NC_000001.11	234849349	234849625	7.34	29.47	0.49	1.39	VDR_dominant	0.35	-1.5	-89431	ENSG00000279261	PP2672	1.64734	1.83563	4.75736	0.939108	4.89271	7.04094	8.36348	7.71048
NC_000001.11	234851528	234851818	7.42	10.83	0.5	0.51	similarly-occupied	0.97	-0.04	-91617	ENSG00000279261	PP2672	5.50692	4.68255	-1.76351	2.4919	18.3932	15.6357	18.0903	19.3648
NC_000001.11	234854249	234854449	10.13	8.26	0.68	0.39	RAR_only	1.74	0.8	-94293	ENSG00000279261	PP2672	1.55998	9.17074	3.09482	0.044097	9.79032	8.99675	12.5908	13.005
NC_000001.11	234866208	234866443	7.74	10.11	0.52	0.48	similarly-occupied	1.09	0.12	97673	ENSG00000238005	LOC101927851	3.25083	2.49751	-0.869373	2.79194	9.19414	4.90036	7.73905	13.332
NC_000001.11	234876356	234876556	7.65	8.46	0.51	0.4	VDR_only	1.28	0.36	87543	ENSG00000238005	LOC101927851	-0.495723	0.934274	-2.05834	4.34385	16.8799	12.2356	13.2903	11.5272
NC_000001.11	234934654	234934854	4.34	5.84	0.29	0.28	VDR_only	1.06	0.08	29245	ENSG00000238005	LOC101927851	0.052026	4.39343	-5.9787	0.061067	7.76474	11.5158	10.8421	5.91137
NC_000001.11	234945043	234945260	5.53	8.72	0.37	0.41	similarly-occupied	0.9	-0.15	18847	ENSG00000238005	LOC101927851	0.219759	0.818253	-4.02638	-3.70874	4.35609	2.65342	4.1905	4.0862
NC_000001.11	234955824	234956024	2.9	19.13	0.19	0.9	VDR_only	0.21	-2.22	8075	ENSG00000238005	LOC101927851	4.42224	0.860364	4.99621	2.0576	4.72636	2.87896	4.19695	4.13796
NC_000001.11	234957449	234957649	4.14	12.08	0.28	0.57	VDR_only	0.49	-1.04	6450	ENSG00000238005	LOC101927851	4.54817	5.84749	1.26513	2.79278	6.07675	6.83753	7.6944	5.32023
NC_000001.11	234962686	234962886	8.07	7.45	0.54	0.35	RAR_only	1.54	0.62	1213	ENSG00000238005	LOC101927851	3.48742	-0.103696	0.409874	1.68504	17.5551	17.6336	15.3888	16.5518
NC_000001.11	234963272	234963473	13.17	14.43	0.88	0.68	similarly-occupied	1.3	0.37	626	ENSG00000238005	LOC101927851	1.12585	-0.263739	-4.89963	2.65148	15.1163	16.8297	14.6162	14.4108
NC_000001.11	234975270	234975470	9.1	11.68	0.61	0.55	VDR_only	1.11	0.15	-11371	ENSG00000238005	LOC101927851	1.67785	-0.225025	-3.26347	5.34848	11.8159	15.1145	14.3396	18.9164
NC_000001.11	234980608	234980868	27.2	51.27	1.83	2.42	similarly-occupied	0.75	-0.41	-16739	ENSG00000238005	LOC101927851	7.70649	6.06545	11.472	10.6142	18.438	23.2532	25.5583	26.1464
NC_000001.11	234987011	234987211	4.76	14.7	0.32	0.7	VDR_only	0.46	-1.12	-23112	ENSG00000238005	LOC101927851	8.94227	9.10872	12.5878	0.0108	2.02558	0.71974	1.74873	1.47784
NC_000001.11	234989166	234989366	2.9	30.81	0.19	1.46	VDR_only	0.13	-2.91	-25267	ENSG00000238005	LOC101927851	3.21936	6.41569	13.2175	5.01607	1.35039	2.15922	1.74873	2.06898
NC_000001.11	234997349	234997549	1.65	5.03	0.11	0.24	VDR_only	0.47	-1.1	-33450	ENSG00000238005	LOC101927851	3.70062	5.25507	-3.3198	5.03654	9.45272	14.3948	9.44313	12.7094
NC_000001.11	235011787	235012001	15.46	10.91	1.04	0.52	RAR_dominant	2.01	1.01	-47895	ENSG00000238005	LOC101927851	4.77691	2.45476	0.465971	7.91667	21.4548	21.1886	20.2656	24.5847
NC_000001.11	235074538	235074738	5.58	7.25	0.38	0.34	VDR_only	1.09	0.13	-4820		LINC01348	-0.522412	0.002913	-0.526449	5.70268	14.1791	12.2356	12.9406	13.8917
NC_000001.11	235075243	235075490	9.88	11.25	0.66	0.53	similarly-occupied	1.25	0.32	-5549		LINC01348	1.45791	1.26055	-0.990627	4.93818	24.6022	23.02	24.9211	24.89
NC_000001.11	235077627	235077827	5.38	10.47	0.36	0.5	VDR_only	0.73	-0.46	-7909		LINC01348	8.24528	5.57875	-3.98828	10.6173	8.10234	4.67831	9.44313	8.86706
NC_000001.11	235083843	235084043	2.28	21.55	0.15	1.02	VDR_only	0.15	-2.74	-14125		LINC01348	5.43154	2.07929	-4.74425	5.46574	11.4783	8.27701	10.4924	10.0493
NC_000001.11	235128770	235128970	4.76	12.48	0.32	0.59	VDR_only	0.54	-0.89	-33	ENSG00000173726	TOMM20	2.60558	4.42482	-2.99912	3.17144	32.7469	27.71	30.7776	30.4436
NC_000001.11	235754248	235754448	4.96	32.02	0.33	1.51	VDR_only	0.22	-2.18	98712	ENSG00000222831	MIR1537	5.5005	2.50232	2.50856	-1.73734	3.37597	2.87896	4.89644	4.13796
NC_000001.11	235792447	235792647	10.55	5.64	0.71	0.27	RAR_only	2.66	1.41	60513	ENSG00000222831	MIR1537	0.9015	10.5744	-3.74189	2.5423	5.06396	5.75792	5.24618	8.86706
NC_000001.11	235798753	235798953	1.86	7.85	0.13	0.37	VDR_only	0.34	-1.57	54207	ENSG00000222831	MIR1537	7.04038	2.10169	-2.32538	3.38922	1.35039	0.71974	1.04924	0.295569
NC_000001.11	235831214	235831445	7.88	6.97	0.53	0.33	RAR_dominant	1.6	0.68	21730	ENSG00000222831	MIR1537	6.08452	-0.303345	-3.28754	6.01919	21.6296	22.745	19.6827	22.2636
NC_000001.11	235880097	235880297	8.89	8.46	0.6	0.4	RAR_only	1.49	0.58	3511	ENSG00000143669	LYST	4.05103	2.276	-4.01032	3.82384	8.10234	5.75792	9.09339	10.0493
NC_000001.11	235883747	235883947	3.72	7.65	0.25	0.36	VDR_only	0.69	-0.53	-134	ENSG00000143669	LYST	0.774148	0.586945	0.840364	2.2474	13.5039	14.7547	16.7878	15.074
NC_000001.11	235893038	235893294	6.79	4.72	0.46	0.22	RAR_dominant	2.04	1.03	-9453	ENSG00000143669	LYST	3.2413	6.19438	-3.35814	3.56434	5.27496	8.99675	7.65069	8.08195
NC_000001.11	235908933	235909153	14.29	20.32	0.96	0.96	similarly-occupied	1	0	-25330	ENSG00000143669	LYST	3.20491	3.69199	1.50064	8.81154	12.8901	11.7776	18.1232	15.8532
NC_000001.11	235910471	235910785	11.2	41.55	0.75	1.97	VDR_dominant	0.38	-1.39	-26915	ENSG00000143669	LYST	1.38011	8.96657	4.58804	3.5732	17.6325	16.962	18.0442	16.5669
NC_000001.11	235917495	235917768	7.27	18.14	0.49	0.86	VDR_dominant	0.57	-0.81	-33919	ENSG00000143669	LYST	3.19424	2.30315	0.602295	1.73	23.7431	21.0913	22.5477	22.5195
NC_000001.11	235919271	235919471	5.79	12.08	0.39	0.57	VDR_only	0.68	-0.56	-35658	ENSG00000143669	LYST	9.66256	2.49777	-3.17913	3.40707	6.07675	8.63688	6.99491	7.38921
NC_000001.11	235923612	235923812	1.45	13.69	0.1	0.65	VDR_only	0.15	-2.74	-39999	ENSG00000143669	LYST	6.44794	0.345796	-7.76974	2.70891	6.41435	4.67831	4.89644	4.7291
NC_000001.11	235933549	235933749	3.31	17.12	0.22	0.81	VDR_only	0.27	-1.87	-49936	ENSG00000143669	LYST	2.83721	5.76559	6.48297	3.47626	14.8543	14.7547	13.2903	14.4829
NC_000001.11	235938741	235938992	8.08	12.68	0.54	0.6	similarly-occupied	0.9	-0.14	-55154	ENSG00000143669	LYST	-0.537133	4.04911	-4.29962	0.791194	11.5671	15.1977	14.2128	13.6597
NC_000001.11	235942321	235942521	3.52	13.89	0.24	0.66	VDR_only	0.36	-1.48	-58708	ENSG00000143669	LYST	6.51211	2.92022	-0.442517	5.09579	14.1791	10.4362	13.2903	10.6405
NC_000001.11	235946120	235946320	5.38	12.28	0.36	0.58	VDR_only	0.62	-0.69	-62507	ENSG00000143669	LYST	6.3959	0.610809	-2.07621	5.16773	17.2175	15.4744	17.837	15.074
NC_000001.11	235954790	235955059	10.46	9.58	0.7	0.45	RAR_dominant	1.55	0.63	-71212	ENSG00000143669	LYST	9.43197	6.35001	-2.19919	1.98913	28.3632	25.4183	29.1238	32.7433
NC_000001.11	235959402	235959644	28.72	32.45	1.93	1.53	similarly-occupied	1.26	0.33	-75810	ENSG00000143669	LYST	1.22743	12.2545	-3.45947	7.44984	26.2266	30.3362	29.1936	28.0912
NC_000001.11	235970452	235970652	8.89	28.59	0.6	1.35	VDR_only	0.44	-1.18	-86839	ENSG00000143669	LYST	3.10608	5.79072	-3.84034	5.89569	13.1663	12.9553	11.1919	8.57149
NC_000001.11	235971663	235971863	9.31	16.91	0.63	0.8	VDR_only	0.78	-0.36	-88050	ENSG00000143669	LYST	-0.843344	1.0855	-7.65207	0.365309	35.1101	34.1877	33.5756	33.9904
NC_000001.11	235998887	235999087	0.62	9.06	0.04	0.43	VDR_only	0.1	-3.36	66103	ENSG00000116962	NID1	2.85196	1.93846	-0.563301	0.908406	1.35039	2.87896	2.44822	1.77341
NC_000001.11	236097112	236097371	8.46	6.84	0.57	0.32	RAR_dominant	1.76	0.81	-32152	ENSG00000116962	NID1	5.12021	1.96923	-3.36287	4.3041	55.7883	54.4668	48.3432	47.7018
NC_000001.11	236206654	236206854	1.65	4.03	0.11	0.19	VDR_only	0.58	-0.78	64215	ENSG00000077585	GPR137B	4.1143	3.90733	1.18127	3.51114	12.4911	14.0349	13.2903	15.074
NC_000001.11	236531750	236531950	1.65	5.64	0.11	0.27	VDR_only	0.42	-1.26	-7342	ENSG00000223776	LGALS8-AS1	4.28336	6.80525	6.87292	7.29693	2.36318	3.95857	2.44822	3.54682
NC_000001.11	237864434	237864741	6.2	37.78	0.42	1.79	VDR_dominant	0.23	-2.1	2413	ENSG00000237250	LOC100130331	4.7004	1.78172	0.49363	8.56066	29.0312	29.5398	28.2531	24.4542
NC_000001.11	237873484	237873684	5.38	15.3	0.36	0.72	VDR_only	0.5	-1	11409	ENSG00000237250	LOC100130331	1.55556	6.99219	0.403404	-1.81717	17.8927	16.9139	22.034	17.7341
NC_000001.11	237896726	237896926	6	3.62	0.4	0.17	RAR_only	2.35	1.23	-5904	ENSG00000116996	ZP4	5.34013	4.2454	-4.96305	3.91384	5.06396	6.83753	8.04415	6.20694
NC_000001.11	237959851	237960051	0.83	5.24	0.06	0.25	VDR_only	0.22	-2.16	-69029	ENSG00000116996	ZP4	1.56152	2.91359	14.0102	6.63781	0.337597	0.35987	1.04924	0.591137
NC_000001.11	238006330	238006622	4.67	3.86	0.31	0.18	RAR_dominant	1.72	0.78	-115554	ENSG00000116996	ZP4	3.10608	3.56259	-2.28606	1.14572	10.8679	11.3384	11.0194	10.1222
NC_000001.11	238191448	238191648	1.45	9.46	0.1	0.45	VDR_only	0.22	-2.2	294469	ENSG00000215808	LINC01139	3.51564	2.0375	1.50487	1.91488	4.72636	5.03818	6.64517	2.66012
NC_000001.11	238248503	238248785	4.84	5.71	0.33	0.27	similarly-occupied	1.2	0.27	237373	ENSG00000215808	LINC01139	3.84207	1.98629	0.293914	5.89569	6.94349	6.6359	7.93749	4.19246
NC_000001.11	238330364	238330624	5.57	7.74	0.37	0.37	similarly-occupied	1.02	0.03	155523	ENSG00000215808	LINC01139	2.1509	-0.051536	-3.75623	3.79128	4.93411	9.41199	11.8375	10.9133
NC_000001.11	238341333	238341533	2.48	4.63	0.17	0.22	VDR_only	0.76	-0.39	144584	ENSG00000215808	LINC01139	4.79223	-0.270257	1.28926	0.672871	1.68799	3.5987	3.14771	1.47784
NC_000001.11	238409512	238409732	7.14	10.25	0.48	0.48	similarly-occupied	0.99	-0.02	76395	ENSG00000215808	LINC01139	6.15996	7.4387	5.26325	3.66972	20.2558	18.975	18.7591	15.3158
NC_000001.11	238477004	238477204	10.13	3.22	0.68	0.15	RAR_only	4.47	2.16	8913	ENSG00000215808	LINC01139	0.596429	-1.42339	-6.64262	3.01375	16.2047	18.7132	17.837	17.7341
NC_000001.11	238648076	238648276	2.69	13.69	0.18	0.65	VDR_only	0.28	-1.84	-162159	ENSG00000215808	LINC01139	1.45035	2.59626	-1.07424	2.40782	6.07675	8.27701	6.64517	7.68478
NC_000001.11	238898933	238899133	2.69	4.23	0.18	0.2	VDR_only	0.9	-0.15	-413016	ENSG00000215808	LINC01139	3.46785	5.97757	4.47564	0.99906	14.8543	15.1145	17.4873	12.4139
NC_000001.11	238958677	238958877	1.24	9.26	0.08	0.44	VDR_only	0.19	-2.39	-427791	ENSG00000133019	CHRM3	5.48235	2.22952	11.9629	5.60224	0.337597	0.71974	0.699491	0.295569
NC_000001.11	238960112	238960376	4.54	5.03	0.31	0.24	similarly-occupied	1.28	0.36	-426324	ENSG00000133019	CHRM3	6.45142	3.98111	-3.23023	0.075112	12.0205	13.0862	14.8377	14.5545
NC_000001.11	239025345	239025545	2.9	28.59	0.19	1.35	VDR_only	0.14	-2.8	-361123	ENSG00000133019	CHRM3	-0.367723	2.91359	15.458	6.34028	15.5295	20.1527	17.4873	16.2563
NC_000001.11	239250451	239250820	5.04	3.6	0.34	0.17	RAR_dominant	1.99	0.99	-135932	ENSG00000133019	CHRM3	6.70995	6.92527	-3.89108	5.6101	16.1022	17.5546	18.3877	16.02
NC_000001.11	239263949	239264224	4.21	3.37	0.28	0.16	RAR_dominant	1.78	0.83	-122481	ENSG00000133019	CHRM3	2.63012	0.867303	-0.941007	0.872871	8.10234	9.9455	11.1919	7.73852
NC_000001.11	239361494	239361694	12.41	3.42	0.83	0.16	RAR_only	5.15	2.36	-24974	ENSG00000133019	CHRM3	3.09131	3.13307	0.300937	1.7439	11.1407	7.1974	5.94568	7.38921
NC_000001.11	239427160	239427398	11.64	8.29	0.78	0.39	RAR_dominant	1.99	1	40711	ENSG00000133019	CHRM3	3.30655	2.39552	-1.46195	8.41192	22.6956	24.193	25.2757	19.8702
NC_000001.11	239537940	239538140	6.41	7.05	0.43	0.33	RAR_only	1.29	0.37	-91033	ENSG00000133019	CHRM3	7.76111	6.23226	-2.30386	0.96971	5.73915	7.55727	6.64517	9.16262
NC_000001.11	239559046	239559246	1.45	6.64	0.1	0.31	VDR_only	0.31	-1.69	-69927	ENSG00000133019	CHRM3	3.70756	5.76631	3.74037	1.13858	1.68799	2.15922	5.94568	6.20694
NC_000001.11	239809298	239809498	0.83	8.05	0.06	0.38	VDR_only	0.15	-2.78	-90279	ENSG00000233355	CHRM3-AS2	3.32129	8.88118	-1.88	4.71844	4.72636	4.67831	4.89644	5.32023
NC_000001.11	239910007	239910207	3.31	4.43	0.22	0.21	VDR_only	1.06	0.08	-10235	ENSG00000234601	CHRM3-AS1	3.01025	1.85462	0.336816	5.07175	27.3454	25.1909	23.433	19.8031
NC_000001.11	241552102	241552302	6.41	2.82	0.43	0.13	RAR_only	3.23	1.69	19824	ENSG00000117009	KMO	0.774365	6.55858	-5.50039	0.636962	26.3326	27.71	27.6299	20.0987
NC_000001.11	241611161	241611361	1.24	30.2	0.08	1.43	VDR_only	0.06	-4.1	24669	ENSG00000203668	CHML	4.2478	-0.553839	6.22942	5.63129	2.70078	2.15922	4.19695	2.95569
NC_000001.11	241964655	241964855	3.31	4.43	0.22	0.21	VDR_only	1.06	0.08	6988	ENSG00000196289	BECN2	0.082654	6.25665	-0.053968	1.70561	7.76474	6.11779	6.29542	5.32023
NC_000001.11	241989090	241989290	6.83	5.84	0.46	0.28	RAR_only	1.66	0.73	9908	ENSG00000197769	MAP1LC3C	-0.091565	2.33773	-5.67062	7.90036	15.8671	13.6751	14.6893	12.4139
NC_000001.11	241992782	241992982	5.17	6.64	0.35	0.31	VDR_only	1.1	0.14	6216	ENSG00000197769	MAP1LC3C	1.33166	0.002551	2.63074	5.80538	10.1279	12.5955	10.1426	6.20694
NC_000001.11	241998506	241998706	3.1	4.63	0.21	0.22	VDR_only	0.95	-0.07	492	ENSG00000197769	MAP1LC3C	3.50199	3.06557	0.365249	2.08697	30.3838	28.4297	25.1817	23.0543
NC_000001.11	243254614	243254814	4.14	2.62	0.28	0.12	RAR_only	2.24	1.17	567	ENSG00000143702	CEP170	2.62057	1.53305	-7.35034	1.87173	18.2303	19.0731	15.3888	13.005
NC_000001.11	243287786	243287986	13.24	4.23	0.89	0.2	RAR_only	4.44	2.15	31845	ENSG00000054282	SDCCAG8	3.02939	4.13952	-0.207471	9.30609	10.4655	8.27701	7.6944	9.16262
NC_000001.11	243496099	243496299	1.86	2.62	0.13	0.12	VDR_only	1.01	0.01	150023	ENSG00000265201	MIR4677	0.650623	1.01352	-3.39961	1.83364	12.4911	10.4362	11.5416	7.68478
NC_000001.11	243727621	243727821	3.1	5.84	0.21	0.28	VDR_only	0.75	-0.41	115561	ENSG00000117020	AKT3	2.4009	5.3539	-5.39363	0.801411	5.73915	3.23883	4.89644	4.43353
NC_000001.11	244254643	244254843	3.31	9.06	0.22	0.43	VDR_only	0.52	-0.95	-97892	ENSG00000173728	C1orf100	-0.359898	8.75309	-2.43324	-1.94459	15.5295	24.831	23.7827	18.9164
NC_000001.11	244319697	244319897	9.51	3.02	0.64	0.14	RAR_only	4.47	2.16	-32838	ENSG00000173728	C1orf100	4.77136	1.7308	0.091931	-0.606034	22.2814	25.1909	23.7827	24.2366
NC_000001.11	244353853	244354062	6.53	7.9	0.44	0.37	similarly-occupied	1.17	0.23	1323	ENSG00000173728	C1orf100	2.42358	5.6967	-0.155962	3.05854	24.8756	33.4042	33.1338	24.89
NC_000001.11	244451984	244452184	2.07	3.83	0.14	0.18	VDR_only	0.77	-0.38	-24	ENSG00000035687	ADSS	2.35162	5.3736	-3.34917	5.18808	58.7419	55.42	55.6096	49.3599
NC_000001.11	244652802	244653002	0.41	6.24	0.03	0.3	VDR_only	0.09	-3.41	-146	ENSG00000121644	DESI2	-0.452748	1.72225	-1.80799	1.36336	71.233	59.7385	56.6588	55.2713
NC_000001.11	244815611	244815811	5.17	7.45	0.35	0.35	VDR_only	0.99	-0.02	-19595	ENSG00000203667	COX20	1.57978	-0.252466	4.07829	8.14541	17.8927	19.0731	21.6842	18.9164
NC_000001.11	244833438	244833638	1.65	13.49	0.11	0.64	VDR_only	0.17	-2.52	-1768	ENSG00000203667	COX20	3.10608	3.75602	-2.27662	3.293	3.71357	2.87896	3.14771	2.36455
NC_000001.11	244864601	244864801	2.28	8.86	0.15	0.42	VDR_only	0.36	-1.46	-158	ENSG00000153187	HNRNPU	0.242381	0.946318	-3.74139	0.017687	22.2814	23.0317	26.5807	21.8721
NC_000001.11	244903835	244904035	5.38	9.87	0.36	0.47	VDR_only	0.77	-0.37	-39392	ENSG00000153187	HNRNPU	6.13242	4.40351	-2.90508	2.63344	10.4655	9.35662	9.09339	10.6405
NC_000001.11	244920895	244921095	5.79	19.13	0.39	0.9	VDR_only	0.43	-1.22	-48874	ENSG00000203666	EFCAB2	4.53307	2.18864	7.15483	2.69711	3.37597	3.95857	6.29542	2.95569
NC_000001.11	244955025	244955225	6.62	2.21	0.44	0.1	RAR_only	4.24	2.08	-14744	ENSG00000203666	EFCAB2	2.63323	5.36895	-0.365346	1.672	2.02558	1.43948	2.44822	2.66012
NC_000001.11	244970845	244971045	4.76	6.85	0.32	0.32	VDR_only	0.99	-0.02	-76		LOC101928068	1.71164	3.52376	-2.24951	4.28522	44.2252	46.0634	42.3192	38.7195
NC_000001.11	245042704	245042904	2.69	6.44	0.18	0.3	VDR_only	0.59	-0.76	-71935		LOC101928068	2.92817	-0.176749	-1.87614	11.8401	5.73915	5.03818	4.89644	6.50251
NC_000001.11	245279385	245279640	7.95	6.16	0.53	0.29	RAR_dominant	1.83	0.87	-44996	ENSG00000232192	KIF26B-AS1	5.39332	4.22288	-4.9753	0.429903	15.3574	17.2173	14.2641	14.1409
NC_000001.11	245458938	245459138	4.55	2.62	0.31	0.12	RAR_only	2.47	1.3	-224521	ENSG00000232192	KIF26B-AS1	7.18407	0.799907	-2.08563	1.36577	11.4783	13.3152	16.0883	15.9607
NC_000001.11	245480794	245480994	1.86	8.86	0.13	0.42	VDR_only	0.3	-1.75	-246377	ENSG00000232192	KIF26B-AS1	-0.832928	2.13609	6.35894	4.47035	4.05117	3.5987	4.54669	1.77341
NC_000001.11	245516579	245516779	6.41	1.81	0.43	0.09	RAR_only	5.02	2.33	-282162	ENSG00000232192	KIF26B-AS1	1.71746	2.92307	-6.18615	-1.83763	7.42714	10.0764	8.39389	7.38921
NC_000001.11	245953556	245953756	7.03	4.63	0.47	0.22	RAR_only	2.16	1.11	463756	ENSG00000185420	SMYD3	1.22743	12.2545	-3.52866	7.46191	5.06396	6.47766	9.79288	7.38921
NC_000001.11	246153677	246153877	2.07	10.47	0.14	0.5	VDR_only	0.28	-1.83	263635	ENSG00000185420	SMYD3	2.85103	2.22117	11.6289	3.72111	3.03838	1.43948	1.04924	2.66012
NC_000001.11	246153898	246154098	4.96	16.31	0.33	0.77	VDR_only	0.43	-1.21	263414	ENSG00000185420	SMYD3	7.6688	5.14435	0.401519	4.09768	7.42714	7.55727	8.04415	7.68478
NC_000001.11	246215010	246215219	10.49	10.41	0.7	0.49	similarly-occupied	1.43	0.52	202297	ENSG00000185420	SMYD3	3.72723	-0.160025	-4.68656	-0.628088	14.5377	15.1524	12.3833	17.5361
NC_000001.11	246587698	246587898	1.65	7.65	0.11	0.36	VDR_only	0.31	-1.7	21342	ENSG00000162852	CNST	6.47879	2.33753	0.10491	3.59531	1.68799	1.43948	1.39898	2.06898
NC_000001.11	246602455	246602655	1.45	6.24	0.1	0.3	VDR_only	0.33	-1.6	36099	ENSG00000162852	CNST	2.26285	3.89515	5.20878	1.70608	2.36318	3.5987	2.79796	2.06898
NC_000001.11	246608979	246609232	22.4	16.87	1.5	0.8	RAR_dominant	1.88	0.91	42650	ENSG00000162852	CNST	6.53156	10.0903	0.293217	3.74078	18.9481	15.362	17.6946	15.421
NC_000001.11	246616501	246616701	0.62	6.85	0.04	0.32	VDR_only	0.13	-2.96	50145	ENSG00000162852	CNST	3.10608	3.75602	3.44528	6.12556	7.08954	6.47766	9.44313	6.79808
NC_000001.11	246794797	246794997	0.41	6.04	0.03	0.29	VDR_only	0.1	-3.36	5280		LINC01341	4.86387	5.20375	1.40596	5.73126	3.03838	4.31844	4.54669	5.02467
NC_000001.11	247323450	247323650	0.21	5.03	0.01	0.24	VDR_only	0.06	-4.1	8317	ENSG00000162714	ZNF496	2.0199	3.69687	13.0548	3.21351	0.337597	1.79935	2.44822	0.886706
NC_000001.11	247390347	247390633	5.79	3.94	0.39	0.19	RAR_dominant	2.08	1.06	-25666	ENSG00000162711	NLRP3	2.47583	1.7185	1.33181	6.42058	16.7618	15.8544	14.4301	18.1888
NC_000001.11	247407411	247407611	6.83	7.85	0.46	0.37	VDR_only	1.23	0.3	-8645	ENSG00000162711	NLRP3	1.12352	1.51198	-1.63297	-1.27619	18.2303	18.3534	16.0883	13.3006
NC_000001.11	247415884	247416124	11.55	6.54	0.78	0.31	RAR_dominant	2.51	1.33	-152	ENSG00000162711	NLRP3	6.84785	5.94387	-2.25362	5.48536	25.8825	24.891	24.7736	24.6307
[truncated: 14,814 more rows]

## Sheet: number_of_peaks
experiment	peak set	# peaks
RARα ChIP-seq	RARa (vehicle) rep1	2613
	RARa (vehicle) rep2	6152
	RARa (AM580) rep1	6159
	RARa (AM580) rep2	11669
	consensus RARα (vehicle) set	2533
	consensus RAR (AM580) set	5936
VDR ChIP-seq	VDR (vehicle) rep1	6248
	VDR (vehicle) rep2	8944
	VDR (1,25-vitD) rep1	15407
	VDR (1,25-vitD) rep2	24947
	consensus VDR (vehicle) set	5515
	consensus VDR (1,25-vitD) set	14505
MED1 ChIP-seq	MED1 (vehicle) rep1	26960
	MED1 (vehicle) rep2	44736
	MED1 (vehicle) rep3	44150
	MED1 (AM580) rep1	28824
	MED1 (AM580) rep2	49065
	MED1 (AM580) rep3	50645
	MED1 (1,25-vitD) rep1	29387
	MED1 (1,25-vitD) rep2	44895
	MED1 (1,25-vitD) rep3	45665
	MED1 (AM580+1,25-vitD) rep1	25209
	MED1 (AM580+1,25-vitD) rep2	48624
	MED1 (AM580+1,25-vitD) rep3	44722
	consensus MED1 (AM580)	36629
	consensus MED1 (1,25-vitD)	33645
ATAC-seq	ATAC (vehicle) rep1	68368
	ATAC (vehicle) rep2	63670
	ATAC (AM580) rep1	66866
	ATAC (AM580) rep2	70754
	consensus ATAC (vehicle)	48862
	consensus ATAC (AM580)	51500
