# Supplementary material for: Genomic regions occupied by both RARα and VDR are involved in the convergence and cooperation of retinoid and vitamin D signaling pathways
Source: Nucleic Acids Res. 2025 Apr 1;53(6):gkaf230. doi: 10.1093/nar/gkaf230 (PMC11959543; doi:10.1093/nar/gkaf230)
Supplement: gkaf230_Supplemental_Files [file gkaf230_supplemental_files.zip › Supplementary_Table_S3_gene_lists.xlsx]

## Sheet: AM580_vs_control
Gene ID	Gene Symbol	FC ([AM580] vs [control])	Log2 FC	p-value ( [AM580] vs [control] )	Regulation
ENSG00000148344	PTGES	224.099	7.80799	0.000231039	up
ENSG00000272839	RP11-452C13.1	48.4454	5.59829	0.00035459	up
ENSG00000101425	BPI	46.706	5.54553	0.00023064	up
ENSG00000003137	CYP26B1	35.1804	5.1367	0.000230639	up
ENSG00000147434	CHRNA6	32.0582	5.00262	0.0004474	up
ENSG00000004468	CD38	22.5137	4.49273	0.000230639	up
ENSG00000131401	NAPSB	19.3442	4.27383	0.000230645	up
ENSG00000163568	AIM2	19.0453	4.25136	0.000233946	up
ENSG00000125266	EFNB2	18.5038	4.20975	0.000230651	up
ENSG00000164056	SPRY1	17.6135	4.13861	0.000276126	up
ENSG00000233038	AC011899.9	17.5893	4.13663	0.000230641	up
ENSG00000108691	CCL2	16.9716	4.08505	0.000592488	up
ENSG00000143858	SYT2	15.2669	3.93233	0.000230639	up
ENSG00000155926	SLA	15.104	3.91686	0.000230639	up
ENSG00000196890	HIST3H2BB	15.0613	3.91277	0.000282721	up
ENSG00000141314	RHBDL3	14.9768	3.90466	0.000740966	up
ENSG00000187554	TLR5	12.7892	3.67685	0.000230639	up
ENSG00000167772	ANGPTL4	12.3608	3.6277	0.0015581	up
ENSG00000221125	U3	12.2479	3.61446	0.000236157	up
ENSG00000178789	CD300LB	11.7516	3.55479	0.00023064	up
ENSG00000164509	IL31RA	10.9642	3.45473	0.000371759	up
ENSG00000181218	HIST3H2A	10.9538	3.45337	0.000230681	up
ENSG00000177374	HIC1	10.4315	3.38287	0.00023641	up
ENSG00000158104	HPD	10.2543	3.35815	0.000246913	up
ENSG00000248206	RP11-739P1.2	10.1592	3.34471	0.00091525	up
ENSG00000161640	SIGLEC11	10.0358	3.32708	0.000230639	up
ENSG00000227066	RP3-340N1.2	9.96094	3.31628	0.00023066	up
ENSG00000164929	BAALC	9.8037	3.29333	0.000230639	up
ENSG00000161929	SCIMP	9.1036	3.18644	0.000431239	up
ENSG00000161643	SIGLEC16	8.86343	3.14786	0.00023066	up
ENSG00000010818	HIVEP2	8.84575	3.14498	0.00023067	up
ENSG00000253851	RP11-318M2.3	8.52799	3.0922	0.00397098	up
ENSG00000173320	STOX2	8.51489	3.08999	0.000230639	up
ENSG00000104953	TLE6	8.21049	3.03747	0.000524474	up
ENSG00000118777	ABCG2	8.20236	3.03604	0.000230893	up
ENSG00000150676	CCDC83	7.94388	2.98984	0.000231444	up
ENSG00000198959	TGM2	7.92598	2.98659	0.000230639	up
ENSG00000213949	ITGA1	7.86352	2.97518	0.000230639	up
ENSG00000145757	SPATA9	7.75189	2.95455	0.000230671	up
ENSG00000078098	FAP	7.47553	2.90218	0.000230639	up
ENSG00000182022	CHST15	7.38173	2.88396	0.000230639	up
ENSG00000143320	CRABP2	7.04641	2.81689	0.000247562	up
ENSG00000233138	RP1-67K17.3	6.8632	2.77888	0.000843443	up
ENSG00000263264	CTB-133G6.1	6.78119	2.76154	0.00699829	up
ENSG00000164292	RHOBTB3	6.75112	2.75513	0.000230639	up
ENSG00000250240	CTD-2154I11.2	6.73336	2.75133	0.000230639	up
ENSG00000161835	GRASP	6.73253	2.75115	0.0278875	up
ENSG00000158473	CD1D	6.63584	2.73028	0.000230639	up
ENSG00000035664	DAPK2	6.6022	2.72295	0.000230639	up
ENSG00000236841	AC007750.5	6.46945	2.69364	0.00123636	up
ENSG00000276289	KCNE1B	6.29375	2.65392	0.000230641	up
ENSG00000182326	C1S	6.2626	2.64676	0.000230644	up
ENSG00000182531	OR7E115P	6.23633	2.6407	0.00160982	up
ENSG00000118432	CNR1	5.96655	2.5769	0.000230639	up
ENSG00000135547	HEY2	5.94518	2.57172	0.000230912	up
ENSG00000009950	MLXIPL	5.89322	2.55906	0.000230851	up
ENSG00000230526	RP11-472G21.2	5.66507	2.50209	0.00166197	up
ENSG00000272841	RP3-428L16.2	5.59415	2.48392	0.000230641	up
ENSG00000131400	NAPSA	5.51127	2.46238	0.000230866	up
ENSG00000152377	SPOCK1	5.48041	2.45429	0.000230639	up
ENSG00000104419	NDRG1	5.44233	2.44422	0.000230639	up
ENSG00000139832	RAB20	5.23611	2.3885	0.000230639	up
ENSG00000180263	FGD6	5.15146	2.36498	0.000230692	up
ENSG00000250929	LINC01181	5.1252	2.35761	0.0108041	up
ENSG00000135709	KIAA0513	5.0463	2.33523	0.000235117	up
ENSG00000133246	PRAM1	4.97175	2.31375	0.00023796	up
ENSG00000167851	CD300A	4.96484	2.31175	0.000230639	up
ENSG00000263707	RP11-597M12.1	4.9623	2.31101	0.00544409	up
ENSG00000160683	CXCR5	4.8405	2.27515	0.000258096	up
ENSG00000162496	DHRS3	4.80884	2.26569	0.000230639	up
ENSG00000240859	AC093627.10	4.74392	2.24608	0.000234265	up
ENSG00000181585	TMIE	4.72322	2.23977	0.00770016	up
ENSG00000165140	FBP1	4.66828	2.22289	0.000230639	up
ENSG00000164935	DCSTAMP	4.60132	2.20205	0.000230639	up
ENSG00000178726	THBD	4.56186	2.18962	0.000230639	up
ENSG00000183688	RFLNB	4.54728	2.185	0.000230639	up
ENSG00000248884	CTC-537E7.3	4.52631	2.17833	0.0187591	up
ENSG00000167680	SEMA6B	4.5001	2.16996	0.00136645	up
ENSG00000143891	GALM	4.45615	2.1558	0.000230639	up
ENSG00000135338	LCA5	4.44097	2.15088	0.000230639	up
ENSG00000215788	TNFRSF25	4.43512	2.14897	0.000553568	up
ENSG00000258521	RP11-638I2.9	4.42542	2.14581	0.000330465	up
ENSG00000198743	SLC5A3	4.39762	2.13672	0.000230639	up
ENSG00000154511	FAM69A	4.39703	2.13653	0.000704432	up
ENSG00000147465	STAR	4.3775	2.13011	0.000230791	up
ENSG00000113070	HBEGF	4.2988	2.10394	0.000230639	up
ENSG00000170485	NPAS2	4.28465	2.09918	0.000230821	up
ENSG00000138316	ADAMTS14	4.25633	2.08961	0.00100184	up
ENSG00000180509	KCNE1	4.22869	2.08021	0.000233314	up
ENSG00000132965	ALOX5AP	4.17257	2.06094	0.00023064	up
ENSG00000197536	C5orf56	4.13399	2.04754	0.00035143	up
ENSG00000169429	CXCL8	4.13384	2.04748	0.000231442	up
ENSG00000232742	RHOQP2	4.13256	2.04704	0.000263157	up
ENSG00000172159	FRMD3	4.12569	2.04463	0.000230797	up
ENSG00000170214	ADRA1B	4.11849	2.04211	0.000673026	up
ENSG00000115009	CCL20	4.06715	2.02402	0.00158848	up
ENSG00000112320	SOBP	4.0337	2.0121	0.000308286	up
ENSG00000100600	LGMN	4.02768	2.00995	0.000786268	up
ENSG00000253368	TRNP1	4.0105	2.00378	0.000230639	up
ENSG00000130513	GDF15	3.94598	1.98038	0.000230654	up
ENSG00000197872	FAM49A	3.86886	1.95191	0.000230639	up
ENSG00000223947	AC016738.4	3.85013	1.94491	0.000259241	up
ENSG00000231680	AP003774.6	3.82788	1.93655	0.038224	up
ENSG00000230756	RHOQP3	3.798	1.92524	0.000253634	up
ENSG00000171236	LRG1	3.78533	1.92042	0.000231178	up
ENSG00000106178	CCL24	3.76162	1.91135	0.000420622	up
ENSG00000171680	PLEKHG5	3.75715	1.90964	0.00667142	up
ENSG00000131398	KCNC3	3.74778	1.90603	0.000322802	up
ENSG00000178038	ALS2CL	3.7368	1.9018	0.000259174	up
ENSG00000162654	GBP4	3.7293	1.89891	0.000230639	up
ENSG00000164932	CTHRC1	3.69783	1.88668	0.0019513	up
ENSG00000196689	TRPV1	3.64607	1.86634	0.000230639	up
ENSG00000162892	IL24	3.52877	1.81916	0.00107548	up
ENSG00000121895	TMEM156	3.52381	1.81714	0.000395301	up
ENSG00000088826	SMOX	3.52158	1.81622	0.000244123	up
ENSG00000120693	SMAD9	3.5169	1.81431	0.000230814	up
ENSG00000135919	SERPINE2	3.51503	1.81354	0.000230639	up
ENSG00000105717	PBX4	3.4852	1.80124	0.00284177	up
ENSG00000225026	AC091492.2	3.46257	1.79184	0.00268217	up
ENSG00000180530	NRIP1	3.44197	1.78323	0.00023064	up
ENSG00000054793	ATP9A	3.41708	1.77276	0.000230639	up
ENSG00000278763	FAM27B	3.40884	1.76928	0.0243258	up
ENSG00000181045	SLC26A11	3.40428	1.76735	0.000230644	up
ENSG00000145642	FAM159B	3.38727	1.76012	0.000404989	up
ENSG00000119729	RHOQ	3.36724	1.75157	0.000233082	up
ENSG00000120798	NR2C1	3.36261	1.74958	0.000230639	up
ENSG00000106004	HOXA5	3.34383	1.7415	0.000230727	up
ENSG00000168062	BATF2	3.32776	1.73455	0.000471024	up
ENSG00000258137	RP11-753H16.3	3.31592	1.72941	0.0123849	up
ENSG00000111181	SLC6A12	3.30294	1.72375	0.00265982	up
ENSG00000116983	HPCAL4	3.27399	1.71105	0.000242068	up
ENSG00000243927	MRPS6	3.27227	1.71029	0.000236541	up
ENSG00000101670	LIPG	3.24787	1.69949	0.000521536	up
ENSG00000143882	ATP6V1C2	3.19883	1.67755	0.000230693	up
ENSG00000075223	SEMA3C	3.1978	1.67708	0.000359111	up
ENSG00000258086	RP11-753H16.5	3.19626	1.67638	0.0209614	up
ENSG00000254802	AC022182.3	3.19283	1.67483	0.00175487	up
ENSG00000249852	AC145676.2	3.1581	1.65906	0.000953515	up
ENSG00000101115	SALL4	3.1552	1.65773	0.000244664	up
ENSG00000088367	EPB41L1	3.15435	1.65734	0.000230834	up
ENSG00000121104	FAM117A	3.11069	1.63723	0.000230639	up
ENSG00000153208	MERTK	3.10282	1.63358	0.000230639	up
ENSG00000105991	HOXA1	3.09242	1.62873	0.000230639	up
ENSG00000188620	HMX3	3.02532	1.59709	0.00871864	up
ENSG00000214889	RPS9P1	3.02457	1.59673	0.0131387	up
ENSG00000125347	IRF1	3.0112	1.59034	0.000230639	up
ENSG00000256235	SMIM3	2.99693	1.58349	0.000230639	up
ENSG00000101096	NFATC2	2.98562	1.57803	0.000230804	up
ENSG00000104972	LILRB1	2.98071	1.57565	0.00237884	up
ENSG00000182487	NCF1B	2.97627	1.5735	0.000710034	up
ENSG00000091490	SEL1L3	2.96522	1.56814	0.000230639	up
ENSG00000143889	HNRNPLL	2.9489	1.56018	0.000230644	up
ENSG00000173262	SLC2A14	2.93315	1.55245	0.00140146	up
ENSG00000124019	FAM124B	2.92946	1.55064	0.000480399	up
ENSG00000149218	ENDOD1	2.92596	1.54891	0.000230641	up
ENSG00000253869	PIGFP1	2.90923	1.54064	0.00224348	up
ENSG00000181656	GPR88	2.89837	1.53524	0.000230657	up
ENSG00000063169	GLTSCR1	2.89108	1.53161	0.00495178	up
ENSG00000165178	NCF1C	2.88894	1.53054	0.000714684	up
ENSG00000272482	RP11-474O21.5	2.8872	1.52967	0.0222557	up
ENSG00000165322	ARHGAP12	2.88588	1.52901	0.000230666	up
ENSG00000198478	SH3BGRL2	2.8815	1.52682	0.00216067	up
ENSG00000131242	RAB11FIP4	2.87629	1.52421	0.000233122	up
ENSG00000006740	ARHGAP44	2.87082	1.52146	0.00023114	up
ENSG00000136068	FLNB	2.86464	1.51835	0.000467568	up
ENSG00000148429	USP6NL	2.84438	1.50811	0.000230818	up
ENSG00000269800	PLEKHA3P1	2.84192	1.50686	0.0233193	up
ENSG00000166949	SMAD3	2.83886	1.50531	0.000230639	up
ENSG00000124406	ATP8A1	2.82712	1.49933	0.00112367	up
ENSG00000158517	NCF1	2.8214	1.49641	0.000234221	up
ENSG00000124257	NEURL2	2.81661	1.49396	0.00049784	up
ENSG00000132170	PPARG	2.80892	1.49001	0.000230678	up
ENSG00000184602	SNN	2.78279	1.47653	0.000230639	up
ENSG00000224596	ZMIZ1-AS1	2.78144	1.47583	0.000230639	up
ENSG00000106638	TBL2	2.75056	1.45972	0.000230639	up
ENSG00000162894	FCMR	2.74983	1.45934	0.000230649	up
ENSG00000273073	RP11-109E12.1	2.74475	1.45667	0.00383718	up
ENSG00000196730	DAPK1	2.73006	1.44893	0.000230639	up
ENSG00000227295	ELL2P1	2.68901	1.42708	0.000235577	up
ENSG00000140030	GPR65	2.68483	1.42483	0.000231941	up
ENSG00000075461	CACNG4	2.67353	1.41875	0.0106916	up
ENSG00000085563	ABCB1	2.66933	1.41648	0.000230639	up
ENSG00000271781	CTD-2589H19.6	2.65536	1.40891	0.000937013	up
ENSG00000164236	ANKRD33B	2.64911	1.40551	0.000241823	up
ENSG00000172164	SNTB1	2.64303	1.4022	0.000230639	up
ENSG00000131507	NDFIP1	2.64074	1.40094	0.000235536	up
ENSG00000119655	NPC2	2.63282	1.39661	0.00023319	up
ENSG00000258568	RHOQP1	2.62135	1.39031	0.000342653	up
ENSG00000127948	POR	2.60672	1.38223	0.000265556	up
ENSG00000225138	CTD-2228K2.7	2.60634	1.38203	0.00369645	up
ENSG00000079691	CARMIL1	2.60112	1.37913	0.00372599	up
ENSG00000122863	CHST3	2.58889	1.37234	0.000231315	up
ENSG00000213398	LCAT	2.57919	1.36692	0.000248676	up
ENSG00000118473	SGIP1	2.57836	1.36646	0.000323966	up
ENSG00000112715	VEGFA	2.57833	1.36644	0.000230641	up
ENSG00000168056	LTBP3	2.56996	1.36174	0.00692701	up
ENSG00000135127	BICDL1	2.56665	1.35989	0.000452913	up
ENSG00000171812	COL8A2	2.56636	1.35972	0.00029208	up
ENSG00000234290	AC116366.6	2.55494	1.35329	0.000764928	up
ENSG00000237945	LINC00649	2.55265	1.352	0.000232957	up
ENSG00000268785	RPL7P50	2.54937	1.35014	0.00337383	up
ENSG00000083454	P2RX5	2.53688	1.34305	0.000230649	up
ENSG00000138685	FGF2	2.52805	1.33803	0.000561573	up
ENSG00000235609	AF127936.9	2.52307	1.33518	0.000253833	up
ENSG00000143333	RGS16	2.51503	1.33057	0.000230714	up
ENSG00000261000	RP11-534L20.5	2.51071	1.32809	0.010494	up
ENSG00000196711	FAM150A	2.50831	1.32672	0.000230711	up
ENSG00000135929	CYP27A1	2.50075	1.32236	0.000240387	up
ENSG00000114423	CBLB	2.49715	1.32028	0.000232912	up
ENSG00000280047	CTC-463A16.1	2.48673	1.31425	0.012152	up
ENSG00000159200	RCAN1	2.4789	1.3097	0.000230833	up
ENSG00000172216	CEBPB	2.47744	1.30885	0.000379698	up
ENSG00000149177	PTPRJ	2.464	1.301	0.000230651	up
ENSG00000100490	CDKL1	2.45415	1.29523	0.000272304	up
ENSG00000254006	RP11-1D12.2	2.44669	1.29083	0.00770379	up
ENSG00000135604	STX11	2.4387	1.28611	0.000231037	up
ENSG00000166313	APBB1	2.43235	1.28235	0.00266018	up
ENSG00000197265	GTF2E2	2.42895	1.28033	0.000261356	up
ENSG00000148700	ADD3	2.42282	1.27669	0.000242441	up
ENSG00000123352	SPATS2	2.40302	1.26485	0.000231184	up
ENSG00000165757	KIAA1462	2.37304	1.24673	0.000230639	up
ENSG00000274396	HOTAIRM1_4	2.36995	1.24486	0.0178593	up
ENSG00000257225	RP11-328C8.4	2.36871	1.2441	0.000230642	up
ENSG00000162746	FCRLB	2.36076	1.23925	0.000546294	up
ENSG00000260941	LINC00622	2.35344	1.23477	0.00326933	up
ENSG00000124067	SLC12A4	2.34967	1.23246	0.00076533	up
ENSG00000163239	TDRD10	2.34903	1.23206	0.00469608	up
ENSG00000182158	CREB3L2	2.34561	1.22996	0.000230649	up
ENSG00000105851	PIK3CG	2.32727	1.21864	0.000561413	up
ENSG00000281903	AF127936.7	2.31724	1.21241	0.0201951	up
ENSG00000205086	C2orf91	2.30912	1.20735	0.000726633	up
ENSG00000163125	RPRD2	2.29872	1.20083	0.000285546	up
ENSG00000158186	MRAS	2.28506	1.19223	0.000230639	up
ENSG00000228709	AP001065.15	2.27943	1.18867	0.0116382	up
ENSG00000169291	SHE	2.27412	1.18531	0.00023195	up
ENSG00000140332	TLE3	2.26862	1.18181	0.000337711	up
ENSG00000104921	FCER2	2.26741	1.18105	0.00382818	up
ENSG00000090339	ICAM1	2.25559	1.1735	0.000278014	up
ENSG00000142583	SLC2A5	2.24083	1.16403	0.000230667	up
ENSG00000069399	BCL3	2.23541	1.16054	0.00315746	up
ENSG00000026559	KCNG1	2.23015	1.15714	0.00389596	up
ENSG00000169255	B3GALNT1	2.22701	1.15511	0.000344467	up
ENSG00000132185	FCRLA	2.22115	1.15131	0.00676174	up
ENSG00000134250	NOTCH2	2.22086	1.15112	0.000355617	up
ENSG00000175505	CLCF1	2.22077	1.15106	0.00840538	up
ENSG00000140105	WARS	2.22047	1.15086	0.000230639	up
ENSG00000125538	IL1B	2.21474	1.14714	0.000231267	up
ENSG00000175489	LRRC25	2.21302	1.14602	0.000403343	up
ENSG00000171657	GPR82	2.21122	1.14484	0.00136459	up
ENSG00000196352	CD55	2.20755	1.14245	0.000251362	up
ENSG00000101342	TLDC2	2.20229	1.13901	0.000241454	up
ENSG00000224614	TNK2-AS1	2.20017	1.13762	0.00593439	up
ENSG00000111886	GABRR2	2.18976	1.13077	0.00442952	up
ENSG00000153815	CMIP	2.18684	1.12885	0.000234325	up
ENSG00000085511	MAP3K4	2.1816	1.12539	0.000230639	up
ENSG00000151929	BAG3	2.18107	1.12503	0.000231663	up
ENSG00000145416	MARCHF1	2.18104	1.12502	0.00059328	up
ENSG00000184371	CSF1	2.18088	1.12491	0.00028377	up
ENSG00000262304	RP11-235E17.2	2.17974	1.12416	0.0126437	up
ENSG00000175745	NR2F1	2.17932	1.12388	0.00561939	up
ENSG00000026652	AGPAT4	2.17879	1.12353	0.000230665	up
ENSG00000161638	ITGA5	2.16819	1.11649	0.000248762	up
ENSG00000179820	MYADM	2.16752	1.11605	0.000365492	up
ENSG00000163545	NUAK2	2.16668	1.11549	0.00411782	up
ENSG00000139178	C1RL	2.15914	1.11045	0.00119846	up
ENSG00000139174	PRICKLE1	2.15396	1.10699	0.000230639	up
ENSG00000064393	HIPK2	2.15284	1.10624	0.000267926	up
ENSG00000067842	ATP2B3	2.13926	1.09711	0.0012698	up
ENSG00000106789	CORO2A	2.13878	1.09679	0.000402894	up
ENSG00000135912	TTLL4	2.13556	1.09462	0.000326451	up
ENSG00000186174	BCL9L	2.13435	1.0938	0.0343436	up
ENSG00000167850	CD300C	2.13275	1.09271	0.000231059	up
ENSG00000111684	LPCAT3	2.11988	1.08398	0.000233918	up
ENSG00000072422	RHOBTB1	2.11896	1.08336	0.000231476	up
ENSG00000244332	RP11-119K6.6	2.10916	1.07667	0.00996848	up
ENSG00000100302	RASD2	2.10807	1.07592	0.0474688	up
ENSG00000230638	RP11-486B10.4	2.10565	1.07426	0.00033089	up
ENSG00000155158	TTC39B	2.10526	1.074	0.000234281	up
ENSG00000128274	A4GALT	2.09954	1.07007	0.0141955	up
ENSG00000066294	CD84	2.09571	1.06744	0.000400091	up
ENSG00000159618	ADGRG5	2.09487	1.06686	0.00472022	up
ENSG00000122025	FLT3	2.09478	1.0668	0.000230639	up
ENSG00000262580	RP11-334C17.5	2.09167	1.06465	0.0140857	up
ENSG00000162543	UBXN10	2.08893	1.06277	0.000539355	up
ENSG00000109787	KLF3	2.08533	1.06028	0.00023105	up
ENSG00000254777	AC022182.1	2.08213	1.05806	0.0243751	up
ENSG00000129116	PALLD	2.08039	1.05686	0.000803278	up
ENSG00000159307	SCUBE1	2.07031	1.04985	0.00429747	up
ENSG00000175931	UBE2O	2.06366	1.04521	0.000397676	up
ENSG00000078124	ACER3	2.06157	1.04375	0.00026202	up
ENSG00000066230	SLC9A3	2.06127	1.04353	0.00701675	up
ENSG00000197417	SHPK	2.05942	1.04223	0.00148148	up
ENSG00000156968	MPV17L	2.05931	1.04216	0.000239015	up
ENSG00000123095	BHLHE41	2.05759	1.04095	0.00971088	up
ENSG00000091409	ITGA6	2.05472	1.03894	0.000230708	up
ENSG00000123096	SSPN	2.05389	1.03836	0.00802897	up
ENSG00000267026	RP11-92C4.3	2.05352	1.0381	0.00365329	up
ENSG00000100154	TTC28	2.05295	1.0377	0.000262126	up
ENSG00000165813	CCDC186	2.05199	1.03702	0.00477649	up
ENSG00000149564	ESAM	2.05121	1.03647	0.0249893	up
ENSG00000115841	RMDN2	2.05045	1.03594	0.000483329	up
ENSG00000198125	MB	2.04959	1.03533	0.000375444	up
ENSG00000121797	CCRL2	2.04546	1.03242	0.00128045	up
ENSG00000198825	INPP5F	2.04368	1.03117	0.000233202	up
ENSG00000133055	MYBPH	2.04306	1.03073	0.00140233	up
ENSG00000101347	SAMHD1	2.04284	1.03057	0.000230639	up
ENSG00000198833	UBE2J1	2.03869	1.02764	0.000234973	up
ENSG00000165898	ISCA2	2.03868	1.02764	0.000256302	up
ENSG00000117586	TNFSF4	2.03854	1.02754	0.00464426	up
ENSG00000115963	RND3	2.03733	1.02668	0.000501388	up
ENSG00000142197	DOPEY2	2.03577	1.02557	0.000243323	up
ENSG00000114841	DNAH1	2.03149	1.02254	0.0178542	up
ENSG00000239713	APOBEC3G	2.02805	1.02009	0.000230642	up
ENSG00000151726	ACSL1	2.02792	1.02	0.000230689	up
ENSG00000139567	ACVRL1	2.02782	1.01993	0.000378533	up
ENSG00000177706	FAM20C	2.02744	1.01966	0.00235744	up
ENSG00000222009	BTBD19	2.02648	1.01898	0.0136245	up
ENSG00000125845	BMP2	2.02337	1.01676	0.000230668	up
ENSG00000136048	DRAM1	2.01761	1.01265	0.000239429	up
ENSG00000185477	GPRIN3	2.01742	1.01251	0.000379963	up
ENSG00000132906	CASP9	2.01518	1.01091	0.000231009	up
ENSG00000162927	PUS10	2.0145	1.01042	0.000242529	up
ENSG00000153157	SYCP2L	2.00962	1.00692	0.00737769	up
ENSG00000198270	TMEM116	2.00849	1.00612	0.000230639	up
ENSG00000100599	RIN3	2.00617	1.00444	0.000587249	up
ENSG00000107736	CDH23	2.0002	1.00015	0.00779757	up
ENSG00000236830	CBR3-AS1	1.9928	0.994799	0.00418097	up
ENSG00000008513	ST3GAL1	1.98807	0.991368	0.000288328	up
ENSG00000258666	RP11-638I2.8	1.98803	0.991339	0.00381224	up
ENSG00000144724	PTPRG	1.98393	0.98836	0.00024239	up
ENSG00000198829	SUCNR1	1.98361	0.988132	0.00170939	up
ENSG00000127124	HIVEP3	1.9794	0.985066	0.00922093	up
ENSG00000013523	ANGEL1	1.97354	0.980783	0.00026771	up
ENSG00000059758	CDK17	1.97116	0.979044	0.000230926	up
ENSG00000127838	PNKD	1.97115	0.97904	0.000589007	up
ENSG00000153786	ZDHHC7	1.97033	0.978436	0.000230639	up
ENSG00000198121	LPAR1	1.96898	0.977448	0.000231013	up
ENSG00000106714	CNTNAP3	1.96739	0.976284	0.0111707	up
ENSG00000136111	TBC1D4	1.96669	0.975768	0.000230894	up
ENSG00000084110	HAL	1.9641	0.97387	0.00121673	up
ENSG00000114784	EIF1B	1.96303	0.973081	0.000396839	up
ENSG00000205413	SAMD9	1.96246	0.972663	0.000385424	up
ENSG00000008256	CYTH3	1.96025	0.971034	0.00024738	up
ENSG00000146416	AIG1	1.95808	0.969438	0.000232443	up
ENSG00000048707	VPS13D	1.95782	0.969248	0.000409992	up
ENSG00000273110	RP11-350G8.9	1.95653	0.968301	0.0157989	up
ENSG00000198771	RCSD1	1.95621	0.968058	0.000230639	up
ENSG00000254087	LYN	1.95279	0.965534	0.00023066	up
ENSG00000042980	ADAM28	1.94726	0.961446	0.000230706	up
ENSG00000104880	ARHGEF18	1.94674	0.961059	0.00211207	up
ENSG00000163947	ARHGEF3	1.94484	0.959652	0.000234072	up
ENSG00000197746	PSAP	1.94252	0.957929	0.000232392	up
ENSG00000143815	LBR	1.93872	0.955101	0.000230683	up
ENSG00000166165	CKB	1.93743	0.954142	0.000455322	up
ENSG00000023902	PLEKHO1	1.93406	0.951635	0.00026738	up
ENSG00000103657	HERC1	1.93217	0.950224	0.00336739	up
ENSG00000136160	EDNRB	1.92026	0.941301	0.000570844	up
ENSG00000135914	HTR2B	1.91907	0.940406	0.00133176	up
ENSG00000147459	DOCK5	1.91289	0.935753	0.00023178	up
ENSG00000124813	RUNX2	1.90851	0.932444	0.000230995	up
ENSG00000005486	RHBDD2	1.9054	0.930098	0.000428373	up
ENSG00000187624	C17orf97	1.90314	0.928381	0.0103749	up
ENSG00000268861	CTD-2207O23.3	1.90305	0.928317	0.00470514	up
ENSG00000065809	FAM107B	1.90273	0.928071	0.000231995	up
ENSG00000173846	PLK3	1.90022	0.926164	0.000917829	up
ENSG00000169604	ANTXR1	1.89513	0.922298	0.000249522	up
ENSG00000086062	B4GALT1	1.89237	0.920193	0.000230639	up
ENSG00000197183	NOL4L	1.88934	0.917881	0.000322398	up
ENSG00000257354	RP11-631N16.2	1.88819	0.917001	0.000602909	up
ENSG00000178537	SLC25A20	1.88421	0.91396	0.000238036	up
ENSG00000125355	TMEM255A	1.88025	0.910926	0.000364621	up
ENSG00000175449	RFESD	1.8788	0.909811	0.0123992	up
ENSG00000218418	RP11-296E7.1	1.87646	0.908015	0.00710882	up
ENSG00000257027	RP11-705C15.3	1.87501	0.906895	0.0227723	up
ENSG00000216490	IFI30	1.87027	0.903243	0.000233797	up
ENSG00000240344	PPIL3	1.86886	0.902159	0.00139921	up
ENSG00000162627	SNX7	1.86509	0.899248	0.0103549	up
ENSG00000071575	TRIB2	1.86418	0.898541	0.000971193	up
ENSG00000119969	HELLS	1.86204	0.896882	0.00454995	up
ENSG00000100344	PNPLA3	1.8601	0.895379	0.00785739	up
ENSG00000165029	ABCA1	1.85828	0.893968	0.000820694	up
ENSG00000211455	STK38L	1.855	0.891418	0.000245104	up
ENSG00000279355	AGPAT4-IT1	1.85406	0.89069	0.000397427	up
ENSG00000227502	LINC01268	1.8496	0.887214	0.00906586	up
ENSG00000122068	FYTTD1	1.84676	0.884996	0.000234309	up
ENSG00000133874	RNF122	1.84421	0.883006	0.000341082	up
ENSG00000273002	RP11-336K24.12	1.84323	0.882234	0.00227566	up
ENSG00000272693	RP11-479O9.4	1.84258	0.881727	0.0423068	up
ENSG00000261759	RP11-626G11.3	1.83947	0.879287	0.0113776	up
ENSG00000144619	CNTN4	1.83943	0.879262	0.000308911	up
ENSG00000166526	ZNF3	1.83883	0.878789	0.000230668	up
ENSG00000150907	FOXO1	1.8383	0.878372	0.000363725	up
ENSG00000107863	ARHGAP21	1.83594	0.876522	0.000882901	up
ENSG00000230844	ZNF674-AS1	1.82916	0.87118	0.000255556	up
ENSG00000171101	SIGLEC17P	1.82848	0.870647	0.00029519	up
ENSG00000134909	ARHGAP32	1.82434	0.867372	0.00259176	up
ENSG00000117758	STX12	1.81969	0.863694	0.000479666	up
ENSG00000214807	NPM1P31	1.81909	0.863214	0.00848813	up
ENSG00000066084	DIP2B	1.81897	0.863123	0.00054065	up
ENSG00000139211	AMIGO2	1.81781	0.862203	0.000410676	up
ENSG00000156671	SAMD8	1.81435	0.859455	0.000264379	up
ENSG00000137726	FXYD6	1.81143	0.857128	0.000782709	up
ENSG00000183281	PLGLB1	1.81088	0.856688	0.0085238	up
ENSG00000196296	ATP2A1	1.81005	0.85603	0.00686702	up
ENSG00000008083	JARID2	1.80992	0.855926	0.000230732	up
ENSG00000115295	CLIP4	1.80991	0.855919	0.000329475	up
ENSG00000186074	CD300LF	1.80986	0.855878	0.000230645	up
ENSG00000183019	MCEMP1	1.80728	0.853821	0.000230639	up
ENSG00000236333	TRHDE-AS1	1.80473	0.85178	0.000629644	up
ENSG00000009954	BAZ1B	1.8036	0.850876	0.000250762	up
ENSG00000163110	PDLIM5	1.80201	0.849605	0.000244593	up
ENSG00000266296	ARIH2P1	1.79867	0.846931	0.0184447	up
ENSG00000133805	AMPD3	1.79829	0.846626	0.000235416	up
ENSG00000058804	NDC1	1.79769	0.846146	0.000231095	up
ENSG00000087116	ADAMTS2	1.79766	0.84612	0.000386316	up
ENSG00000090659	CD209	1.79304	0.842407	0.000232586	up
ENSG00000232358	RP5-955M13.4	1.79291	0.842303	0.0163875	up
ENSG00000152760	TCTEX1D1	1.78956	0.839603	0.000587146	up
ENSG00000143363	PRUNE1	1.78909	0.839225	0.000230639	up
ENSG00000107438	PDLIM1	1.78894	0.839102	0.000474851	up
ENSG00000170365	SMAD1	1.78572	0.83651	0.00632726	up
ENSG00000121039	RDH10	1.78358	0.834776	0.000361344	up
ENSG00000169919	GUSB	1.78258	0.83397	0.000230803	up
ENSG00000077152	UBE2T	1.78141	0.833022	0.0135258	up
ENSG00000198142	SOWAHC	1.77624	0.828826	0.00562088	up
ENSG00000233901	LINC01503	1.77124	0.824763	0.0035902	up
ENSG00000164930	FZD6	1.77122	0.824742	0.000361694	up
ENSG00000138413	IDH1	1.77023	0.82394	0.000492092	up
ENSG00000103111	MON1B	1.76543	0.820023	0.000232834	up
ENSG00000130208	APOC1	1.76369	0.818594	0.00083118	up
ENSG00000154529	CNTNAP3B	1.76072	0.816166	0.0136269	up
ENSG00000125810	CD93	1.76051	0.815991	0.00023064	up
ENSG00000173950	XXYLT1	1.75959	0.815238	0.000842829	up
ENSG00000267520	RP11-373L24.1	1.75792	0.813873	0.00107489	up
ENSG00000004660	CAMKK1	1.75749	0.813516	0.0089	up
ENSG00000069849	ATP1B3	1.75482	0.811327	0.000852132	up
ENSG00000139531	SUOX	1.74951	0.806949	0.000233882	up
ENSG00000163694	RBM47	1.74675	0.804669	0.000236122	up
ENSG00000187791	FAM205C	1.74511	0.80332	0.000507574	up
ENSG00000077420	APBB1IP	1.74071	0.799676	0.000230823	up
ENSG00000181523	SGSH	1.74026	0.799304	0.00626392	up
ENSG00000147570	DNAJC5B	1.74026	0.799303	0.00310399	up
ENSG00000095383	TBC1D2	1.73832	0.797693	0.00111758	up
ENSG00000111144	LTA4H	1.73566	0.795487	0.000239069	up
ENSG00000238160	AC116366.5	1.73566	0.795482	0.0286397	up
ENSG00000136478	TEX2	1.73537	0.795247	0.000231406	up
ENSG00000051108	HERPUD1	1.73239	0.792765	0.000230639	up
ENSG00000114982	KANSL3	1.7317	0.792192	0.000230676	up
ENSG00000112877	CEP72	1.72814	0.789217	0.000348231	up
ENSG00000234719	NPIPB2	1.72571	0.78719	0.00243429	up
ENSG00000156650	KAT6B	1.72167	0.783806	0.0169881	up
ENSG00000273749	CYFIP1	1.72126	0.783464	0.000495416	up
ENSG00000106785	TRIM14	1.72086	0.783129	0.000442782	up
ENSG00000140526	ABHD2	1.72057	0.782887	0.000414002	up
ENSG00000273088	RP11-201K10.3	1.71862	0.781248	0.00023431	up
ENSG00000177485	ZBTB33	1.71825	0.780937	0.000470247	up
ENSG00000166446	CDYL2	1.71744	0.78026	0.000333567	up
ENSG00000213903	LTB4R	1.71618	0.779202	0.0108475	up
ENSG00000178695	KCTD12	1.71437	0.777679	0.000376048	up
ENSG00000108946	PRKAR1A	1.71314	0.776644	0.000230678	up
ENSG00000175262	C1orf127	1.71169	0.775418	0.0105125	up
ENSG00000198246	SLC29A3	1.70993	0.773935	0.00211509	up
ENSG00000183208	GDPGP1	1.70982	0.773848	0.000284412	up
ENSG00000175857	GAPT	1.709	0.773151	0.0085936	up
ENSG00000162852	CNST	1.7074	0.771797	0.000238077	up
ENSG00000271857	RP1-244F24.1	1.7071	0.771547	0.0119546	up
ENSG00000021355	SERPINB1	1.70205	0.767277	0.000287927	up
ENSG00000188613	NANOS1	1.70001	0.765542	0.0138274	up
ENSG00000178381	ZFAND2A	1.69898	0.764671	0.000366559	up
ENSG00000170458	CD14	1.69896	0.764649	0.00506903	up
ENSG00000162928	PEX13	1.69218	0.75888	0.000311708	up
ENSG00000213956	RP11-269M20.1	1.68859	0.755821	0.0256042	up
ENSG00000163463	KRTCAP2	1.68668	0.754189	0.000487129	up
ENSG00000143862	ARL8A	1.68044	0.748837	0.000236631	up
ENSG00000130517	PGPEP1	1.68034	0.748754	0.000910542	up
ENSG00000150540	HNMT	1.68013	0.748573	0.000274883	up
ENSG00000111912	NCOA7	1.67827	0.746972	0.000335611	up
ENSG00000227706	RP11-301G19.1	1.67782	0.74659	0.0158484	up
ENSG00000188452	CERKL	1.67631	0.745291	0.00843284	up
ENSG00000250565	ATP6V1E2	1.67593	0.744966	0.00141613	up
ENSG00000025434	NR1H3	1.67468	0.743885	0.00218437	up
ENSG00000100234	TIMP3	1.66963	0.739528	0.000230643	up
ENSG00000092847	AGO1	1.66734	0.737545	0.000230994	up
ENSG00000107341	UBE2R2	1.66691	0.737176	0.0002363	up
ENSG00000141441	GAREM1	1.66587	0.736274	0.00347584	up
ENSG00000170006	TMEM154	1.66563	0.736069	0.000759064	up
ENSG00000154380	ENAH	1.66407	0.734712	0.00103841	up
ENSG00000185305	ARL15	1.66301	0.733795	0.0032568	up
ENSG00000065923	SLC9A7	1.65812	0.72955	0.000241501	up
ENSG00000106635	BCL7B	1.65698	0.728555	0.000241686	up
ENSG00000121858	TNFSF10	1.65575	0.727483	0.0364598	up
ENSG00000106069	CHN2	1.65406	0.726015	0.0179151	up
ENSG00000000938	FGR	1.65269	0.724813	0.000550774	up
ENSG00000120594	PLXDC2	1.64976	0.72226	0.00124534	up
ENSG00000164949	GEM	1.64843	0.721093	0.000240535	up
ENSG00000113068	PFDN1	1.64697	0.719817	0.000233053	up
ENSG00000119514	GALNT12	1.64337	0.716659	0.0032623	up
ENSG00000121807	CCR2	1.63877	0.712612	0.000234991	up
ENSG00000124357	NAGK	1.63459	0.708933	0.000293734	up
ENSG00000231551	RP11-495P10.1	1.63409	0.708484	0.0188507	up
ENSG00000132952	USPL1	1.63127	0.705997	0.000744676	up
ENSG00000171951	SCG2	1.62988	0.704766	0.00108586	up
ENSG00000117226	GBP3	1.62887	0.703871	0.00613765	up
ENSG00000205707	ETFRF1	1.62712	0.70232	0.0237255	up
ENSG00000171227	TMEM37	1.62624	0.70154	0.000717733	up
ENSG00000267742	FAM60CP	1.62605	0.701374	0.0051616	up
ENSG00000167600	CYP2S1	1.62535	0.700748	0.0347088	up
ENSG00000141252	VPS53	1.62457	0.700059	0.000264538	up
ENSG00000096080	MRPS18A	1.62355	0.699156	0.00307709	up
ENSG00000177058	SLC38A9	1.62331	0.698937	0.000230643	up
ENSG00000268173	AC007192.4	1.62206	0.697831	0.000320964	up
ENSG00000152778	IFIT5	1.6209	0.696794	0.0326296	up
ENSG00000170412	GPRC5C	1.6203	0.69626	0.029946	up
ENSG00000261485	PAN3-AS1	1.61839	0.694562	0.0197581	up
ENSG00000126778	SIX1	1.61799	0.694206	0.00174404	up
ENSG00000173193	PARP14	1.61582	0.692265	0.00288089	up
ENSG00000125430	HS3ST3B1	1.61525	0.691756	0.000241419	up
ENSG00000039560	RAI14	1.61403	0.690666	0.000238672	up
ENSG00000108582	CPD	1.61385	0.690502	0.000294459	up
ENSG00000112367	FIG4	1.61276	0.689528	0.000272415	up
ENSG00000113532	ST8SIA4	1.61216	0.688992	0.00123385	up
ENSG00000186088	GSAP	1.61209	0.688933	0.00477173	up
ENSG00000197943	PLCG2	1.60844	0.685662	0.000230771	up
ENSG00000109445	ZNF330	1.60744	0.684761	0.00111365	up
ENSG00000113758	DBN1	1.60722	0.684566	0.00907663	up
ENSG00000183631	PRR32	1.60626	0.683703	0.0214902	up
ENSG00000075420	FNDC3B	1.60263	0.680438	0.000997191	up
ENSG00000170677	SOCS6	1.60261	0.680425	0.000732347	up
ENSG00000134470	IL15RA	1.60251	0.680337	0.00487316	up
ENSG00000179761	PIPOX	1.60226	0.68011	0.000443623	up
ENSG00000256514	AP003419.11	1.60115	0.67911	0.0124098	up
ENSG00000182183	FAM159A	1.60092	0.678904	0.00259169	up
ENSG00000154153	FAM134B	1.59869	0.676887	0.0364035	up
ENSG00000076351	SLC46A1	1.59801	0.676274	0.00572006	up
ENSG00000112033	PPARD	1.59768	0.675977	0.0231064	up
ENSG00000256043	CTSO	1.59763	0.675933	0.00152308	up
ENSG00000152457	DCLRE1C	1.59747	0.675789	0.00086965	up
ENSG00000169896	ITGAM	1.59707	0.675429	0.000408959	up
ENSG00000263528	IKBKE	1.59442	0.673036	0.00160827	up
ENSG00000279518	AC083843.4	1.59403	0.672675	0.0014707	up
ENSG00000118257	NRP2	1.594	0.672654	0.000374114	up
ENSG00000137309	HMGA1	1.59211	0.670938	0.026432	up
ENSG00000168159	RNF187	1.59187	0.67072	0.00665692	up
ENSG00000135148	TRAFD1	1.59112	0.670044	0.000869698	up
ENSG00000162777	DENND2D	1.5908	0.669748	0.000235154	up
ENSG00000173744	AGFG1	1.59072	0.669682	0.00106732	up
ENSG00000267123	CTD-2357A8.3	1.58884	0.667974	0.0112598	up
ENSG00000076258	FMO4	1.58845	0.667624	0.0162351	up
ENSG00000089057	SLC23A2	1.58844	0.667609	0.000580785	up
ENSG00000070214	SLC44A1	1.587	0.666298	0.000469917	up
ENSG00000155085	AK9	1.58345	0.663075	0.000374397	up
ENSG00000143119	CD53	1.58323	0.662873	0.000299876	up
ENSG00000052850	ALX4	1.58275	0.662436	0.0124566	up
ENSG00000106003	LFNG	1.58122	0.661036	0.0379789	up
ENSG00000155659	VSIG4	1.58111	0.660933	0.000230639	up
ENSG00000050628	PTGER3	1.5802	0.660111	0.0383725	up
ENSG00000136603	SKIL	1.57866	0.658704	0.0061348	up
ENSG00000280755	AC009950.1	1.57864	0.658681	0.00125389	up
ENSG00000233429	HOTAIRM1	1.57764	0.657773	0.0190189	up
ENSG00000061918	GUCY1B3	1.57717	0.65734	0.00682093	up
ENSG00000143498	TAF1A	1.5771	0.657275	0.00376684	up
ENSG00000174839	DENND6A	1.57638	0.656613	0.000230988	up
ENSG00000170191	NANP	1.57569	0.655983	0.00187083	up
ENSG00000179057	IGSF22	1.57247	0.653033	0.00511573	up
ENSG00000018408	WWTR1	1.57226	0.652838	0.0235094	up
ENSG00000234362	AC104654.2	1.56877	0.649638	0.0319985	up
ENSG00000099860	GADD45B	1.56716	0.648155	0.000238717	up
ENSG00000162924	REL	1.56615	0.647219	0.030379	up
ENSG00000164181	ELOVL7	1.56471	0.645899	0.00562957	up
ENSG00000273576	RP11-390P24.1	1.5645	0.645706	0.00219306	up
ENSG00000163565	IFI16	1.56336	0.644649	0.00351104	up
ENSG00000112144	ICK	1.55981	0.641372	0.00211938	up
ENSG00000179163	FUCA1	1.55963	0.641202	0.000945874	up
ENSG00000239521	GATS	1.55607	0.637905	0.00651962	up
ENSG00000125375	ATP5S	1.55442	0.636376	0.000236421	up
ENSG00000169131	ZNF354A	1.55317	0.63522	0.00975509	up
ENSG00000145685	LHFPL2	1.54981	0.632088	0.000232322	up
ENSG00000273151	RP11-449P15.2	1.54902	0.631358	0.0228614	up
ENSG00000171596	NMUR1	1.54811	0.630507	0.0018409	up
ENSG00000156804	FBXO32	1.54702	0.629491	0.00342952	up
ENSG00000163362	C1orf106	1.54559	0.628159	0.0454091	up
ENSG00000280852	CTD-2319I12.10	1.54554	0.628111	0.000746445	up
ENSG00000135447	PPP1R1A	1.545	0.627605	0.00213135	up
ENSG00000136514	RTP4	1.54499	0.627599	0.00265668	up
ENSG00000171714	ANO5	1.54395	0.626624	0.00445715	up
ENSG00000146757	ZNF92	1.54278	0.625534	0.0257157	up
ENSG00000129667	RHBDF2	1.54252	0.62529	0.0411537	up
ENSG00000145358	DDIT4L	1.54043	0.623329	0.000575711	up
ENSG00000065882	TBC1D1	1.53837	0.621406	0.000232215	up
ENSG00000267534	S1PR2	1.53745	0.620544	0.00265967	up
ENSG00000114796	KLHL24	1.53739	0.620484	0.00181735	up
ENSG00000144118	RALB	1.53623	0.619394	0.00123777	up
ENSG00000166676	TVP23A	1.53426	0.617548	0.0116281	up
ENSG00000013441	CLK1	1.53424	0.617527	0.00637396	up
ENSG00000196418	ZNF124	1.53331	0.616647	0.000293273	up
ENSG00000047621	C12orf4	1.53202	0.615431	0.000531154	up
ENSG00000164674	SYTL3	1.53092	0.6144	0.00731747	up
ENSG00000179941	BBS10	1.5307	0.61419	0.00571456	up
ENSG00000113583	C5orf15	1.53054	0.614045	0.0170572	up
ENSG00000110079	MS4A4A	1.53012	0.613647	0.0136733	up
ENSG00000138119	MYOF	1.5293	0.612873	0.00556619	up
ENSG00000175866	BAIAP2	1.5288	0.612401	0.0117765	up
ENSG00000170776	AKAP13	1.52799	0.611636	0.015673	up
ENSG00000280202	RP5-1180D12.1	1.52747	0.611142	0.00310377	up
ENSG00000084234	APLP2	1.52673	0.610443	0.000230639	up
ENSG00000127311	HELB	1.51998	0.604054	0.0138052	up
ENSG00000147606	SLC26A7	1.51939	0.603488	0.0170245	up
ENSG00000233452	STXBP5-AS1	1.51904	0.60316	0.00639891	up
ENSG00000143924	EML4	1.5166	0.60084	0.000493259	up
ENSG00000102034	ELF4	1.51521	0.599521	0.00563089	up
ENSG00000161921	CXCL16	1.51424	0.598598	0.00167755	up
ENSG00000121390	PSPC1	1.51392	0.598289	0.000233369	up
ENSG00000173821	RNF213	1.51384	0.598208	0.0233073	up
ENSG00000103591	AAGAB	1.51334	0.597732	0.000415651	up
ENSG00000164933	SLC25A32	1.51323	0.597632	0.0036242	up
ENSG00000164211	STARD4	1.51296	0.597371	0.000387558	up
ENSG00000106772	PRUNE2	1.5115	0.595979	0.00136948	up
ENSG00000130449	ZSWIM6	1.51133	0.595819	0.0022327	up
ENSG00000135899	SP110	1.51014	0.594679	0.00174275	up
ENSG00000104325	DECR1	1.50925	0.593835	0.0273676	up
ENSG00000221869	CEBPD	1.50776	0.592408	0.00578194	up
ENSG00000107864	CPEB3	1.50673	0.591425	0.00023881	up
ENSG00000140259	MFAP1	1.50663	0.591328	0.000684945	up
ENSG00000120158	RCL1	1.50641	0.591119	0.000248901	up
ENSG00000204178	TMEM57	1.50553	0.590268	0.000428451	up
ENSG00000166387	PPFIBP2	1.50413	0.588927	0.000695968	up
ENSG00000185591	SP1	1.50299	0.587839	0.000713084	up
ENSG00000120656	TAF12	1.50056	0.585501	0.0203366	up
ENSG00000281028	RP11-717K11.2	0.665722	-0.587008	0.000777571	down
ENSG00000181274	FRAT2	0.665496	-0.587498	0.00588923	down
ENSG00000184922	FMNL1	0.664952	-0.588677	0.0258249	down
ENSG00000070759	TESK2	0.664711	-0.5892	0.000233404	down
ENSG00000067082	KLF6	0.664611	-0.589417	0.000591662	down
ENSG00000038210	PI4K2B	0.664471	-0.589723	0.00818482	down
ENSG00000135749	PCNX2	0.664244	-0.590214	0.00385737	down
ENSG00000116273	PHF13	0.663939	-0.590877	0.0155189	down
ENSG00000134215	VAV3	0.663219	-0.592443	0.000830018	down
ENSG00000144677	CTDSPL	0.662973	-0.592979	0.00332749	down
ENSG00000115457	IGFBP2	0.662756	-0.59345	0.0194689	down
ENSG00000153936	HS2ST1	0.662666	-0.593646	0.000263487	down
ENSG00000176014	TUBB6	0.662387	-0.594253	0.000393942	down
ENSG00000185090	MANEAL	0.662344	-0.594348	0.0136701	down
ENSG00000213160	KLHL23	0.662001	-0.595094	0.00237023	down
ENSG00000106348	IMPDH1	0.661908	-0.595297	0.01537	down
ENSG00000145623	OSMR	0.661098	-0.597064	0.0356457	down
ENSG00000171791	BCL2	0.66108	-0.597103	0.000230667	down
ENSG00000154917	RAB6B	0.661077	-0.597109	0.000277353	down
ENSG00000127418	FGFRL1	0.660739	-0.597847	0.0177976	down
ENSG00000168389	MFSD2A	0.660568	-0.598222	0.000830707	down
ENSG00000151474	FRMD4A	0.659088	-0.601458	0.00977986	down
ENSG00000105552	BCAT2	0.658968	-0.60172	0.00211698	down
ENSG00000185442	FAM174B	0.658206	-0.603388	0.0189725	down
ENSG00000001617	SEMA3F	0.657947	-0.603956	0.00978784	down
ENSG00000151718	WWC2	0.657216	-0.60556	0.00146385	down
ENSG00000133612	AGAP3	0.656248	-0.607688	0.044155	down
ENSG00000159228	CBR1	0.656216	-0.607758	0.00222275	down
ENSG00000100167	SEPTIN3	0.655653	-0.608996	0.000331881	down
ENSG00000158169	FANCC	0.653725	-0.613245	0.000655164	down
ENSG00000276900	RP11-467L13.7	0.653646	-0.61342	0.00301831	down
ENSG00000174718	KIAA1551	0.653494	-0.613753	0.00429607	down
ENSG00000147145	LPAR4	0.653262	-0.614266	0.0493581	down
ENSG00000154760	SLFN13	0.652399	-0.616174	0.000671518	down
ENSG00000106236	NPTX2	0.652319	-0.61635	0.0242116	down
ENSG00000227372	TP73-AS1	0.651994	-0.61707	0.00565422	down
ENSG00000130299	GTPBP3	0.651928	-0.617216	0.0314378	down
ENSG00000111879	FAM184A	0.651926	-0.617221	0.0166922	down
ENSG00000115073	ACTR1B	0.651544	-0.618066	0.00801633	down
ENSG00000171700	RGS19	0.651329	-0.618542	0.0019761	down
ENSG00000119139	TJP2	0.651316	-0.61857	0.00356821	down
ENSG00000114026	OGG1	0.651304	-0.618598	0.000230897	down
ENSG00000235064	SLC25A5P2	0.651174	-0.618885	0.00208048	down
ENSG00000141391	PRELID3A	0.650625	-0.620101	0.00119242	down
ENSG00000149541	B3GAT3	0.650238	-0.620961	0.0314546	down
ENSG00000185803	SLC52A2	0.649917	-0.621674	0.011369	down
ENSG00000165731	RET	0.649385	-0.622854	0.00023074	down
ENSG00000283496	ZNF511-PRAP1	0.649378	-0.622869	0.00368161	down
ENSG00000166532	RIMKLB	0.64932	-0.622999	0.020669	down
ENSG00000104267	CA2	0.649136	-0.623408	0.00947716	down
ENSG00000180035	ZNF48	0.64832	-0.625222	0.0339387	down
ENSG00000138166	DUSP5	0.648249	-0.62538	0.000478201	down
ENSG00000152954	NRSN1	0.648151	-0.625598	0.010245	down
ENSG00000161267	BDH1	0.647494	-0.627061	0.0365164	down
ENSG00000182253	SYNM	0.647099	-0.627942	0.00281171	down
ENSG00000135362	PRR5L	0.647091	-0.62796	0.0135688	down
ENSG00000272825	LL21NC02-1C16.2	0.64702	-0.628118	0.00200089	down
ENSG00000157778	PSMG3	0.646886	-0.628416	0.00923897	down
ENSG00000145335	SNCA	0.645731	-0.630995	0.0132542	down
ENSG00000047597	XK	0.644852	-0.632961	0.00307016	down
ENSG00000173706	HEG1	0.644819	-0.633033	0.00776703	down
ENSG00000119943	PYROXD2	0.644458	-0.633842	0.00551907	down
ENSG00000092820	EZR	0.643646	-0.635661	0.000230708	down
ENSG00000137267	TUBB2A	0.643314	-0.636404	0.0111193	down
ENSG00000264364	DYNLL2	0.642665	-0.637862	0.000491674	down
ENSG00000144711	IQSEC1	0.641712	-0.640002	0.00406926	down
ENSG00000162004	CCDC78	0.641004	-0.641595	0.0313084	down
ENSG00000040199	PHLPP2	0.640382	-0.642996	0.00338347	down
ENSG00000106123	EPHB6	0.640348	-0.643072	0.0176238	down
ENSG00000105926	MPP6	0.639877	-0.644133	0.000248578	down
ENSG00000074706	IPCEF1	0.639787	-0.644337	0.000237981	down
ENSG00000128567	PODXL	0.639185	-0.645696	0.00116535	down
ENSG00000128917	DLL4	0.638501	-0.64724	0.0220163	down
ENSG00000106701	FSD1L	0.638344	-0.647595	0.00419493	down
ENSG00000179604	CDC42EP4	0.638042	-0.648277	0.00142408	down
ENSG00000173295	FAM86B3P	0.637146	-0.650305	0.00226366	down
ENSG00000138172	CALHM2	0.636526	-0.651708	0.0181891	down
ENSG00000197879	MYO1C	0.636459	-0.651861	0.0100349	down
ENSG00000186260	MKL2	0.636265	-0.6523	0.00861678	down
ENSG00000159788	RGS12	0.636155	-0.652549	0.00180246	down
ENSG00000197956	S100A6	0.635979	-0.652948	0.00770473	down
ENSG00000165527	ARF6	0.635461	-0.654124	0.000255669	down
ENSG00000101210	EEF1A2	0.634613	-0.656051	0.00291288	down
ENSG00000130956	HABP4	0.634527	-0.656247	0.000406602	down
ENSG00000116663	FBXO6	0.634375	-0.656592	0.00235781	down
ENSG00000139116	KIF21A	0.634152	-0.6571	0.000277962	down
ENSG00000133863	TEX15	0.63413	-0.657148	0.0045411	down
ENSG00000101336	HCK	0.633377	-0.658863	0.00641851	down
ENSG00000087077	TRIP6	0.632552	-0.660745	0.0180513	down
ENSG00000112576	CCND3	0.63252	-0.660818	0.00336092	down
ENSG00000143816	WNT9A	0.632377	-0.661144	0.0119845	down
ENSG00000163171	CDC42EP3	0.632037	-0.66192	0.000767601	down
ENSG00000174684	B4GAT1	0.631716	-0.662653	0.000471004	down
ENSG00000177000	MTHFR	0.631549	-0.663032	0.0166973	down
ENSG00000249992	TMEM158	0.63069	-0.664998	0.000312087	down
ENSG00000198931	APRT	0.630192	-0.666138	0.0318237	down
ENSG00000123908	AGO2	0.630126	-0.666288	0.000241463	down
ENSG00000259760	RP11-20G13.2	0.630074	-0.666406	0.032502	down
ENSG00000168785	TSPAN5	0.629896	-0.666815	0.00156854	down
ENSG00000116857	TMEM9	0.629886	-0.666837	0.0132946	down
ENSG00000164440	TXLNB	0.629886	-0.666838	0.00139347	down
ENSG00000183647	ZNF530	0.629352	-0.66806	0.0113488	down
ENSG00000140368	PSTPIP1	0.628894	-0.669111	0.00242275	down
ENSG00000110400	NECTIN1	0.628665	-0.669636	0.0204016	down
ENSG00000132589	FLOT2	0.627413	-0.672512	0.00156031	down
ENSG00000069974	RAB27A	0.627108	-0.673214	0.00355414	down
ENSG00000228486	LINC01125	0.625743	-0.676359	0.00380577	down
ENSG00000197321	SVIL	0.625473	-0.67698	0.00346108	down
ENSG00000136040	PLXNC1	0.625346	-0.677273	0.000354347	down
ENSG00000119403	PHF19	0.625234	-0.677531	0.000772589	down
ENSG00000131711	MAP1B	0.625087	-0.67787	0.00924079	down
ENSG00000137478	FCHSD2	0.624946	-0.678196	0.000230639	down
ENSG00000162636	FAM102B	0.6245	-0.679227	0.000231376	down
ENSG00000157350	ST3GAL2	0.621955	-0.685118	0.0102041	down
ENSG00000146070	PLA2G7	0.621031	-0.687262	0.0419667	down
ENSG00000134243	SORT1	0.620797	-0.687806	0.00239377	down
ENSG00000108179	PPIF	0.620794	-0.687815	0.000280761	down
ENSG00000157240	FZD1	0.620594	-0.688277	0.000271196	down
ENSG00000076248	UNG	0.620532	-0.688423	0.00203066	down
ENSG00000170558	CDH2	0.620518	-0.688455	0.00628443	down
ENSG00000184156	KCNQ3	0.618225	-0.693797	0.00356032	down
ENSG00000101236	RNF24	0.618188	-0.693882	0.000432306	down
ENSG00000121989	ACVR2A	0.617874	-0.694615	0.00486073	down
ENSG00000103966	EHD4	0.617637	-0.695168	0.000423476	down
ENSG00000046604	DSG2	0.616417	-0.698021	0.00461682	down
ENSG00000129474	AJUBA	0.616307	-0.698279	0.000599505	down
ENSG00000135723	FHOD1	0.614143	-0.703354	0.00545005	down
ENSG00000134531	EMP1	0.614023	-0.703636	0.000236691	down
ENSG00000196878	LAMB3	0.613448	-0.704987	0.0148146	down
ENSG00000154359	LONRF1	0.613426	-0.705039	0.00137928	down
ENSG00000154310	TNIK	0.611721	-0.709054	0.0172634	down
ENSG00000183010	PYCR1	0.611591	-0.709361	0.0155169	down
ENSG00000124788	ATXN1	0.611486	-0.709608	0.00253692	down
ENSG00000117594	HSD11B1	0.611023	-0.710702	0.00193305	down
ENSG00000127334	DYRK2	0.60876	-0.716055	0.000253465	down
ENSG00000276570	CTD-2587H24.14	0.608263	-0.717233	0.0379227	down
ENSG00000075426	FOSL2	0.608145	-0.717513	0.000845624	down
ENSG00000133597	ADCK2	0.607739	-0.718475	0.00891356	down
ENSG00000121281	ADCY7	0.606977	-0.720285	0.00104792	down
ENSG00000173641	HSPB7	0.605816	-0.723048	0.00135333	down
ENSG00000080947	CROCCP3	0.605627	-0.723499	0.00675874	down
ENSG00000175040	CHST2	0.6054	-0.72404	0.00145001	down
ENSG00000179241	LDLRAD3	0.605059	-0.724852	0.0118474	down
ENSG00000136379	ABHD17C	0.604542	-0.726085	0.000311148	down
ENSG00000198223	CSF2RA	0.604397	-0.726431	0.0074369	down
ENSG00000182173	TSEN54	0.603709	-0.728075	0.0134813	down
ENSG00000188229	TUBB4B	0.602294	-0.731461	0.00288732	down
ENSG00000117155	SSX2IP	0.602026	-0.732101	0.000235057	down
ENSG00000196154	S100A4	0.601266	-0.733925	0.0165155	down
ENSG00000120280	CXorf21	0.600897	-0.73481	0.000239196	down
ENSG00000116990	MYCL	0.600652	-0.735398	0.00156481	down
ENSG00000150510	FAM124A	0.600303	-0.736238	0.00262374	down
ENSG00000115183	TANC1	0.600232	-0.736408	0.00771719	down
ENSG00000272821	CTA-384D8.36	0.600075	-0.736785	0.0349343	down
ENSG00000198108	CHSY3	0.600039	-0.736872	0.00796761	down
ENSG00000185760	KCNQ5	0.599738	-0.737596	0.00041858	down
ENSG00000143793	C1orf35	0.599491	-0.738191	0.00789526	down
ENSG00000165312	OTUD1	0.599387	-0.738441	0.0102685	down
ENSG00000065057	NTHL1	0.599051	-0.739248	0.0198961	down
ENSG00000106665	CLIP2	0.596856	-0.744545	0.0214984	down
ENSG00000104998	IL27RA	0.596267	-0.74597	0.00667795	down
ENSG00000067057	PFKP	0.595595	-0.747597	0.000282765	down
ENSG00000213412	HNRNPA1P33	0.595055	-0.748905	0.00859162	down
ENSG00000169857	AVEN	0.593448	-0.752808	0.00400746	down
ENSG00000059804	SLC2A3	0.593288	-0.753195	0.00708954	down
ENSG00000277701	RP11-734K23.9	0.593048	-0.753778	0.000231853	down
ENSG00000196976	LAGE3	0.59279	-0.754407	0.0105423	down
ENSG00000224374	RP1-32B1.4	0.592774	-0.754447	0.00606593	down
ENSG00000176845	METRNL	0.592425	-0.755297	0.0301915	down
ENSG00000158859	ADAMTS4	0.592266	-0.755683	0.0270231	down
ENSG00000177614	PGBD5	0.592052	-0.756205	0.000246198	down
ENSG00000272100	RP11-155O18.6	0.591961	-0.756427	0.0139066	down
ENSG00000169220	RGS14	0.59159	-0.75733	0.00912251	down
ENSG00000015532	XYLT2	0.590438	-0.760142	0.00443746	down
ENSG00000184990	SIVA1	0.590184	-0.760764	0.0192671	down
ENSG00000134247	PTGFRN	0.589668	-0.762026	0.000786698	down
ENSG00000170577	SIX2	0.589585	-0.762228	0.0256573	down
ENSG00000176463	SLCO3A1	0.589199	-0.763174	0.000711854	down
ENSG00000164125	FAM198B	0.58866	-0.764493	0.0268445	down
ENSG00000132329	RAMP1	0.587781	-0.76665	0.034269	down
ENSG00000124181	PLCG1	0.58688	-0.768864	0.00941172	down
ENSG00000251442	LINC01094	0.586674	-0.769369	0.00327733	down
ENSG00000281404	LINC01176	0.586276	-0.770349	0.0254558	down
ENSG00000008283	CYB561	0.58611	-0.770756	0.00364438	down
ENSG00000102781	KATNAL1	0.58592	-0.771224	0.0106637	down
ENSG00000148411	NACC2	0.585616	-0.771974	0.0023561	down
ENSG00000183779	ZNF703	0.585531	-0.772183	0.0356345	down
ENSG00000162522	KIAA1522	0.583932	-0.776128	0.00228793	down
ENSG00000103942	HOMER2	0.583448	-0.777325	0.000632027	down
ENSG00000110090	CPT1A	0.581573	-0.781967	0.000261602	down
ENSG00000171777	RASGRP4	0.580294	-0.785145	0.000233656	down
ENSG00000144354	CDCA7	0.579194	-0.787881	0.000614319	down
ENSG00000173638	SLC19A1	0.578942	-0.788509	0.0353129	down
ENSG00000135631	RAB11FIP5	0.577593	-0.791876	0.00742385	down
ENSG00000231531	HINT1P1	0.577402	-0.792353	0.0225517	down
ENSG00000174791	RIN1	0.576931	-0.793529	0.0495981	down
ENSG00000068001	HYAL2	0.576742	-0.794001	0.00534602	down
ENSG00000198211	RP11-566K11.2	0.575929	-0.796038	0.00756915	down
ENSG00000156521	TYSND1	0.575846	-0.796245	0.0259208	down
ENSG00000189420	ZFP92	0.575228	-0.797794	0.00158029	down
ENSG00000176490	DIRAS1	0.573876	-0.801189	0.0067404	down
ENSG00000131370	SH3BP5	0.573767	-0.801462	0.000230772	down
ENSG00000110080	ST3GAL4	0.573479	-0.802188	0.000322358	down
ENSG00000244300	GATA2-AS1	0.572635	-0.804312	0.000511183	down
ENSG00000154928	EPHB1	0.572332	-0.805075	0.0004578	down
ENSG00000107130	NCS1	0.57176	-0.806519	0.00125558	down
ENSG00000198216	CACNA1E	0.570375	-0.810018	0.00207444	down
ENSG00000031081	ARHGAP31	0.568945	-0.813638	0.00350448	down
ENSG00000132205	EMILIN2	0.568758	-0.814114	0.00216728	down
ENSG00000149243	KLHL35	0.567837	-0.816451	0.00197792	down
ENSG00000128594	LRRC4	0.567837	-0.816453	0.0035786	down
ENSG00000173894	CBX2	0.567529	-0.817233	0.00484568	down
ENSG00000183087	GAS6	0.56746	-0.81741	0.0109156	down
ENSG00000255443	RP1-68D18.4	0.56713	-0.818248	0.020301	down
ENSG00000151650	VENTX	0.566981	-0.818628	0.00723573	down
ENSG00000180834	MAP6D1	0.566763	-0.819183	0.00219086	down
ENSG00000113749	HRH2	0.566354	-0.820224	0.0101992	down
ENSG00000183578	TNFAIP8L3	0.566187	-0.820649	0.000240416	down
ENSG00000114993	RTKN	0.565442	-0.82255	0.00745294	down
ENSG00000188906	LRRK2	0.565105	-0.82341	0.00246818	down
ENSG00000169689	CENPX	0.563441	-0.827663	0.00807305	down
ENSG00000115107	STEAP3	0.563436	-0.827677	0.000236823	down
ENSG00000124839	RAB17	0.563012	-0.828763	0.00525741	down
ENSG00000102271	KLHL4	0.562262	-0.830685	0.00118438	down
ENSG00000186350	RXRA	0.560722	-0.834643	0.00298172	down
ENSG00000137094	DNAJB5	0.560443	-0.835361	0.0103521	down
ENSG00000135842	FAM129A	0.560375	-0.835535	0.000409772	down
ENSG00000120899	PTK2B	0.560068	-0.836326	0.000803368	down
ENSG00000205927	OLIG2	0.559966	-0.836588	0.00234693	down
ENSG00000198945	L3MBTL3	0.559723	-0.837215	0.000230656	down
ENSG00000269737	RP11-345P4.6	0.559438	-0.837951	0.0093342	down
ENSG00000136026	CKAP4	0.559059	-0.838928	0.000234548	down
ENSG00000111788	RP11-22B23.1	0.558159	-0.841251	0.0154655	down
ENSG00000019144	PHLDB1	0.556115	-0.846544	0.0120286	down
ENSG00000144749	LRIG1	0.55523	-0.848842	0.00081398	down
ENSG00000138449	SLC40A1	0.554287	-0.851296	0.00441555	down
ENSG00000164023	SGMS2	0.553662	-0.852921	0.0043093	down
ENSG00000100036	SLC35E4	0.552836	-0.855078	0.00418366	down
ENSG00000197586	ENTPD6	0.552537	-0.855857	0.00657332	down
ENSG00000125967	NECAB3	0.551554	-0.858426	0.00492051	down
ENSG00000178467	P4HTM	0.551402	-0.858823	0.0134193	down
ENSG00000040608	RTN4R	0.549406	-0.864056	0.00768711	down
ENSG00000277734	TRAC	0.549357	-0.864185	0.000230724	down
ENSG00000178752	ERFE	0.549001	-0.865119	0.00818867	down
ENSG00000180891	CUEDC1	0.548089	-0.867518	0.00889304	down
ENSG00000026025	VIM	0.546862	-0.870752	0.000518153	down
ENSG00000027697	IFNGR1	0.546433	-0.871883	0.000245235	down
ENSG00000145014	TMEM44	0.54526	-0.874983	0.000519508	down
ENSG00000177674	AGTRAP	0.545182	-0.875191	0.00513084	down
ENSG00000160293	VAV2	0.543264	-0.880275	0.000699051	down
ENSG00000272949	RP11-514P8.8	0.543227	-0.880373	0.0186857	down
ENSG00000170500	LONRF2	0.542762	-0.881609	0.00747551	down
ENSG00000272414	FAM47E-STBD1	0.542676	-0.881837	0.000230805	down
ENSG00000051128	HOMER3	0.54155	-0.884834	0.00879601	down
ENSG00000139266	MARCHF9	0.539646	-0.889915	0.00224241	down
ENSG00000151615	POU4F2	0.537743	-0.895011	0.00812324	down
ENSG00000164465	DCBLD1	0.53765	-0.895261	0.000230757	down
ENSG00000179348	GATA2	0.537191	-0.896493	0.0010881	down
ENSG00000162722	TRIM58	0.536945	-0.897153	0.00501095	down
ENSG00000130052	STARD8	0.535404	-0.901301	0.00170095	down
ENSG00000110876	SELPLG	0.535	-0.902388	0.0492893	down
ENSG00000263961	C1orf186	0.534872	-0.902734	0.00023122	down
ENSG00000158457	TSPAN33	0.534395	-0.904021	0.000515724	down
ENSG00000232335	RP11-435D7.3	0.533879	-0.905414	0.00650795	down
ENSG00000270099	RP11-248J23.7	0.533785	-0.905668	0.00706763	down
ENSG00000197982	C1orf122	0.533538	-0.906336	0.0133371	down
ENSG00000184221	OLIG1	0.532737	-0.908504	0.00257517	down
ENSG00000103269	RHBDL1	0.53251	-0.909119	0.0107904	down
ENSG00000158050	DUSP2	0.532085	-0.91027	0.0101518	down
ENSG00000273138	GS1-293C5.1	0.531403	-0.912121	0.0158897	down
ENSG00000282889	AL365273.1	0.530935	-0.913393	0.00200433	down
ENSG00000251380	DCANP1	0.530245	-0.915269	0.000356772	down
ENSG00000272446	RP1-225E12.3	0.528942	-0.918818	0.0430736	down
ENSG00000276116	FUT8-AS1	0.528555	-0.919876	0.00680215	down
ENSG00000137203	TFAP2A	0.528195	-0.920857	0.00313379	down
ENSG00000132613	MTSS1L	0.528071	-0.921195	0.0138813	down
ENSG00000184574	LPAR5	0.52713	-0.923768	0.000271518	down
ENSG00000180354	MTURN	0.526955	-0.924249	0.000231872	down
ENSG00000105290	APLP1	0.525353	-0.928641	0.00673726	down
ENSG00000196411	EPHB4	0.525045	-0.929487	0.00574669	down
ENSG00000207652	MIR621	0.524945	-0.92976	0.000781531	down
ENSG00000151575	TEX9	0.524816	-0.930116	0.00110029	down
ENSG00000254680	RP11-265D17.2	0.524306	-0.931518	0.00165104	down
ENSG00000135549	PKIB	0.523902	-0.932631	0.00234362	down
ENSG00000124225	PMEPA1	0.523653	-0.933318	0.00133506	down
ENSG00000168994	PXDC1	0.523423	-0.93395	0.0158099	down
ENSG00000198435	NRARP	0.521569	-0.93907	0.000353957	down
ENSG00000056558	TRAF1	0.520624	-0.941687	0.0135982	down
ENSG00000235961	PNMA6A	0.519822	-0.943909	0.022167	down
ENSG00000160233	LRRC3	0.519749	-0.944112	0.00805936	down
ENSG00000133315	MACROD1	0.519346	-0.945231	0.0302265	down
ENSG00000100300	TSPO	0.519329	-0.945278	0.0346497	down
ENSG00000118804	STBD1	0.519286	-0.945398	0.000230639	down
ENSG00000088808	PPP1R13B	0.51914	-0.945804	0.0106016	down
ENSG00000254331	CKS1BP7	0.518183	-0.948465	0.0107293	down
ENSG00000124942	AHNAK	0.51814	-0.948585	0.0203865	down
ENSG00000186193	SAPCD2	0.51673	-0.952518	0.00986991	down
ENSG00000181982	CCDC149	0.516191	-0.954023	0.000230682	down
ENSG00000107719	PALD1	0.515842	-0.954999	0.00201687	down
ENSG00000180340	FZD2	0.515793	-0.955137	0.0109786	down
ENSG00000143013	LMO4	0.514162	-0.959706	0.000233654	down
ENSG00000258947	TUBB3	0.512029	-0.965702	0.00025225	down
ENSG00000122547	EEPD1	0.511708	-0.966609	0.000231703	down
ENSG00000113368	LMNB1	0.511081	-0.968377	0.000230639	down
ENSG00000223485	LINC01615	0.510481	-0.97007	0.00720308	down
ENSG00000197905	TEAD4	0.510102	-0.971144	0.00240477	down
ENSG00000258376	RP4-647C14.2	0.510096	-0.97116	0.0054414	down
ENSG00000231528	FAM225A	0.509211	-0.973666	0.00103784	down
ENSG00000176659	C20orf197	0.507909	-0.977359	0.00189927	down
ENSG00000160113	NR2F6	0.507617	-0.978189	0.0326851	down
ENSG00000161647	MPP3	0.506932	-0.980135	0.000230696	down
ENSG00000254230	RP11-582J16.3	0.50688	-0.980283	0.015576	down
ENSG00000206560	ANKRD28	0.50639	-0.981679	0.000230641	down
ENSG00000196422	PPP1R26	0.50628	-0.981992	0.00703271	down
ENSG00000267519	MIR24-2	0.505992	-0.982815	0.0081925	down
ENSG00000111371	SLC38A1	0.505559	-0.98405	0.000240133	down
ENSG00000130164	LDLR	0.504954	-0.985776	0.0022793	down
ENSG00000255833	TIFAB	0.504382	-0.987411	0.00206503	down
ENSG00000196912	ANKRD36B	0.503791	-0.989104	0.0089374	down
ENSG00000095951	HIVEP1	0.503682	-0.989415	0.000912369	down
ENSG00000092445	TYRO3	0.502634	-0.992421	0.000258941	down
ENSG00000262097	CTD-2135D7.5	0.499987	-1.00004	0.00345685	down
ENSG00000217801	RP11-465B22.3	0.499716	-1.00082	0.00244631	down
ENSG00000184271	POU6F1	0.499415	-1.00169	0.000907035	down
ENSG00000186767	SPIN4	0.499393	-1.00175	0.000233363	down
ENSG00000153814	JAZF1	0.49881	-1.00344	0.017478	down
ENSG00000133816	MICAL2	0.497655	-1.00678	0.00120162	down
ENSG00000120658	ENOX1	0.497348	-1.00767	0.0331958	down
ENSG00000196781	TLE1	0.495234	-1.01382	0.000231764	down
ENSG00000110042	DTX4	0.495083	-1.01426	0.000642827	down
ENSG00000130396	AFDN	0.494896	-1.0148	0.000653348	down
ENSG00000257285	RP11-298I3.1	0.494376	-1.01632	0.0131271	down
ENSG00000113645	WWC1	0.494266	-1.01664	0.000286779	down
ENSG00000278616	BEND3P3	0.494032	-1.01732	0.0368703	down
ENSG00000174939	ASPHD1	0.492485	-1.02185	0.0456775	down
ENSG00000215910	C1orf167	0.491897	-1.02357	0.00113165	down
ENSG00000101412	E2F1	0.491695	-1.02417	0.00517203	down
ENSG00000160789	LMNA	0.491583	-1.02449	0.000402521	down
ENSG00000185168	LINC00482	0.489502	-1.03061	0.0244808	down
ENSG00000165023	DIRAS2	0.488204	-1.03444	0.00023336	down
ENSG00000198729	PPP1R14C	0.487656	-1.03606	0.000373373	down
ENSG00000144485	HES6	0.487451	-1.03667	0.00862936	down
ENSG00000064201	TSPAN32	0.486183	-1.04043	0.0032482	down
ENSG00000143554	SLC27A3	0.485413	-1.04272	0.00519362	down
ENSG00000175602	CCDC85B	0.484442	-1.0456	0.0204634	down
ENSG00000150347	ARID5B	0.483583	-1.04816	0.000234417	down
ENSG00000081923	ATP8B1	0.481547	-1.05425	0.000265658	down
ENSG00000242732	RGAG4	0.481431	-1.0546	0.0019409	down
ENSG00000154645	CHODL	0.477416	-1.06668	0.0265542	down
ENSG00000146674	IGFBP3	0.475929	-1.07118	0.00023071	down
ENSG00000169252	ADRB2	0.472074	-1.08292	0.000230842	down
ENSG00000211866	TRAJ23	0.471927	-1.08336	0.00170761	down
ENSG00000162073	PAQR4	0.470824	-1.08674	0.00375671	down
ENSG00000227825	SLC9A7P1	0.470318	-1.08829	0.00120656	down
ENSG00000184702	ST3GAL1P1	0.47005	-1.08911	0.00110811	down
ENSG00000133056	PIK3C2B	0.468814	-1.09291	0.00082804	down
ENSG00000050820	BCAR1	0.465743	-1.10239	0.00454333	down
ENSG00000163701	IL17RE	0.464423	-1.10649	0.0139233	down
ENSG00000020577	SAMD4A	0.463167	-1.1104	0.000411535	down
ENSG00000065054	SLC9A3R2	0.460677	-1.11817	0.000495602	down
ENSG00000153993	SEMA3D	0.458934	-1.12364	0.000689236	down
ENSG00000116396	KCNC4	0.457634	-1.12773	0.00257319	down
ENSG00000073712	FERMT2	0.457118	-1.12936	0.000300142	down
ENSG00000170667	RASA4B	0.456239	-1.13214	0.01209	down
ENSG00000110665	C11orf21	0.456217	-1.13221	0.000260929	down
ENSG00000105808	RASA4	0.454144	-1.13878	0.00404635	down
ENSG00000125384	PTGER2	0.453437	-1.14103	0.00779488	down
ENSG00000181444	ZNF467	0.452534	-1.1439	0.00725411	down
ENSG00000143674	RP5-862P8.2	0.451328	-1.14775	0.000277639	down
ENSG00000211699	TRGV3	0.45123	-1.14807	0.00535618	down
ENSG00000108018	SORCS1	0.449303	-1.15424	0.000259728	down
ENSG00000167994	RAB3IL1	0.44732	-1.16062	0.0130345	down
ENSG00000139220	PPFIA2	0.446793	-1.16232	0.000230881	down
ENSG00000130787	HIP1R	0.444467	-1.16985	0.00755219	down
ENSG00000171517	LPAR3	0.443545	-1.17285	0.000865611	down
ENSG00000109321	AREG	0.44281	-1.17524	0.034793	down
ENSG00000169508	GPR183	0.440176	-1.18385	0.00112334	down
ENSG00000101265	RASSF2	0.439648	-1.18558	0.000236174	down
ENSG00000107249	GLIS3	0.436463	-1.19607	0.000329505	down
ENSG00000141933	TPGS1	0.435985	-1.19765	0.0433644	down
ENSG00000221420	SNORA81	0.434377	-1.20298	0.0359534	down
ENSG00000179862	CITED4	0.434098	-1.20391	0.0218584	down
ENSG00000219607	PPP1R3G	0.432757	-1.20837	0.000373365	down
ENSG00000091129	NRCAM	0.432177	-1.21031	0.00025506	down
ENSG00000087510	TFAP2C	0.431686	-1.21195	0.00556049	down
ENSG00000180066	C10orf91	0.431645	-1.21208	0.000504531	down
ENSG00000188015	S100A3	0.431244	-1.21342	0.00636875	down
ENSG00000280303	ERICD	0.430714	-1.2152	0.00473548	down
ENSG00000159640	ACE	0.429935	-1.21781	0.00577374	down
ENSG00000213626	LBH	0.429757	-1.21841	0.000293663	down
ENSG00000237624	OXCT2P1	0.429152	-1.22044	0.00542448	down
ENSG00000163661	PTX3	0.424022	-1.23779	0.00953909	down
ENSG00000146950	SHROOM2	0.423841	-1.2384	0.000492174	down
ENSG00000133069	TMCC2	0.421348	-1.24692	0.0188196	down
ENSG00000215572	ESRRAP1	0.421129	-1.24766	0.024304	down
ENSG00000179627	ZBTB42	0.420651	-1.24931	0.000518924	down
ENSG00000257718	RP11-396F22.1	0.419632	-1.2528	0.00141551	down
ENSG00000272115	GS1-393G12.14	0.41911	-1.2546	0.0351499	down
ENSG00000149115	TNKS1BP1	0.418113	-1.25804	0.00301656	down
ENSG00000185567	AHNAK2	0.415075	-1.26855	0.0357402	down
ENSG00000271216	LINC01050	0.414459	-1.2707	0.0022994	down
ENSG00000150687	PRSS23	0.410119	-1.28588	0.000234482	down
ENSG00000232197	RP11-302L19.1	0.409109	-1.28944	0.00546929	down
ENSG00000218565	RP11-12A2.1	0.406906	-1.29723	0.0210828	down
ENSG00000148798	INA	0.405631	-1.30176	0.00024212	down
ENSG00000165752	STK32C	0.405385	-1.30264	0.000325067	down
ENSG00000171813	PWWP2B	0.402898	-1.31151	0.00880862	down
ENSG00000115594	IL1R1	0.400264	-1.32098	0.000247539	down
ENSG00000177732	SOX12	0.399324	-1.32437	0.00121436	down
ENSG00000168329	CX3CR1	0.396665	-1.33401	0.000434543	down
ENSG00000176438	SYNE3	0.389784	-1.35925	0.000236481	down
ENSG00000185818	NAT8L	0.389447	-1.3605	0.00676276	down
ENSG00000185340	GAS2L1	0.389084	-1.36185	0.0121756	down
ENSG00000169258	GPRIN1	0.385926	-1.3736	0.00482761	down
ENSG00000258875	CTD-2547L24.3	0.385722	-1.37437	0.000935931	down
ENSG00000229124	VIM-AS1	0.382555	-1.38626	0.000336417	down
ENSG00000165801	ARHGEF40	0.382433	-1.38672	0.000421905	down
ENSG00000241357	RP11-758P17.2	0.379481	-1.3979	0.0242003	down
ENSG00000153885	KCTD15	0.376378	-1.40975	0.000273311	down
ENSG00000113494	PRLR	0.375776	-1.41205	0.000414787	down
ENSG00000275202	RP11-156K23.3	0.371238	-1.42959	0.00095963	down
ENSG00000131019	ULBP3	0.367059	-1.44592	0.000912799	down
ENSG00000182389	CACNB4	0.365909	-1.45044	0.000244621	down
ENSG00000102539	MLNR	0.364331	-1.45668	0.00647044	down
ENSG00000168427	KLHL30	0.362916	-1.46229	0.0148481	down
ENSG00000214900	LINC01588	0.36213	-1.46542	0.000256269	down
ENSG00000183508	FAM46C	0.362033	-1.46581	0.000230641	down
ENSG00000006327	TNFRSF12A	0.359895	-1.47435	0.000606054	down
ENSG00000169218	RSPO1	0.359454	-1.47612	0.0218948	down
ENSG00000168811	IL12A	0.359313	-1.47669	0.0144968	down
ENSG00000282885	RP11-596C23.6	0.350653	-1.51189	0.00632849	down
ENSG00000246877	DNM1P35	0.347561	-1.52466	0.00255575	down
ENSG00000180767	CHST13	0.347407	-1.5253	0.00156592	down
ENSG00000138623	SEMA7A	0.346672	-1.52836	0.00122835	down
ENSG00000234311	RP11-432J24.3	0.344635	-1.53686	0.000298086	down
ENSG00000128268	MGAT3	0.343626	-1.54109	0.0309838	down
ENSG00000141655	TNFRSF11A	0.341769	-1.54891	0.000305968	down
ENSG00000117525	F3	0.333449	-1.58446	0.00591857	down
ENSG00000115718	PROC	0.329716	-1.6007	0.00408413	down
ENSG00000102683	SGCG	0.325638	-1.61866	0.00932148	down
ENSG00000185614	FAM212A	0.321672	-1.63634	0.000799825	down
ENSG00000188133	TMEM215	0.320409	-1.64201	0.000286471	down
ENSG00000170745	KCNS3	0.316993	-1.65748	0.000530114	down
ENSG00000279232	AC008522.1	0.312987	-1.67582	0.000230639	down
ENSG00000225968	ELFN1	0.307658	-1.7006	0.000401199	down
ENSG00000265206	MIR142	0.30697	-1.70383	0.0104773	down
ENSG00000140682	TGFB1I1	0.305136	-1.71248	0.000401983	down
ENSG00000174136	RGMB	0.295865	-1.75699	0.000230648	down
ENSG00000278126	RP11-454E5.4	0.287136	-1.8002	0.0094679	down
ENSG00000209482	SNORD83A	0.284171	-1.81517	0.00198551	down
ENSG00000173546	CSPG4	0.282503	-1.82366	0.00235467	down
ENSG00000176720	BOK	0.28152	-1.82869	0.0147519	down
ENSG00000205856	C22orf42	0.280165	-1.83565	0.000667883	down
ENSG00000266235	MIR3176	0.278846	-1.84246	0.00544285	down
ENSG00000276600	RAB7B	0.277244	-1.85077	0.000230639	down
ENSG00000268883	PNMA6B	0.271602	-1.88043	0.0101511	down
ENSG00000163508	EOMES	0.263721	-1.92292	0.000230639	down
ENSG00000156966	B3GNT7	0.262245	-1.93101	0.002973	down
ENSG00000222898	RN7SKP97	0.255516	-1.96851	0.000337158	down
ENSG00000164484	TMEM200A	0.25528	-1.96985	0.000373212	down
ENSG00000180044	C3orf80	0.251418	-1.99184	0.00023064	down
ENSG00000119714	GPR68	0.247726	-2.01318	0.000241644	down
ENSG00000270808	RP11-574K11.27	0.228268	-2.1312	0.00184691	down
ENSG00000253177	RP11-100L22.1	0.219459	-2.18798	0.00464139	down
ENSG00000246763	RGMB-AS1	0.21358	-2.22715	0.000618798	down
ENSG00000168334	XIRP1	0.123812	-3.01377	0.000259923	down

## Sheet: AM580+1,25-vitD_vs_control
Gene ID	Gene Symbol	FC ([AM580+1,25-vitD] vs [control])	Log2 FC	p-value ([AM580+1,25-vitD] vs [control])	Regulation
ENSG00000003137	CYP26B1	247.74	7.95268	0.000230639	up
ENSG00000148344	PTGES	240.087	7.90741	0.000230961	up
ENSG00000019186	CYP24A1	171.461	7.42174	0.000230639	up
ENSG00000167680	SEMA6B	100.747	6.65459	0.000230639	up
ENSG00000170458	CD14	48.6703	5.60497	0.000230639	up
ENSG00000101425	BPI	40.6384	5.34477	0.000230642	up
ENSG00000167772	ANGPTL4	36.8056	5.20185	0.000307712	up
ENSG00000147434	CHRNA6	34.8764	5.12418	0.000409616	up
ENSG00000272839	RP11-452C13.1	31.9066	4.99578	0.000543512	up
ENSG00000165140	FBP1	24.4154	4.60972	0.000230639	up
ENSG00000004468	CD38	23.5628	4.55844	0.000230639	up
ENSG00000165959	CLMN	23.2483	4.53905	0.000230639	up
ENSG00000131401	NAPSB	22.6702	4.50272	0.00023064	up
ENSG00000150676	CCDC83	19.2418	4.26617	0.000230639	up
ENSG00000141314	RHBDL3	17.8513	4.15795	0.000547154	up
ENSG00000198203	SULT1C2	17.0011	4.08756	0.000231197	up
ENSG00000233038	AC011899.9	16.7213	4.06362	0.000230642	up
ENSG00000138316	ADAMTS14	16.6768	4.05977	0.000231477	up
ENSG00000196890	HIST3H2BB	16.5377	4.04768	0.000267995	up
ENSG00000181218	HIST3H2A	14.7523	3.88286	0.000230641	up
ENSG00000104953	TLE6	14.4852	3.85651	0.000264468	up
ENSG00000169291	SHE	14.4573	3.85372	0.000230639	up
ENSG00000139832	RAB20	14.2642	3.83433	0.000230639	up
ENSG00000143858	SYT2	14.2613	3.83403	0.00023064	up
ENSG00000273110	RP11-350G8.9	14.2372	3.8316	0.000230648	up
ENSG00000123689	G0S2	14.037	3.81116	0.000230639	up
ENSG00000163568	AIM2	14.0362	3.81108	0.000243394	up
ENSG00000164047	CAMP	13.8251	3.78922	0.000282941	up
ENSG00000161835	GRASP	13.8161	3.78828	0.00481024	up
ENSG00000225756	DBH-AS1	13.4274	3.74711	0.000286728	up
ENSG00000164056	SPRY1	13.407	3.74492	0.000351158	up
ENSG00000198959	TGM2	13.0945	3.71089	0.000230639	up
ENSG00000155926	SLA	11.6966	3.54802	0.000230639	up
ENSG00000263264	CTB-133G6.1	11.6257	3.53924	0.00161295	up
ENSG00000171236	LRG1	11.5782	3.53334	0.000230639	up
ENSG00000221125	U3	11.5712	3.53247	0.000237973	up
ENSG00000125266	EFNB2	11.5616	3.53127	0.000231027	up
ENSG00000177374	HIC1	11.3539	3.50512	0.000234292	up
ENSG00000161640	SIGLEC11	11.2893	3.49688	0.000230639	up
ENSG00000163239	TDRD10	11.1792	3.48274	0.000230761	up
ENSG00000113070	HBEGF	11.1135	3.47424	0.000230639	up
ENSG00000181585	TMIE	11.0257	3.4628	0.000634184	up
ENSG00000178789	CD300LB	10.5751	3.4026	0.000230642	up
ENSG00000248206	RP11-739P1.2	10.0891	3.33473	0.00093002	up
ENSG00000164509	IL31RA	9.68625	3.27594	0.000446875	up
ENSG00000161643	SIGLEC16	9.19705	3.20117	0.000230653	up
ENSG00000158104	HPD	8.98558	3.16761	0.000260961	up
ENSG00000100600	LGMN	8.90479	3.15458	0.000238941	up
ENSG00000145757	SPATA9	8.53907	3.09408	0.00023065	up
ENSG00000178038	ALS2CL	8.50315	3.088	0.000230656	up
ENSG00000227066	RP3-340N1.2	8.23469	3.04172	0.000230762	up
ENSG00000187554	TLR5	8.01791	3.00323	0.000230664	up
ENSG00000164929	BAALC	7.89499	2.98094	0.000230639	up
ENSG00000173320	STOX2	7.84999	2.97269	0.000230639	up
ENSG00000242252	BGLAP	7.80268	2.96397	0.000231293	up
ENSG00000250240	CTD-2154I11.2	7.71212	2.94713	0.000230639	up
ENSG00000182022	CHST15	7.52555	2.9118	0.000230639	up
ENSG00000104419	NDRG1	7.33864	2.87551	0.000230639	up
ENSG00000178726	THBD	7.20501	2.849	0.000230639	up
ENSG00000272841	RP3-428L16.2	7.06548	2.82079	0.000230639	up
ENSG00000253851	RP11-318M2.3	7.0419	2.81597	0.006888	up
ENSG00000158473	CD1D	6.91377	2.78947	0.000230639	up
ENSG00000131400	NAPSA	6.84505	2.77506	0.00023066	up
ENSG00000170214	ADRA1B	6.59802	2.72203	0.00026599	up
ENSG00000143320	CRABP2	6.55552	2.71271	0.00025601	up
ENSG00000276289	KCNE1B	6.48689	2.69753	0.00023064	up
ENSG00000009950	MLXIPL	6.45391	2.69017	0.000230722	up
ENSG00000185909	KLHDC8B	6.2046	2.63334	0.000274336	up
ENSG00000135547	HEY2	6.19896	2.63203	0.000230819	up
ENSG00000172216	CEBPB	6.10573	2.61016	0.000230647	up
ENSG00000130513	GDF15	6.10046	2.60892	0.000230639	up
ENSG00000180530	NRIP1	5.85783	2.55037	0.000230639	up
ENSG00000240859	AC093627.10	5.81188	2.53901	0.000231242	up
ENSG00000186862	PDZD7	5.77295	2.52931	0.000230657	up
ENSG00000035664	DAPK2	5.76253	2.5267	0.000230639	up
ENSG00000168056	LTBP3	5.66939	2.50319	0.000310545	up
ENSG00000175489	LRRC25	5.66883	2.50305	0.00023064	up
ENSG00000254528	RP11-728F11.4	5.64007	2.49571	0.000846611	up
ENSG00000122863	CHST3	5.62534	2.49194	0.000230639	up
ENSG00000160683	CXCR5	5.49172	2.45726	0.000242478	up
ENSG00000258086	RP11-753H16.5	5.48869	2.45646	0.00238223	up
ENSG00000161929	SCIMP	5.4815	2.45457	0.00163049	up
ENSG00000258137	RP11-753H16.3	5.42891	2.44066	0.00165745	up
ENSG00000164292	RHOBTB3	5.42597	2.43988	0.000230639	up
ENSG00000123095	BHLHE41	5.41546	2.43708	0.000243039	up
ENSG00000108691	CCL2	5.29315	2.40413	0.0120796	up
ENSG00000135709	KIAA0513	5.28376	2.40157	0.000233732	up
ENSG00000010818	HIVEP2	5.27626	2.39952	0.000233739	up
ENSG00000075223	SEMA3C	5.25424	2.39348	0.000233231	up
ENSG00000230526	RP11-472G21.2	5.24188	2.39009	0.00217932	up
ENSG00000171227	TMEM37	5.16295	2.36819	0.000230639	up
ENSG00000162496	DHRS3	5.1472	2.36379	0.000230639	up
ENSG00000166313	APBB1	5.05168	2.33676	0.000247884	up
ENSG00000259404	EFTUD1P1	5.04762	2.3356	0.00335767	up
ENSG00000169429	CXCL8	4.96513	2.31183	0.000230735	up
ENSG00000168528	SERINC2	4.95141	2.30784	0.000230668	up
ENSG00000115009	CCL20	4.85879	2.2806	0.000813809	up
ENSG00000206147	RPL23AP57	4.79629	2.26192	0.00210851	up
ENSG00000139567	ACVRL1	4.75408	2.24917	0.000230639	up
ENSG00000198125	MB	4.70719	2.23487	0.00023064	up
ENSG00000136048	DRAM1	4.58756	2.19773	0.000230639	up
ENSG00000167851	CD300A	4.51893	2.17598	0.000230639	up
ENSG00000112320	SOBP	4.49805	2.1693	0.00026846	up
ENSG00000228340	MIR646HG	4.49754	2.16914	0.000374497	up
ENSG00000259005	RP3-449M8.6	4.48226	2.16423	0.039147	up
ENSG00000123453	SARDH	4.46763	2.15951	0.00049402	up
ENSG00000124731	TREM1	4.45455	2.15528	0.00023268	up
ENSG00000105717	PBX4	4.42086	2.14433	0.00102385	up
ENSG00000103241	FOXF1	4.41502	2.14242	0.000230785	up
ENSG00000100302	RASD2	4.40862	2.14033	0.00106841	up
ENSG00000118432	CNR1	4.37675	2.12986	0.000230639	up
ENSG00000249395	CASC9	4.3613	2.12476	0.000240227	up
ENSG00000111181	SLC6A12	4.35435	2.12246	0.000806163	up
ENSG00000205593	DENND6B	4.34539	2.11949	0.000235649	up
ENSG00000121895	TMEM156	4.34088	2.11799	0.000269957	up
ENSG00000133246	PRAM1	4.3299	2.11433	0.00025118	up
ENSG00000118777	ABCG2	4.31981	2.11097	0.000263244	up
ENSG00000223947	AC016738.4	4.31367	2.10892	0.000242475	up
ENSG00000197599	CCDC154	4.27145	2.09473	0.000380406	up
ENSG00000181045	SLC26A11	4.26282	2.09181	0.000230639	up
ENSG00000224614	TNK2-AS1	4.25846	2.09033	0.000293472	up
ENSG00000152377	SPOCK1	4.23789	2.08335	0.000230639	up
ENSG00000171812	COL8A2	4.23585	2.08265	0.000230901	up
ENSG00000272482	RP11-474O21.5	4.22883	2.08026	0.00397351	up
ENSG00000120217	CD274	4.17341	2.06123	0.00301442	up
ENSG00000273906	RP11-115H13.1	4.16898	2.05969	0.00285077	up
ENSG00000163125	RPRD2	4.14887	2.05272	0.000230663	up
ENSG00000256235	SMIM3	4.13903	2.04929	0.000230639	up
ENSG00000164935	DCSTAMP	4.13805	2.04895	0.000230639	up
ENSG00000155846	PPARGC1B	4.11989	2.04261	0.000230649	up
ENSG00000281903	AF127936.7	4.10283	2.03662	0.00102815	up
ENSG00000278763	FAM27B	4.10205	2.03634	0.0115315	up
ENSG00000182531	OR7E115P	4.06558	2.02346	0.00774953	up
ENSG00000244242	IFITM10	3.99315	1.99753	0.0109635	up
ENSG00000140598	EFL1	3.98318	1.99392	0.000230639	up
ENSG00000198743	SLC5A3	3.97179	1.98979	0.000230639	up
ENSG00000196689	TRPV1	3.93474	1.97627	0.000230639	up
ENSG00000147465	STAR	3.91379	1.96857	0.000231237	up
ENSG00000131398	KCNC3	3.89269	1.96077	0.000296585	up
ENSG00000169896	ITGAM	3.89241	1.96066	0.000230639	up
ENSG00000258521	RP11-638I2.9	3.87737	1.95508	0.000442704	up
ENSG00000180509	KCNE1	3.85491	1.9467	0.000236991	up
ENSG00000248884	CTC-537E7.3	3.83258	1.93831	0.0337871	up
ENSG00000075461	CACNG4	3.82456	1.93529	0.00173004	up
ENSG00000213949	ITGA1	3.81339	1.93107	0.000230651	up
ENSG00000103249	CLCN7	3.78123	1.91885	0.000596606	up
ENSG00000104972	LILRB1	3.77687	1.91719	0.000777848	up
ENSG00000171680	PLEKHG5	3.76731	1.91354	0.00659338	up
ENSG00000078098	FAP	3.74271	1.90408	0.000230639	up
ENSG00000088826	SMOX	3.7309	1.89952	0.000238623	up
ENSG00000188620	HMX3	3.72499	1.89723	0.00317693	up
ENSG00000143891	GALM	3.6976	1.88659	0.000230639	up
ENSG00000170485	NPAS2	3.68525	1.88176	0.00023176	up
ENSG00000183688	RFLNB	3.68096	1.88008	0.000230639	up
ENSG00000042980	ADAM28	3.68057	1.87993	0.000230639	up
ENSG00000172159	FRMD3	3.67952	1.87952	0.000231313	up
ENSG00000154511	FAM69A	3.65892	1.87142	0.00145218	up
ENSG00000091490	SEL1L3	3.64845	1.86728	0.000230639	up
ENSG00000182326	C1S	3.6409	1.86429	0.000233961	up
ENSG00000114268	PFKFB4	3.63506	1.86198	0.000230645	up
ENSG00000063169	GLTSCR1	3.6161	1.85443	0.00159244	up
ENSG00000253368	TRNP1	3.60335	1.84934	0.000230639	up
ENSG00000125430	HS3ST3B1	3.59381	1.84551	0.000230639	up
ENSG00000182487	NCF1B	3.58387	1.84152	0.000367694	up
ENSG00000135338	LCA5	3.56618	1.83438	0.000230644	up
ENSG00000112715	VEGFA	3.56452	1.83371	0.000230639	up
ENSG00000145642	FAM159B	3.48381	1.80067	0.000375709	up
ENSG00000135127	BICDL1	3.43453	1.78011	0.000247952	up
ENSG00000205086	C2orf91	3.41762	1.77299	0.000245595	up
ENSG00000233138	RP1-67K17.3	3.40978	1.76968	0.0115283	up
ENSG00000235609	AF127936.9	3.39477	1.76331	0.000231255	up
ENSG00000088367	EPB41L1	3.38002	1.75703	0.000230703	up
ENSG00000151726	ACSL1	3.33712	1.73861	0.000230639	up
ENSG00000137726	FXYD6	3.33634	1.73827	0.000230824	up
ENSG00000123096	SSPN	3.33516	1.73776	0.000458586	up
ENSG00000099860	GADD45B	3.32361	1.73275	0.000230639	up
ENSG00000134955	SLC37A2	3.32209	1.73209	0.000241749	up
ENSG00000163545	NUAK2	3.27285	1.71055	0.000414819	up
ENSG00000180263	FGD6	3.25739	1.70372	0.000239551	up
ENSG00000161638	ITGA5	3.22823	1.69074	0.00023067	up
ENSG00000130775	THEMIS2	3.20893	1.68209	0.000230639	up
ENSG00000198400	NTRK1	3.20133	1.67867	0.000882231	up
ENSG00000106638	TBL2	3.19846	1.67738	0.000230639	up
ENSG00000083454	P2RX5	3.19119	1.67409	0.000230639	up
ENSG00000168062	BATF2	3.18484	1.67122	0.000549282	up
ENSG00000268475	CTC-435M10.6	3.17474	1.66664	0.000862481	up
ENSG00000263707	RP11-597M12.1	3.17101	1.66494	0.0321797	up
ENSG00000104808	DHDH	3.16901	1.66403	0.00146932	up
ENSG00000184602	SNN	3.15689	1.65851	0.000230639	up
ENSG00000225026	AC091492.2	3.1519	1.65622	0.00428187	up
ENSG00000196296	ATP2A1	3.14044	1.65097	0.000280839	up
ENSG00000116983	HPCAL4	3.13626	1.64904	0.000247959	up
ENSG00000169403	PTAFR	3.10725	1.63564	0.000236588	up
ENSG00000186174	BCL9L	3.10663	1.63535	0.00379902	up
ENSG00000143333	RGS16	3.09356	1.62927	0.000230639	up
ENSG00000069399	BCL3	3.09135	1.62824	0.000498349	up
ENSG00000261000	RP11-534L20.5	3.08924	1.62725	0.00321191	up
ENSG00000262304	RP11-235E17.2	3.08053	1.62318	0.00148441	up
ENSG00000135604	STX11	3.07849	1.62222	0.000230642	up
ENSG00000254802	AC022182.3	3.05985	1.61346	0.00219054	up
ENSG00000127948	POR	3.05525	1.61129	0.000236935	up
ENSG00000173846	PLK3	3.04853	1.60811	0.000233999	up
ENSG00000232358	RP5-955M13.4	3.04577	1.60681	0.000454898	up
ENSG00000267757	EML2-AS1	3.03704	1.60267	0.00142041	up
ENSG00000151693	ASAP2	3.03015	1.59939	0.000329354	up
ENSG00000054793	ATP9A	3.02374	1.59633	0.000230645	up
ENSG00000113327	GABRG2	3.01964	1.59438	0.00023841	up
ENSG00000130762	ARHGEF16	3.0131	1.59125	0.0011429	up
ENSG00000237945	LINC00649	3.00359	1.58669	0.000230819	up
ENSG00000264175	MIR3189	2.99474	1.58243	0.00933133	up
ENSG00000176428	VPS37D	2.96554	1.5683	0.0413156	up
ENSG00000132965	ALOX5AP	2.96465	1.56786	0.000231002	up
ENSG00000149177	PTPRJ	2.95896	1.56509	0.000230639	up
ENSG00000026652	AGPAT4	2.94676	1.55913	0.000230639	up
ENSG00000225138	CTD-2228K2.7	2.94574	1.55863	0.00180644	up
ENSG00000222009	BTBD19	2.94427	1.55791	0.00115549	up
ENSG00000135503	ACVR1B	2.94188	1.55674	0.000230653	up
ENSG00000273002	RP11-336K24.12	2.92378	1.54784	0.000250188	up
ENSG00000140332	TLE3	2.9022	1.53715	0.000237141	up
ENSG00000186074	CD300LF	2.885	1.52857	0.000230639	up
ENSG00000177706	FAM20C	2.87874	1.52544	0.000335679	up
ENSG00000117407	ARTN	2.8775	1.52481	0.0025505	up
ENSG00000012779	ALOX5	2.87304	1.52258	0.000577363	up
ENSG00000158517	NCF1	2.86485	1.51846	0.000233583	up
ENSG00000112039	FANCE	2.86062	1.51633	0.00023064	up
ENSG00000215788	TNFRSF25	2.85779	1.5149	0.00390547	up
ENSG00000135919	SERPINE2	2.85478	1.51338	0.000230639	up
ENSG00000251196	RP11-54F2.1	2.84793	1.50992	0.0325772	up
ENSG00000104880	ARHGEF18	2.8464	1.50914	0.000284004	up
ENSG00000052850	ALX4	2.84023	1.50601	0.000258439	up
ENSG00000197536	C5orf56	2.82078	1.49609	0.00153911	up
ENSG00000101670	LIPG	2.81025	1.4907	0.0009991	up
ENSG00000100599	RIN3	2.79682	1.48379	0.000239125	up
ENSG00000139174	PRICKLE1	2.78514	1.47775	0.000230639	up
ENSG00000243927	MRPS6	2.76421	1.46686	0.000263837	up
ENSG00000184371	CSF1	2.76126	1.46533	0.000233216	up
ENSG00000271781	CTD-2589H19.6	2.75563	1.46238	0.000771237	up
ENSG00000131669	NINJ1	2.75051	1.4597	0.000243721	up
ENSG00000268861	CTD-2207O23.3	2.75024	1.45956	0.000411334	up
ENSG00000165178	NCF1C	2.74916	1.45899	0.000914004	up
ENSG00000260051	LA16c-390E6.4	2.74832	1.45855	0.00219191	up
ENSG00000084110	HAL	2.72183	1.44458	0.000267658	up
ENSG00000255245	FXYD6-FXYD2	2.71446	1.44066	0.00197993	up
ENSG00000187808	SOWAHD	2.71263	1.43969	0.00487128	up
ENSG00000165731	RET	2.70989	1.43823	0.000230639	up
ENSG00000262580	RP11-334C17.5	2.70594	1.43613	0.00249438	up
ENSG00000085563	ABCB1	2.69022	1.42772	0.000230639	up
ENSG00000026559	KCNG1	2.68894	1.42704	0.00113518	up
ENSG00000162654	GBP4	2.6867	1.42584	0.000230645	up
ENSG00000095383	TBC1D2	2.66972	1.41669	0.00023461	up
ENSG00000257225	RP11-328C8.4	2.66573	1.41453	0.000230639	up
ENSG00000178695	KCTD12	2.66199	1.4125	0.000230698	up
ENSG00000130066	SAT1	2.65972	1.41127	0.000239306	up
ENSG00000234290	AC116366.6	2.65048	1.40625	0.000629408	up
ENSG00000178537	SLC25A20	2.63623	1.39848	0.000230643	up
ENSG00000111886	GABRR2	2.63274	1.39656	0.00127046	up
ENSG00000155158	TTC39B	2.63239	1.39637	0.000230686	up
ENSG00000279821	RP11-1334A24.5	2.6226	1.391	0.000292376	up
ENSG00000197417	SHPK	2.62003	1.38958	0.000372224	up
ENSG00000151929	BAG3	2.6119	1.3851	0.000230661	up
ENSG00000197746	PSAP	2.60867	1.38331	0.00023064	up
ENSG00000008513	ST3GAL1	2.60731	1.38256	0.000231728	up
ENSG00000187079	TEAD1	2.60472	1.38113	0.000232366	up
ENSG00000136068	FLNB	2.60141	1.37929	0.000722804	up
ENSG00000177453	NIM1K	2.5983	1.37757	0.00146788	up
ENSG00000234362	AC104654.2	2.59355	1.37493	0.000514371	up
ENSG00000125347	IRF1	2.59212	1.37413	0.000230639	up
ENSG00000144724	PTPRG	2.5875	1.37156	0.000230724	up
ENSG00000234286	AC006026.13	2.57785	1.36617	0.0060355	up
ENSG00000162746	FCRLB	2.57163	1.36269	0.000376593	up
ENSG00000176170	SPHK1	2.5631	1.35789	0.00142082	up
ENSG00000071246	VASH1	2.5625	1.35755	0.0041827	up
ENSG00000273073	RP11-109E12.1	2.56152	1.357	0.00582803	up
ENSG00000066230	SLC9A3	2.56098	1.35669	0.00148904	up
ENSG00000072071	ADGRL1	2.55693	1.35441	0.00342175	up
ENSG00000130653	PNPLA7	2.55459	1.35309	0.000846088	up
ENSG00000196730	DAPK1	2.55305	1.35222	0.000230639	up
ENSG00000129353	SLC44A2	2.55223	1.35176	0.000236609	up
ENSG00000226942	IL9RP3	2.54123	1.34553	0.00368637	up
ENSG00000232742	RHOQP2	2.54089	1.34534	0.00130664	up
ENSG00000114019	AMOTL2	2.53326	1.341	0.00902295	up
ENSG00000121104	FAM117A	2.53234	1.34047	0.000230686	up
ENSG00000178951	ZBTB7A	2.52367	1.33552	0.000263697	up
ENSG00000023902	PLEKHO1	2.52162	1.33435	0.000231119	up
ENSG00000196498	NCOR2	2.51762	1.33206	0.0105931	up
ENSG00000279406	RP11-327E2.5	2.51738	1.33192	0.00546517	up
ENSG00000223749	MIR503HG	2.5162	1.33124	0.00180501	up
ENSG00000269480	CTD-3032J10.3	2.51558	1.33089	0.000784568	up
ENSG00000127838	PNKD	2.51546	1.33082	0.000252528	up
ENSG00000106178	CCL24	2.51026	1.32784	0.00289205	up
ENSG00000196562	SULF2	2.50195	1.32306	0.000389781	up
ENSG00000280047	CTC-463A16.1	2.49511	1.31911	0.011908	up
ENSG00000128274	A4GALT	2.49348	1.31816	0.00431393	up
ENSG00000123352	SPATS2	2.49242	1.31754	0.000230912	up
ENSG00000061938	TNK2	2.48157	1.31125	0.00600926	up
ENSG00000249852	AC145676.2	2.47834	1.30938	0.00380741	up
ENSG00000165359	INTS6L	2.47798	1.30916	0.000230651	up
ENSG00000101115	SALL4	2.47596	1.30799	0.000378039	up
ENSG00000124067	SLC12A4	2.47405	1.30688	0.00057363	up
ENSG00000107736	CDH23	2.46877	1.30379	0.00163033	up
ENSG00000184232	OAF	2.46643	1.30243	0.000380455	up
ENSG00000230756	RHOQP3	2.46441	1.30124	0.000926142	up
ENSG00000186818	LILRB4	2.46294	1.30038	0.00107826	up
ENSG00000143889	HNRNPLL	2.45652	1.29661	0.000230901	up
ENSG00000198873	GRK5	2.45168	1.29377	0.000437811	up
ENSG00000228709	AP001065.15	2.44216	1.28816	0.00738515	up
ENSG00000143882	ATP6V1C2	2.43716	1.2852	0.000234829	up
ENSG00000140030	GPR65	2.43389	1.28326	0.000236098	up
ENSG00000272693	RP11-479O9.4	2.42831	1.27995	0.00586341	up
ENSG00000120693	SMAD9	2.42246	1.27647	0.000253923	up
ENSG00000234513	AC073072.7	2.42184	1.2761	0.00863163	up
ENSG00000153208	MERTK	2.41994	1.27497	0.000230639	up
ENSG00000181656	GPR88	2.41422	1.27156	0.000231305	up
ENSG00000126778	SIX1	2.41192	1.27018	0.000237883	up
ENSG00000125968	ID1	2.4095	1.26873	0.000342519	up
ENSG00000125538	IL1B	2.40863	1.26821	0.000230747	up
ENSG00000172671	ZFAND4	2.40591	1.26658	0.000231782	up
ENSG00000156711	MAPK13	2.40038	1.26326	0.000248652	up
ENSG00000171101	SIGLEC17P	2.39844	1.2621	0.000231358	up
ENSG00000158186	MRAS	2.39745	1.2615	0.000230639	up
ENSG00000139572	GPR84	2.39744	1.26149	0.000230639	up
ENSG00000197265	GTF2E2	2.3953	1.2602	0.000266712	up
ENSG00000182162	P2RY8	2.39346	1.2591	0.000230643	up
ENSG00000131668	BARX1	2.38488	1.25392	0.000887157	up
ENSG00000106003	LFNG	2.38419	1.2535	0.00106706	up
ENSG00000279355	AGPAT4-IT1	2.37952	1.25067	0.000235568	up
ENSG00000166949	SMAD3	2.37901	1.25036	0.000230639	up
ENSG00000162892	IL24	2.36933	1.24448	0.00989976	up
ENSG00000272068	RP11-284F21.9	2.36708	1.24311	0.000342269	up
ENSG00000261349	RP3-465N24.5	2.36676	1.24291	0.0272385	up
ENSG00000198478	SH3BGRL2	2.3618	1.23989	0.00739265	up
ENSG00000145040	UCN2	2.36132	1.23959	0.00275796	up
ENSG00000131507	NDFIP1	2.35333	1.2347	0.000252075	up
ENSG00000006740	ARHGAP44	2.35217	1.23399	0.000239956	up
ENSG00000100344	PNPLA3	2.35066	1.23307	0.00119616	up
ENSG00000131435	PDLIM4	2.34528	1.22976	0.000424714	up
ENSG00000132906	CASP9	2.34205	1.22777	0.000230646	up
ENSG00000153815	CMIP	2.33829	1.22546	0.000231796	up
ENSG00000197872	FAM49A	2.33614	1.22413	0.000233982	up
ENSG00000164236	ANKRD33B	2.33187	1.22149	0.000279934	up
ENSG00000182667	NTM	2.33185	1.22147	0.00104202	up
ENSG00000124257	NEURL2	2.31043	1.20816	0.00149315	up
ENSG00000085511	MAP3K4	2.30159	1.20263	0.000230639	up
ENSG00000120798	NR2C1	2.2906	1.19572	0.000231364	up
ENSG00000074964	ARHGEF10L	2.29004	1.19537	0.00261836	up
ENSG00000260941	LINC00622	2.2887	1.19453	0.00397957	up
ENSG00000090339	ICAM1	2.27885	1.18831	0.000272542	up
ENSG00000124406	ATP8A1	2.26488	1.17944	0.00461482	up
ENSG00000149218	ENDOD1	2.26317	1.17834	0.000231267	up
ENSG00000159307	SCUBE1	2.25687	1.17433	0.00220484	up
ENSG00000173950	XXYLT1	2.25472	1.17295	0.000256223	up
ENSG00000164949	GEM	2.25442	1.17275	0.00023064	up
ENSG00000104883	PEX11G	2.25144	1.17085	0.00199315	up
ENSG00000162894	FCMR	2.2439	1.16601	0.000231414	up
ENSG00000181523	SGSH	2.2375	1.16189	0.000724403	up
ENSG00000137198	GMPR	2.23733	1.16178	0.00146498	up
ENSG00000036672	USP2	2.23656	1.16128	0.000230639	up
ENSG00000132170	PPARG	2.23397	1.15961	0.000233389	up
ENSG00000165233	CARD19	2.23212	1.15842	0.000234333	up
ENSG00000058804	NDC1	2.22795	1.15572	0.000230639	up
ENSG00000267890	CTD-2126E3.4	2.22726	1.15527	0.0121438	up
ENSG00000159363	ATP13A2	2.21742	1.14888	0.00382642	up
ENSG00000114841	DNAH1	2.21368	1.14645	0.00955853	up
ENSG00000127124	HIVEP3	2.20662	1.14184	0.00389526	up
ENSG00000165322	ARHGAP12	2.20372	1.13994	0.000234573	up
ENSG00000177191	B3GNT8	2.20358	1.13985	0.00647162	up
ENSG00000077420	APBB1IP	2.2022	1.13895	0.000230639	up
ENSG00000179163	FUCA1	2.20207	1.13886	0.000233306	up
ENSG00000263326	RP11-266L9.6	2.19587	1.13479	0.0496012	up
ENSG00000198142	SOWAHC	2.19122	1.13174	0.000909491	up
ENSG00000113068	PFDN1	2.19	1.13093	0.000230639	up
ENSG00000100490	CDKL1	2.18688	1.12887	0.000382666	up
ENSG00000140526	ABHD2	2.18299	1.12631	0.000234835	up
ENSG00000175931	UBE2O	2.17925	1.12383	0.000323151	up
ENSG00000237149	ZNF503-AS2	2.17864	1.12342	0.00241012	up
ENSG00000172164	SNTB1	2.17858	1.12339	0.000230642	up
ENSG00000171657	GPR82	2.17561	1.12142	0.00153578	up
ENSG00000130475	FCHO1	2.17372	1.12017	0.00794233	up
ENSG00000059758	CDK17	2.17054	1.11805	0.00023066	up
ENSG00000119729	RHOQ	2.16558	1.11475	0.000504558	up
ENSG00000198771	RCSD1	2.16413	1.11379	0.000230639	up
ENSG00000157168	NRG1	2.15396	1.10699	0.000236552	up
ENSG00000213445	SIPA1	2.15096	1.10498	0.00964367	up
ENSG00000278009	RP11-649E7.8	2.14163	1.09871	0.0158219	up
ENSG00000112033	PPARD	2.14042	1.09789	0.00145143	up
ENSG00000067066	SP100	2.13096	1.0915	0.000232072	up
ENSG00000204160	ZDHHC18	2.11676	1.08185	0.00256027	up
ENSG00000116584	ARHGEF2	2.1134	1.07956	0.000323043	up
ENSG00000164920	OSR2	2.11325	1.07946	0.0107197	up
ENSG00000109089	CDR2L	2.11085	1.07782	0.00198914	up
ENSG00000169255	B3GALNT1	2.10866	1.07633	0.000432151	up
ENSG00000112561	TFEB	2.10558	1.07422	0.00123909	up
ENSG00000189337	KAZN	2.10299	1.07244	0.000243958	up
ENSG00000168159	RNF187	2.10157	1.07147	0.000491283	up
ENSG00000216490	IFI30	2.10128	1.07127	0.000230863	up
ENSG00000169926	KLF13	2.10025	1.07056	0.000404713	up
ENSG00000164674	SYTL3	2.10021	1.07054	0.000375707	up
ENSG00000147459	DOCK5	2.09365	1.06602	0.000230765	up
ENSG00000164932	CTHRC1	2.09211	1.06496	0.0450108	up
ENSG00000135094	SDS	2.09152	1.06456	0.000748555	up
ENSG00000224596	ZMIZ1-AS1	2.09011	1.06358	0.000230971	up
ENSG00000134250	NOTCH2	2.0901	1.06357	0.000472888	up
ENSG00000067842	ATP2B3	2.08447	1.05968	0.00155452	up
ENSG00000239969	RP11-163E9.2	2.07999	1.05658	0.00493074	up
ENSG00000164048	ZNF589	2.07264	1.05147	0.000230648	up
ENSG00000131242	RAB11FIP4	2.07175	1.05085	0.000373509	up
ENSG00000105514	RAB3D	2.07049	1.04997	0.000295372	up
ENSG00000128805	ARHGAP22	2.06731	1.04775	0.00283786	up
ENSG00000115306	SPTBN1	2.06541	1.04643	0.000243927	up
ENSG00000265678	RP11-1376P16.2	2.06167	1.04381	0.00387067	up
ENSG00000213903	LTB4R	2.05431	1.03866	0.00201605	up
ENSG00000057252	SOAT1	2.05377	1.03828	0.000231457	up
ENSG00000230626	RP11-286H14.4	2.053	1.03774	0.00604469	up
ENSG00000244332	RP11-119K6.6	2.05077	1.03617	0.0123256	up
ENSG00000102804	TSC22D1	2.05028	1.03582	0.000236371	up
ENSG00000135929	CYP27A1	2.04775	1.03404	0.000353306	up
ENSG00000196711	FAM150A	2.04615	1.03291	0.00023473	up
ENSG00000264107	RP11-848P1.5	2.04513	1.03219	0.0244183	up
ENSG00000178188	SH2B1	2.04286	1.03059	0.00573035	up
ENSG00000183019	MCEMP1	2.04179	1.02983	0.000230639	up
ENSG00000227295	ELL2P1	2.04098	1.02926	0.000381414	up
ENSG00000117586	TNFSF4	2.03841	1.02744	0.00464677	up
ENSG00000198517	MAFK	2.03759	1.02687	0.0233132	up
ENSG00000119655	NPC2	2.03336	1.02386	0.000311819	up
ENSG00000160999	SH2B2	2.02314	1.01659	0.0131395	up
ENSG00000123146	ADGRE5	2.01986	1.01426	0.0028065	up
ENSG00000113742	CPEB4	2.0175	1.01257	0.000285091	up
ENSG00000279518	AC083843.4	2.01361	1.00979	0.000276071	up
ENSG00000178104	PDE4DIP	2.00978	1.00704	0.000702795	up
ENSG00000253806	CTD-2292P10.2	2.00862	1.0062	0.0418285	up
ENSG00000099985	OSM	1.99915	0.999383	0.0201512	up
ENSG00000106683	LIMK1	1.99585	0.997002	0.00233842	up
ENSG00000087116	ADAMTS2	1.99462	0.996113	0.000263803	up
ENSG00000127084	FGD3	1.99174	0.994032	0.00598362	up
ENSG00000245848	CEBPA	1.99088	0.993404	0.00504131	up
ENSG00000130517	PGPEP1	1.98991	0.992703	0.000296967	up
ENSG00000118473	SGIP1	1.98965	0.992516	0.00133017	up
ENSG00000104228	TRIM35	1.98825	0.991498	0.000235592	up
ENSG00000113758	DBN1	1.98446	0.988746	0.00105136	up
ENSG00000163362	C1orf106	1.98431	0.988636	0.00398651	up
ENSG00000013523	ANGEL1	1.9826	0.987392	0.00026529	up
ENSG00000051108	HERPUD1	1.98237	0.987228	0.000230639	up
ENSG00000143412	ANXA9	1.98112	0.986317	0.00370757	up
ENSG00000150764	DIXDC1	1.9784	0.984338	0.000412714	up
ENSG00000028137	TNFRSF1B	1.97765	0.983786	0.00041365	up
ENSG00000000938	FGR	1.977	0.983313	0.000249661	up
ENSG00000258568	RHOQP1	1.9763	0.982803	0.00176785	up
ENSG00000238160	AC116366.5	1.97073	0.978729	0.00952736	up
ENSG00000167850	CD300C	1.96765	0.97647	0.000232981	up
ENSG00000260778	MIR940	1.96452	0.974175	0.00336892	up
ENSG00000120158	RCL1	1.96363	0.97352	0.000230643	up
ENSG00000112877	CEP72	1.9553	0.967387	0.000245581	up
ENSG00000183208	GDPGP1	1.95446	0.966768	0.000235212	up
ENSG00000111144	LTA4H	1.95374	0.96624	0.000231197	up
ENSG00000185361	TNFAIP8L1	1.95372	0.966225	0.000485042	up
ENSG00000140853	NLRC5	1.95312	0.965781	0.000741992	up
ENSG00000225091	SNORA71A	1.95024	0.963652	0.0018835	up
ENSG00000136868	SLC31A1	1.94738	0.961536	0.000230639	up
ENSG00000032444	PNPLA6	1.94729	0.961467	0.00235912	up
ENSG00000062822	POLD1	1.94433	0.959271	0.0123203	up
ENSG00000245248	USP2-AS1	1.94421	0.959184	0.00407041	up
ENSG00000021355	SERPINB1	1.93891	0.955243	0.000235842	up
ENSG00000173262	SLC2A14	1.9378	0.954422	0.0225648	up
ENSG00000111696	NT5DC3	1.93648	0.95344	0.000230639	up
ENSG00000165898	ISCA2	1.93512	0.952421	0.000285497	up
ENSG00000101096	NFATC2	1.93458	0.952024	0.000336993	up
ENSG00000129667	RHBDF2	1.93036	0.948873	0.00436467	up
ENSG00000176973	FAM89B	1.92906	0.947895	0.00826588	up
ENSG00000151117	TMEM86A	1.92891	0.947784	0.000380595	up
ENSG00000136802	LRRC8A	1.92596	0.945579	0.000704026	up
ENSG00000175449	RFESD	1.92408	0.944168	0.0101006	up
ENSG00000271121	NUDT4P2	1.92395	0.944068	0.00136333	up
ENSG00000130208	APOC1	1.91709	0.938916	0.000437786	up
ENSG00000173991	TCAP	1.91632	0.938339	0.0160772	up
ENSG00000101342	TLDC2	1.90969	0.933341	0.000320562	up
ENSG00000161921	CXCL16	1.90325	0.928465	0.000271848	up
ENSG00000119333	WDR34	1.90322	0.928441	0.00323126	up
ENSG00000267123	CTD-2357A8.3	1.90104	0.926788	0.00165473	up
ENSG00000138685	FGF2	1.8987	0.925014	0.00447207	up
ENSG00000269609	RPARP-AS1	1.89769	0.924243	0.000289163	up
ENSG00000277089	AC069363.1	1.89527	0.922402	0.00545932	up
ENSG00000104921	FCER2	1.8914	0.919453	0.0159641	up
ENSG00000168758	SEMA4C	1.88665	0.915824	0.0028104	up
ENSG00000072422	RHOBTB1	1.88452	0.914197	0.000239154	up
ENSG00000163975	MELTF	1.88194	0.912224	0.0252108	up
ENSG00000198825	INPP5F	1.87961	0.910434	0.000242886	up
ENSG00000182158	CREB3L2	1.87913	0.910064	0.000233101	up
ENSG00000143384	MCL1	1.87716	0.908553	0.00023064	up
ENSG00000177144	NUDT4P1	1.87576	0.907473	0.00384354	up
ENSG00000133030	MPRIP	1.87384	0.905998	0.000790242	up
ENSG00000163633	C4orf36	1.87333	0.905608	0.000454156	up
ENSG00000176659	C20orf197	1.87324	0.905539	0.0029883	up
ENSG00000198205	ZXDA	1.87152	0.904211	0.00229924	up
ENSG00000102034	ELF4	1.8715	0.904196	0.000555355	up
ENSG00000064393	HIPK2	1.86748	0.901092	0.00047565	up
ENSG00000225951	ODF2-AS1	1.86656	0.900384	0.0342055	up
ENSG00000125810	CD93	1.86314	0.897739	0.000230639	up
ENSG00000154370	TRIM11	1.86226	0.897051	0.00682205	up
ENSG00000105851	PIK3CG	1.86161	0.896552	0.00308892	up
ENSG00000148429	USP6NL	1.86045	0.89565	0.000355876	up
ENSG00000213398	LCAT	1.8587	0.894295	0.000977479	up
ENSG00000268785	RPL7P50	1.85852	0.894158	0.0327022	up
ENSG00000185332	TMEM105	1.85818	0.893893	0.000734872	up
ENSG00000145685	LHFPL2	1.85667	0.892716	0.00023064	up
ENSG00000244026	FAM86DP	1.8534	0.890178	0.00170536	up
ENSG00000215246	RP11-43F13.3	1.85144	0.888645	0.000360158	up
ENSG00000179761	PIPOX	1.85141	0.888626	0.000247292	up
ENSG00000143815	LBR	1.85062	0.888012	0.000230822	up
ENSG00000005486	RHBDD2	1.84669	0.884941	0.000529055	up
ENSG00000166165	CKB	1.84498	0.883608	0.000643042	up
ENSG00000162493	PDPN	1.84393	0.882788	0.000231187	up
ENSG00000185033	SEMA4B	1.84222	0.881442	0.00462329	up
ENSG00000164626	KCNK5	1.84082	0.880345	0.00939216	up
ENSG00000153786	ZDHHC7	1.84021	0.879872	0.000230639	up
ENSG00000213956	RP11-269M20.1	1.83955	0.879354	0.0114898	up
ENSG00000256514	AP003419.11	1.83746	0.87771	0.00280167	up
ENSG00000268173	AC007192.4	1.83539	0.876087	0.000238416	up
ENSG00000110324	IL10RA	1.83492	0.87572	0.000512435	up
ENSG00000119969	HELLS	1.82723	0.869657	0.00545276	up
ENSG00000132661	NXT1	1.82557	0.868348	0.00024139	up
ENSG00000196365	LONP1	1.82481	0.867746	0.0042811	up
ENSG00000154127	UBASH3B	1.82146	0.865094	0.000232299	up
ENSG00000186654	PRR5	1.82092	0.864669	0.0233009	up
ENSG00000183281	PLGLB1	1.81893	0.863092	0.00817065	up
ENSG00000106785	TRIM14	1.81877	0.862961	0.000327295	up
ENSG00000101347	SAMHD1	1.81778	0.862177	0.0002307	up
ENSG00000008256	CYTH3	1.81763	0.862055	0.000287236	up
ENSG00000100154	TTC28	1.81572	0.860545	0.000411903	up
ENSG00000004660	CAMKK1	1.81318	0.858524	0.0065331	up
ENSG00000140105	WARS	1.80969	0.855742	0.000230647	up
ENSG00000007350	TKTL1	1.80839	0.854708	0.00281027	up
ENSG00000124019	FAM124B	1.80836	0.85468	0.0132186	up
ENSG00000142583	SLC2A5	1.80494	0.851951	0.000235761	up
ENSG00000018280	SLC11A1	1.80385	0.851076	0.00233353	up
ENSG00000133055	MYBPH	1.80362	0.850894	0.00435883	up
ENSG00000156968	MPV17L	1.80338	0.850705	0.000301358	up
ENSG00000178607	ERN1	1.80044	0.848352	0.000230748	up
ENSG00000114982	KANSL3	1.79914	0.847308	0.000230647	up
ENSG00000236333	TRHDE-AS1	1.79508	0.844047	0.000662944	up
ENSG00000135912	TTLL4	1.79269	0.842129	0.000974616	up
ENSG00000185187	SIGIRR	1.79164	0.841281	0.011425	up
ENSG00000279152	AC129492.1	1.78652	0.837151	0.0255039	up
ENSG00000069998	CECR5	1.78487	0.835815	0.0012009	up
ENSG00000227706	RP11-301G19.1	1.78465	0.835643	0.00849701	up
ENSG00000163995	ABLIM2	1.78092	0.832622	0.011433	up
ENSG00000137834	SMAD6	1.77921	0.831236	0.00615197	up
ENSG00000080189	SLC35C2	1.77532	0.828083	0.00175207	up
ENSG00000048707	VPS13D	1.77513	0.827927	0.000841728	up
ENSG00000258666	RP11-638I2.8	1.77509	0.827891	0.0108434	up
ENSG00000233901	LINC01503	1.77466	0.827544	0.00351918	up
ENSG00000171105	INSR	1.77375	0.826801	0.000230639	up
ENSG00000069849	ATP1B3	1.77293	0.826134	0.000776247	up
ENSG00000117758	STX12	1.77223	0.825569	0.000580952	up
ENSG00000176473	WDR25	1.76997	0.823723	0.0054535	up
ENSG00000263528	IKBKE	1.76924	0.823126	0.000550776	up
ENSG00000266373	RP11-710M11.1	1.76804	0.822148	0.00306003	up
ENSG00000182197	EXT1	1.76675	0.821095	0.000335939	up
ENSG00000205683	DPF3	1.76603	0.820507	0.000231163	up
ENSG00000221869	CEBPD	1.76532	0.819929	0.000868577	up
ENSG00000198597	ZNF536	1.76381	0.818695	0.00708192	up
ENSG00000167600	CYP2S1	1.76301	0.818041	0.0157924	up
ENSG00000105991	HOXA1	1.76157	0.816863	0.000257507	up
ENSG00000135148	TRAFD1	1.76095	0.81635	0.000367281	up
ENSG00000160796	NBEAL2	1.7587	0.814506	0.0403915	up
ENSG00000185551	NR2F2	1.75766	0.813658	0.00129176	up
ENSG00000156671	SAMD8	1.75743	0.813468	0.000288476	up
ENSG00000154380	ENAH	1.75707	0.813171	0.000613901	up
ENSG00000173598	NUDT4	1.7551	0.811549	0.0013864	up
ENSG00000152315	KCNK13	1.7549	0.811389	0.00177328	up
ENSG00000273230	RP11-1246C19.1	1.75448	0.811047	0.0148072	up
ENSG00000103657	HERC1	1.7529	0.809741	0.00859593	up
ENSG00000125753	VASP	1.74949	0.806931	0.00973428	up
ENSG00000266728	AC015688.3	1.74597	0.804031	0.00112866	up
ENSG00000165879	FRAT1	1.74567	0.803784	0.00466332	up
ENSG00000179057	IGSF22	1.74554	0.803669	0.00149671	up
ENSG00000198121	LPAR1	1.74499	0.803223	0.000237077	up
ENSG00000273749	CYFIP1	1.74463	0.802922	0.000443811	up
ENSG00000108669	CYTH1	1.74211	0.800833	0.000254386	up
ENSG00000090674	MCOLN1	1.74187	0.800635	0.00222907	up
ENSG00000115963	RND3	1.73826	0.797647	0.00190917	up
ENSG00000132185	FCRLA	1.73778	0.797246	0.0461773	up
ENSG00000109062	SLC9A3R1	1.73754	0.797049	0.00143586	up
ENSG00000104946	TBC1D17	1.73456	0.794568	0.0022118	up
ENSG00000255587	RAB44	1.73427	0.794326	0.00377688	up
ENSG00000165813	CCDC186	1.73425	0.794312	0.021163	up
ENSG00000012061	ERCC1	1.73293	0.793216	0.00484695	up
ENSG00000175262	C1orf127	1.732	0.792437	0.00930234	up
ENSG00000153157	SYCP2L	1.73129	0.791844	0.0270112	up
ENSG00000157933	SKI	1.73082	0.791453	0.000367773	up
ENSG00000186480	INSIG1	1.72872	0.789703	0.000288959	up
ENSG00000111684	LPCAT3	1.72615	0.787561	0.00034072	up
ENSG00000159200	RCAN1	1.7247	0.786347	0.000349614	up
ENSG00000158156	XKR8	1.72256	0.784551	0.00517933	up
ENSG00000153976	HS3ST3A1	1.72236	0.784384	0.000375416	up
ENSG00000145194	ECE2	1.71655	0.779511	0.0114139	up
ENSG00000100234	TIMP3	1.71622	0.779239	0.00023064	up
ENSG00000129116	PALLD	1.71514	0.778326	0.00473364	up
ENSG00000092847	AGO1	1.71436	0.77767	0.000230777	up
ENSG00000077348	EXOSC5	1.71009	0.774075	0.0092383	up
ENSG00000254087	LYN	1.70708	0.771527	0.000231922	up
ENSG00000166582	CENPV	1.70329	0.768325	0.00154048	up
ENSG00000147606	SLC26A7	1.70319	0.768238	0.00433942	up
ENSG00000166446	CDYL2	1.70281	0.767919	0.000347911	up
ENSG00000198833	UBE2J1	1.70259	0.767729	0.000334836	up
ENSG00000115523	GNLY	1.70254	0.767693	0.0107812	up
ENSG00000198246	SLC29A3	1.70249	0.76765	0.00221934	up
ENSG00000100003	SEC14L2	1.7014	0.766723	0.0170934	up
ENSG00000108582	CPD	1.69927	0.764915	0.00025365	up
ENSG00000105612	DNASE2	1.69912	0.764786	0.000275089	up
ENSG00000086062	B4GALT1	1.69883	0.764544	0.000230668	up
ENSG00000186318	BACE1	1.69584	0.761997	0.000810433	up
ENSG00000101665	SMAD7	1.69335	0.759881	0.00025071	up
ENSG00000115295	CLIP4	1.68748	0.754872	0.000508028	up
ENSG00000170365	SMAD1	1.68624	0.75381	0.011447	up
ENSG00000166526	ZNF3	1.68622	0.753789	0.000231157	up
ENSG00000121039	RDH10	1.6862	0.753778	0.000531256	up
ENSG00000175482	POLD4	1.68393	0.751834	0.0026232	up
ENSG00000114796	KLHL24	1.68094	0.749272	0.000642675	up
ENSG00000165655	ZNF503	1.68075	0.749102	0.00322954	up
ENSG00000088448	ANKRD10	1.68011	0.748554	0.000621773	up
ENSG00000182183	FAM159A	1.67795	0.746699	0.00147662	up
ENSG00000227502	LINC01268	1.67524	0.744368	0.0233672	up
ENSG00000135821	GLUL	1.67505	0.744205	0.000230639	up
ENSG00000101577	LPIN2	1.67472	0.743918	0.00023242	up
ENSG00000136478	TEX2	1.67455	0.743775	0.000232719	up
ENSG00000146826	C7orf43	1.67372	0.743054	0.0101396	up
ENSG00000162852	CNST	1.67344	0.742815	0.000242341	up
ENSG00000134686	PHC2	1.66677	0.737051	0.00239093	up
ENSG00000261613	RP11-20I23.13	1.66439	0.734993	0.00363285	up
ENSG00000146416	AIG1	1.66283	0.733637	0.000278395	up
ENSG00000009954	BAZ1B	1.66071	0.731798	0.000325927	up
ENSG00000177479	ARIH2	1.6606	0.731705	0.000231196	up
ENSG00000100906	NFKBIA	1.65727	0.728807	0.000353601	up
ENSG00000182957	SPATA13	1.65571	0.727447	0.00577271	up
ENSG00000196352	CD55	1.65373	0.725723	0.0012411	up
ENSG00000126091	ST3GAL3	1.64985	0.722338	0.00024793	up
ENSG00000128626	MRPS12	1.64831	0.720984	0.028853	up
ENSG00000163110	PDLIM5	1.64829	0.720971	0.000304754	up
ENSG00000172493	AFF1	1.64522	0.718283	0.00101969	up
ENSG00000169919	GUSB	1.64496	0.71805	0.0002325	up
ENSG00000239713	APOBEC3G	1.64155	0.715062	0.000233383	up
ENSG00000143862	ARL8A	1.64084	0.714434	0.000241207	up
ENSG00000106789	CORO2A	1.63495	0.709249	0.00411965	up
ENSG00000165238	WNK2	1.62691	0.702135	0.0487303	up
ENSG00000124357	NAGK	1.62527	0.700682	0.000301017	up
ENSG00000174109	C16orf91	1.62423	0.699757	0.0113405	up
ENSG00000222041	CYTOR	1.62184	0.697635	0.0120913	up
ENSG00000213889	PPM1N	1.62073	0.696644	0.000744947	up
ENSG00000104325	DECR1	1.62055	0.696487	0.0118264	up
ENSG00000162851	TFB2M	1.62042	0.696364	0.00169285	up
ENSG00000187764	SEMA4D	1.61997	0.695968	0.000230641	up
ENSG00000136840	ST6GALNAC4	1.61976	0.695783	0.00853807	up
ENSG00000154153	FAM134B	1.61952	0.695563	0.0319255	up
ENSG00000134668	SPOCD1	1.61886	0.694978	0.00436182	up
ENSG00000067798	NAV3	1.61799	0.694203	0.000398141	up
ENSG00000198900	TOP1	1.61676	0.69311	0.000232866	up
ENSG00000280721	AC133644.2	1.6127	0.689482	0.000258864	up
ENSG00000247596	TWF2	1.61263	0.689417	0.00315149	up
ENSG00000134028	ADAMDEC1	1.6125	0.689296	0.0058722	up
ENSG00000122122	SASH3	1.61131	0.688234	0.00135075	up
ENSG00000114784	EIF1B	1.60764	0.684945	0.00242417	up
ENSG00000168675	LDLRAD4	1.60705	0.684413	0.00819571	up
ENSG00000004848	ARX	1.60659	0.684006	0.00587211	up
ENSG00000122025	FLT3	1.60564	0.683145	0.000230676	up
ENSG00000124766	SOX4	1.60166	0.679568	0.000230641	up
ENSG00000043462	LCP2	1.60056	0.678574	0.00113916	up
ENSG00000130449	ZSWIM6	1.59984	0.677928	0.0010518	up
ENSG00000240821	RPL9P25	1.59963	0.677737	0.0156167	up
ENSG00000105656	ELL	1.59943	0.677562	0.0253991	up
ENSG00000140464	PML	1.59872	0.676919	0.00651486	up
ENSG00000163694	RBM47	1.59871	0.67691	0.000268666	up
ENSG00000093072	CECR1	1.59785	0.676129	0.000250775	up
ENSG00000142197	DOPEY2	1.59784	0.676126	0.000794717	up
ENSG00000008130	NADK	1.59768	0.675977	0.00150126	up
ENSG00000107438	PDLIM1	1.59361	0.672295	0.00147157	up
ENSG00000164300	SERINC5	1.59223	0.671045	0.000230827	up
ENSG00000196405	EVL	1.59155	0.670428	0.000922608	up
ENSG00000008083	JARID2	1.59116	0.67008	0.000235142	up
ENSG00000182606	TRAK1	1.59047	0.669455	0.000233254	up
ENSG00000230844	ZNF674-AS1	1.58851	0.667677	0.000519317	up
ENSG00000139636	LMBR1L	1.58783	0.667054	0.00214506	up
ENSG00000228703	RP5-1160K1.6	1.587	0.666302	0.0137838	up
ENSG00000112343	TRIM38	1.5849	0.664395	0.000549328	up
ENSG00000175556	LONRF3	1.58426	0.663809	0.00471691	up
ENSG00000108091	CCDC6	1.58424	0.663792	0.000512693	up
ENSG00000164638	SLC29A4	1.58111	0.66094	0.00175067	up
ENSG00000096080	MRPS18A	1.581	0.660834	0.00430256	up
ENSG00000143751	SDE2	1.57967	0.659622	0.000232869	up
ENSG00000124587	PEX6	1.57838	0.658446	0.0467864	up
ENSG00000239521	GATS	1.57814	0.658222	0.00542096	up
ENSG00000108219	TSPAN14	1.5759	0.656177	0.000236442	up
ENSG00000211455	STK38L	1.57505	0.655399	0.000501203	up
ENSG00000084234	APLP2	1.57471	0.655086	0.000230639	up
ENSG00000204282	TNRC6C-AS1	1.57356	0.654028	0.000851921	up
ENSG00000273033	RP11-67L2.2	1.57268	0.653229	0.00894181	up
ENSG00000076351	SLC46A1	1.57146	0.652103	0.00707721	up
ENSG00000198018	ENTPD7	1.57061	0.65132	0.00965757	up
ENSG00000204054	LINC00963	1.56647	0.647515	0.000399345	up
ENSG00000198055	GRK6	1.56522	0.646366	0.00470622	up
ENSG00000003402	CFLAR	1.5652	0.646351	0.00100169	up
ENSG00000137309	HMGA1	1.56329	0.644583	0.0322152	up
ENSG00000179820	MYADM	1.5582	0.63988	0.00698888	up
ENSG00000115507	OTX1	1.5568	0.638584	0.0132163	up
ENSG00000196227	FAM217B	1.5567	0.638489	0.0090171	up
ENSG00000273576	RP11-390P24.1	1.55655	0.638351	0.00235242	up
ENSG00000141968	VAV1	1.55631	0.638131	0.000272249	up
ENSG00000065882	TBC1D1	1.556	0.63784	0.000231708	up
ENSG00000152760	TCTEX1D1	1.5543	0.636264	0.00274903	up
ENSG00000101966	XIAP	1.55301	0.635068	0.000322948	up
ENSG00000163947	ARHGEF3	1.55185	0.633987	0.000480163	up
ENSG00000172594	SMPDL3A	1.55112	0.633311	0.00329229	up
ENSG00000187678	SPRY4	1.54938	0.631688	0.000575327	up
ENSG00000106069	CHN2	1.54753	0.62997	0.0365512	up
ENSG00000089057	SLC23A2	1.54679	0.629277	0.000778046	up
ENSG00000105993	DNAJB6	1.54655	0.629052	0.000230639	up
ENSG00000124762	CDKN1A	1.54649	0.628999	0.00745696	up
ENSG00000254612	RP11-676M6.1	1.54506	0.627666	0.000394417	up
ENSG00000198431	TXNRD1	1.54395	0.626622	0.000234629	up
ENSG00000109445	ZNF330	1.54048	0.623383	0.00191958	up
ENSG00000143363	PRUNE1	1.54022	0.623138	0.00023065	up
ENSG00000184083	FAM120C	1.53938	0.622345	0.000487141	up
ENSG00000113384	GOLPH3	1.5392	0.622177	0.000275822	up
ENSG00000234719	NPIPB2	1.5385	0.621527	0.00971741	up
ENSG00000165006	UBAP1	1.5383	0.62134	0.00177817	up
ENSG00000164181	ELOVL7	1.53644	0.619595	0.00717767	up
ENSG00000140678	ITGAX	1.53623	0.619395	0.00631091	up
ENSG00000256928	RP11-809N8.2	1.53558	0.61878	0.0111253	up
ENSG00000159399	HK2	1.5353	0.618524	0.000282538	up
ENSG00000106351	AGFG2	1.535	0.618242	0.00483338	up
ENSG00000258989	RP11-47I22.4	1.53446	0.617731	0.00808146	up
ENSG00000106004	HOXA5	1.53342	0.616752	0.00422102	up
ENSG00000152684	PELO	1.53283	0.6162	0.00123596	up
ENSG00000121797	CCRL2	1.53189	0.615315	0.0244652	up
ENSG00000225697	SLC26A6	1.53061	0.614107	0.00528786	up
ENSG00000169093	ASMTL	1.52993	0.613468	0.0112689	up
ENSG00000132825	PPP1R3D	1.52865	0.612258	0.000230663	up
ENSG00000139531	SUOX	1.52722	0.61091	0.000301687	up
ENSG00000087589	CASS4	1.52696	0.610662	0.000596862	up
ENSG00000259820	AC083843.1	1.52678	0.610491	0.0107755	up
ENSG00000123395	ATG101	1.52575	0.609515	0.0202471	up
ENSG00000130159	ECSIT	1.5257	0.609472	0.00264002	up
ENSG00000106635	BCL7B	1.52354	0.607426	0.000302888	up
ENSG00000230638	RP11-486B10.4	1.5209	0.604925	0.00628513	up
ENSG00000157954	WIPI2	1.51989	0.603969	0.000230639	up
ENSG00000148120	C9orf3	1.5185	0.60265	0.0106463	up
ENSG00000173821	RNF213	1.51841	0.602557	0.0224605	up
ENSG00000003989	SLC7A2	1.51719	0.601406	0.0350554	up
ENSG00000103111	MON1B	1.51711	0.601324	0.000303986	up
ENSG00000122068	FYTTD1	1.51659	0.600834	0.000434627	up
ENSG00000273151	RP11-449P15.2	1.51561	0.599901	0.02955	up
ENSG00000213222	AC093724.2	1.51378	0.598155	0.0398935	up
ENSG00000126934	MAP2K2	1.51326	0.597662	0.0112507	up
ENSG00000040531	CTNS	1.50909	0.593677	0.0011537	up
ENSG00000173744	AGFG1	1.50821	0.592838	0.00216226	up
ENSG00000235371	RP4-764D2.1	1.50618	0.59089	0.000839903	up
ENSG00000121716	PILRB	1.506	0.590724	0.00960607	up
ENSG00000144619	CNTN4	1.50564	0.590374	0.00196786	up
ENSG00000164344	KLKB1	1.50557	0.590307	0.00133474	up
ENSG00000136444	RSAD1	1.50378	0.588596	0.0105841	up
ENSG00000247626	MARS2	1.50359	0.58841	0.00197742	up
ENSG00000184785	SMIM10	0.666498	-0.585327	0.0113362	down
ENSG00000189180	ZNF33A	0.665682	-0.587095	0.000454332	down
ENSG00000144355	DLX1	0.664938	-0.588707	0.00149014	down
ENSG00000155903	RASA2	0.664585	-0.589474	0.000710971	down
ENSG00000138182	KIF20B	0.663921	-0.590916	0.000296008	down
ENSG00000171522	PTGER4	0.663519	-0.59179	0.000230639	down
ENSG00000138760	SCARB2	0.663274	-0.592323	0.000274293	down
ENSG00000093183	SEC22C	0.662523	-0.593958	0.000230806	down
ENSG00000128346	C22orf23	0.662323	-0.594393	0.0105	down
ENSG00000198554	WDHD1	0.661906	-0.595303	0.000496963	down
ENSG00000069966	GNB5	0.661812	-0.595506	0.000393379	down
ENSG00000011566	MAP4K3	0.661279	-0.596669	0.00122947	down
ENSG00000180543	TSPYL5	0.660077	-0.599295	0.000242536	down
ENSG00000228393	LINC01004	0.659398	-0.600779	0.0062348	down
ENSG00000130052	STARD8	0.65914	-0.601342	0.0175569	down
ENSG00000117020	AKT3	0.658867	-0.601941	0.00393848	down
ENSG00000138061	CYP1B1	0.658485	-0.602777	0.00609347	down
ENSG00000254680	RP11-265D17.2	0.658376	-0.603016	0.0200269	down
ENSG00000249992	TMEM158	0.658307	-0.603168	0.000425429	down
ENSG00000198019	FCGR1B	0.658213	-0.603373	0.00159415	down
ENSG00000197008	ZNF138	0.658082	-0.603661	0.0267025	down
ENSG00000070159	PTPN3	0.657977	-0.603891	0.00186786	down
ENSG00000152217	SETBP1	0.657698	-0.604502	0.013451	down
ENSG00000198960	ARMCX6	0.657268	-0.605446	0.000275014	down
ENSG00000251380	DCANP1	0.657156	-0.605692	0.00285621	down
ENSG00000116005	PCYOX1	0.657116	-0.605781	0.000247358	down
ENSG00000159228	CBR1	0.655753	-0.608776	0.00220088	down
ENSG00000175895	PLEKHF2	0.655742	-0.608799	0.0012625	down
ENSG00000173852	DPY19L1	0.654773	-0.610933	0.00142766	down
ENSG00000179630	LACC1	0.654168	-0.612267	0.00122594	down
ENSG00000091436	AC013461.1	0.653252	-0.614287	0.000285266	down
ENSG00000114541	FRMD4B	0.653174	-0.61446	0.000387033	down
ENSG00000253474	RP11-10H3.1	0.652888	-0.615093	0.00735389	down
ENSG00000124787	RPP40	0.652448	-0.616065	0.00523079	down
ENSG00000274810	NPHP3-ACAD11	0.652404	-0.616163	0.00129282	down
ENSG00000048028	USP28	0.652311	-0.616367	0.00780348	down
ENSG00000087495	PHACTR3	0.651795	-0.617511	0.000238577	down
ENSG00000233029	RP11-439A17.9	0.651758	-0.617591	0.00142691	down
ENSG00000104738	MCM4	0.65105	-0.61916	0.000233553	down
ENSG00000135525	MAP7	0.650697	-0.619942	0.000457096	down
ENSG00000070190	DAPP1	0.650676	-0.619988	0.00284239	down
ENSG00000179981	TSHZ1	0.650625	-0.620102	0.000693051	down
ENSG00000086289	EPDR1	0.650215	-0.621011	0.00066199	down
ENSG00000144711	IQSEC1	0.64995	-0.6216	0.00483295	down
ENSG00000145545	SRD5A1	0.649717	-0.622116	0.00324518	down
ENSG00000114166	KAT2B	0.649687	-0.622184	0.0081491	down
ENSG00000196460	RFX8	0.649461	-0.622685	0.000287926	down
ENSG00000232335	RP11-435D7.3	0.649153	-0.623369	0.0459955	down
ENSG00000139117	CPNE8	0.649105	-0.623476	0.00148371	down
ENSG00000123485	HJURP	0.649042	-0.623616	0.00200168	down
ENSG00000110888	CAPRIN2	0.648596	-0.624607	0.000232089	down
ENSG00000188921	HACD4	0.648398	-0.625049	0.00235793	down
ENSG00000126860	EVI2A	0.647433	-0.627198	0.00772088	down
ENSG00000138613	APH1B	0.64731	-0.627471	0.000369921	down
ENSG00000197321	SVIL	0.646869	-0.628455	0.00537372	down
ENSG00000121621	KIF18A	0.646734	-0.628756	0.00303597	down
ENSG00000198814	GK	0.646631	-0.628985	0.00315945	down
ENSG00000170464	DNAJC18	0.646606	-0.629042	0.0256893	down
ENSG00000198954	KIF1BP	0.646557	-0.629151	0.00881174	down
ENSG00000119950	MXI1	0.645603	-0.63128	0.000336037	down
ENSG00000175445	LPL	0.645533	-0.631438	0.000230662	down
ENSG00000198740	ZNF652	0.645442	-0.631641	0.000744371	down
ENSG00000066697	MSANTD3	0.644817	-0.633039	0.000367012	down
ENSG00000197256	KANK2	0.644616	-0.633489	0.00406846	down
ENSG00000203668	CHML	0.644076	-0.634698	0.00729235	down
ENSG00000097046	CDC7	0.643605	-0.635752	0.00115132	down
ENSG00000205213	LGR4	0.6436	-0.635763	0.000287114	down
ENSG00000040275	SPDL1	0.643591	-0.635784	0.000489683	down
ENSG00000106804	C5	0.643246	-0.636557	0.000335919	down
ENSG00000170871	KIAA0232	0.643207	-0.636645	0.000563946	down
ENSG00000135723	FHOD1	0.643205	-0.636649	0.0096892	down
ENSG00000140396	NCOA2	0.642903	-0.637327	0.00150625	down
ENSG00000065308	TRAM2	0.64258	-0.638052	0.00163222	down
ENSG00000185432	METTL7A	0.642009	-0.639335	0.000241431	down
ENSG00000106144	CASP2	0.64177	-0.639873	0.000235284	down
ENSG00000103528	SYT17	0.641721	-0.639983	0.000381384	down
ENSG00000135905	DOCK10	0.641248	-0.641045	0.0020853	down
ENSG00000271430	RP3-368A4.5	0.640647	-0.642399	0.00461632	down
ENSG00000102445	RUBCNL	0.640528	-0.642666	0.000269891	down
ENSG00000136108	CKAP2	0.640511	-0.642704	0.00359957	down
ENSG00000118690	ARMC2	0.640426	-0.642896	0.00183605	down
ENSG00000164985	PSIP1	0.639677	-0.644585	0.000852289	down
ENSG00000175175	PPM1E	0.639211	-0.645637	0.00671616	down
ENSG00000003393	ALS2	0.63887	-0.646405	0.000241501	down
ENSG00000260101	RP11-568N6.1	0.638581	-0.647059	0.0162343	down
ENSG00000282608	ADORA3	0.638492	-0.647259	0.0075291	down
ENSG00000071967	CYBRD1	0.638149	-0.648034	0.00365384	down
ENSG00000186205	MTARC1	0.637751	-0.648935	0.00426251	down
ENSG00000234571	RP5-998N21.4	0.637233	-0.650107	0.000489515	down
ENSG00000136492	BRIP1	0.637055	-0.650509	0.0051772	down
ENSG00000248360	LINC00504	0.636668	-0.651387	0.00499851	down
ENSG00000123374	CDK2	0.636523	-0.651714	0.000290116	down
ENSG00000247982	LINC00926	0.636487	-0.651797	0.00399897	down
ENSG00000149548	CCDC15	0.63636	-0.652085	0.00346824	down
ENSG00000164171	ITGA2	0.63626	-0.652312	0.00989115	down
ENSG00000077713	SLC25A43	0.636147	-0.652568	0.000412344	down
ENSG00000255491	RP11-1082L8.3	0.635717	-0.653543	0.00862737	down
ENSG00000058668	ATP2B4	0.635482	-0.654077	0.00195935	down
ENSG00000233030	RP11-196G18.3	0.634231	-0.656919	0.000231005	down
ENSG00000183935	HTR7P1	0.633873	-0.657734	0.000475747	down
ENSG00000188229	TUBB4B	0.633672	-0.658193	0.00539391	down
ENSG00000152256	PDK1	0.633652	-0.658238	0.000533372	down
ENSG00000259712	CTD-2184D3.5	0.63357	-0.658424	0.00664251	down
ENSG00000119547	ONECUT2	0.633175	-0.659324	0.010815	down
ENSG00000185189	NRBP2	0.633094	-0.659509	0.00603495	down
ENSG00000177383	MAGEF1	0.633018	-0.659681	0.000371299	down
ENSG00000149554	CHEK1	0.632515	-0.660828	0.00172763	down
ENSG00000159388	BTG2	0.632471	-0.66093	0.000278188	down
ENSG00000113645	WWC1	0.632447	-0.660983	0.00192915	down
ENSG00000134318	ROCK2	0.632059	-0.661869	0.00341609	down
ENSG00000236773	RP11-365O16.1	0.632031	-0.661933	0.021301	down
ENSG00000157510	AFAP1L1	0.631922	-0.662181	0.000985019	down
ENSG00000123908	AGO2	0.63185	-0.662347	0.000242233	down
ENSG00000184221	OLIG1	0.631682	-0.662731	0.0158141	down
ENSG00000238113	LINC01410	0.631114	-0.664027	0.00278309	down
ENSG00000136982	DSCC1	0.631058	-0.664155	0.0074072	down
ENSG00000163617	CCDC191	0.630782	-0.664788	0.0073464	down
ENSG00000097033	SH3GLB1	0.630594	-0.665216	0.000452375	down
ENSG00000149948	HMGA2	0.630295	-0.665902	0.000250079	down
ENSG00000170456	DENND5B	0.629929	-0.666738	0.000841291	down
ENSG00000089091	DZANK1	0.629638	-0.667405	0.00178039	down
ENSG00000132749	TESMIN	0.629541	-0.667627	0.00669497	down
ENSG00000228486	LINC01125	0.629483	-0.667761	0.00410957	down
ENSG00000156011	PSD3	0.628388	-0.670273	0.000519186	down
ENSG00000106070	GRB10	0.628135	-0.670853	0.000236064	down
ENSG00000074657	ZNF532	0.627787	-0.671654	0.00362117	down
ENSG00000197535	MYO5A	0.62773	-0.671783	0.00130598	down
ENSG00000076248	UNG	0.627384	-0.67258	0.00233538	down
ENSG00000118276	B4GALT6	0.627349	-0.672661	0.00541064	down
ENSG00000197905	TEAD4	0.627306	-0.672758	0.019549	down
ENSG00000196116	TDRD7	0.627306	-0.672759	0.000762298	down
ENSG00000213047	DENND1B	0.627186	-0.673035	0.00195171	down
ENSG00000065328	MCM10	0.627133	-0.673156	0.00109556	down
ENSG00000169083	AR	0.626537	-0.674528	0.00117882	down
ENSG00000134769	DTNA	0.626109	-0.675514	0.000259285	down
ENSG00000198363	ASPH	0.626076	-0.675591	0.00324679	down
ENSG00000019144	PHLDB1	0.626006	-0.675753	0.0382687	down
ENSG00000246283	CTD-2036P10.3	0.625964	-0.67585	0.0210047	down
ENSG00000131153	GINS2	0.625444	-0.677047	0.00648958	down
ENSG00000160233	LRRC3	0.625251	-0.677492	0.0450992	down
ENSG00000169220	RGS14	0.624963	-0.678158	0.0167325	down
ENSG00000147231	CXorf57	0.624926	-0.678244	0.000415787	down
ENSG00000106772	PRUNE2	0.624471	-0.679293	0.000675561	down
ENSG00000084731	KIF3C	0.624469	-0.679298	0.000246472	down
ENSG00000178295	GEN1	0.624308	-0.67967	0.000820525	down
ENSG00000130584	ZBTB46	0.624066	-0.68023	0.000279553	down
ENSG00000155099	TMEM55A	0.624045	-0.680279	0.00324928	down
ENSG00000100439	ABHD4	0.623287	-0.682032	0.00189891	down
ENSG00000231607	DLEU2	0.62328	-0.682048	0.00299897	down
ENSG00000279088	RP11-574K11.24	0.623203	-0.682226	0.000967857	down
ENSG00000145779	TNFAIP8	0.62239	-0.684109	0.00105072	down
ENSG00000111674	ENO2	0.622127	-0.684719	0.00102499	down
ENSG00000178761	FAM219B	0.622107	-0.684765	0.00229275	down
ENSG00000185760	KCNQ5	0.621968	-0.685088	0.000571704	down
ENSG00000118200	CAMSAP2	0.621963	-0.685099	0.000637726	down
ENSG00000145715	RASA1	0.621775	-0.685534	0.00035009	down
ENSG00000198108	CHSY3	0.621683	-0.685748	0.0119494	down
ENSG00000177732	SOX12	0.621652	-0.685821	0.0460546	down
ENSG00000197860	SGTB	0.6216	-0.685943	0.000801049	down
ENSG00000173200	PARP15	0.62118	-0.686917	0.00194471	down
ENSG00000128578	STRIP2	0.62118	-0.686917	0.00023073	down
ENSG00000234147	RP3-460G2.2	0.621092	-0.68712	0.00485266	down
ENSG00000231125	AF129075.5	0.620678	-0.688083	0.0221737	down
ENSG00000047644	WWC3	0.620324	-0.688906	0.00124927	down
ENSG00000058335	RASGRF1	0.620153	-0.689304	0.00211401	down
ENSG00000127418	FGFRL1	0.62015	-0.689312	0.00812405	down
ENSG00000080947	CROCCP3	0.619612	-0.690564	0.00883103	down
ENSG00000104219	ZDHHC2	0.619438	-0.690968	0.000515396	down
ENSG00000166845	C18orf54	0.619429	-0.690989	0.0104718	down
ENSG00000254615	RP11-395G23.3	0.619412	-0.69103	0.00189396	down
ENSG00000134830	C5AR2	0.618923	-0.692169	0.000446684	down
ENSG00000065054	SLC9A3R2	0.618539	-0.693063	0.00713601	down
ENSG00000165168	CYBB	0.618504	-0.693145	0.000231739	down
ENSG00000141232	TOB1	0.617703	-0.695015	0.00236593	down
ENSG00000138756	BMP2K	0.61762	-0.695209	0.000512497	down
ENSG00000152990	ADGRA3	0.617478	-0.695539	0.000304213	down
ENSG00000104321	TRPA1	0.617331	-0.695884	0.00784529	down
ENSG00000164086	DUSP7	0.616729	-0.697292	0.00193922	down
ENSG00000151914	DST	0.616462	-0.697916	0.015769	down
ENSG00000235478	AC006946.15	0.616282	-0.698337	0.00161413	down
ENSG00000137462	TLR2	0.616242	-0.698431	0.000233992	down
ENSG00000105750	ZNF85	0.616215	-0.698494	0.00475111	down
ENSG00000048052	HDAC9	0.615147	-0.700997	0.000263028	down
ENSG00000128917	DLL4	0.614843	-0.701711	0.0143719	down
ENSG00000137942	FNBP1L	0.614771	-0.701878	0.000374659	down
ENSG00000138587	MNS1	0.613974	-0.70375	0.0191411	down
ENSG00000131504	DIAPH1	0.61372	-0.704348	0.000242746	down
ENSG00000113971	NPHP3	0.61351	-0.704842	0.000744893	down
ENSG00000122417	ODF2L	0.613386	-0.705134	0.000810154	down
ENSG00000154027	AK5	0.613123	-0.705752	0.000426244	down
ENSG00000143878	RHOB	0.612947	-0.706165	0.000748991	down
ENSG00000140367	UBE2Q2	0.61256	-0.707077	0.000243743	down
ENSG00000181634	TNFSF15	0.611818	-0.708826	0.000304218	down
ENSG00000239887	C1orf226	0.611512	-0.709547	0.000740295	down
ENSG00000080546	SESN1	0.611482	-0.709618	0.000485951	down
ENSG00000114026	OGG1	0.611225	-0.710224	0.000230655	down
ENSG00000132669	RIN2	0.610338	-0.71232	0.000241158	down
ENSG00000033170	FUT8	0.610118	-0.71284	0.00030764	down
ENSG00000133816	MICAL2	0.609953	-0.71323	0.00909711	down
ENSG00000128791	TWSG1	0.609586	-0.714099	0.00224065	down
ENSG00000267519	MIR24-2	0.60958	-0.714112	0.0431528	down
ENSG00000129993	CBFA2T3	0.609261	-0.714869	0.00103108	down
ENSG00000182263	FIGN	0.60912	-0.715201	0.000956308	down
ENSG00000101335	MYL9	0.608885	-0.715757	0.000722798	down
ENSG00000277701	RP11-734K23.9	0.608539	-0.716578	0.000233154	down
ENSG00000163257	DCAF16	0.607722	-0.718517	0.00338362	down
ENSG00000126861	OMG	0.607552	-0.718919	0.010335	down
ENSG00000184922	FMNL1	0.607523	-0.718988	0.00883079	down
ENSG00000164684	ZNF704	0.606612	-0.721155	0.00232047	down
ENSG00000135605	TEC	0.606532	-0.721344	0.000230739	down
ENSG00000075884	ARHGAP15	0.606465	-0.721504	0.00431891	down
ENSG00000004799	PDK4	0.606291	-0.721918	0.0316064	down
ENSG00000165410	CFL2	0.606031	-0.722536	0.0021362	down
ENSG00000152270	PDE3B	0.60497	-0.725063	0.000231023	down
ENSG00000081237	PTPRC	0.604323	-0.726609	0.000230647	down
ENSG00000174371	EXO1	0.604271	-0.726733	0.00444507	down
ENSG00000197712	FAM114A1	0.604074	-0.727203	0.00347665	down
ENSG00000215158	RP11-1023L17.1	0.603977	-0.727434	0.00182471	down
ENSG00000232931	LINC00342	0.603777	-0.727911	0.00075617	down
ENSG00000094804	CDC6	0.603672	-0.728163	0.000377677	down
ENSG00000204923	FBXO48	0.603219	-0.729245	0.0202156	down
ENSG00000230606	AC159540.1	0.603098	-0.729535	0.00268705	down
ENSG00000107614	TRDMT1	0.602989	-0.729797	0.00105019	down
ENSG00000205269	TMEM170B	0.6028	-0.730248	0.00040313	down
ENSG00000116711	PLA2G4A	0.602787	-0.730281	0.000231522	down
ENSG00000279026	RP3-414A15.12	0.602758	-0.730349	0.00573305	down
ENSG00000236548	RNF217-AS1	0.602315	-0.731409	0.00616219	down
ENSG00000235437	LINC01278	0.601538	-0.733271	0.0120594	down
ENSG00000161888	SPC24	0.601492	-0.733382	0.000248584	down
ENSG00000148660	CAMK2G	0.60142	-0.733555	0.000309371	down
ENSG00000145936	KCNMB1	0.601295	-0.733856	0.000830584	down
ENSG00000225616	RP4-604A21.1	0.60114	-0.734228	0.0387122	down
ENSG00000163219	ARHGAP25	0.601016	-0.734525	0.000264519	down
ENSG00000124839	RAB17	0.601	-0.734563	0.0105369	down
ENSG00000197275	RAD54B	0.600865	-0.734888	0.0095365	down
ENSG00000084444	FAM234B	0.60085	-0.734923	0.000997296	down
ENSG00000011426	ANLN	0.600669	-0.735358	0.000441266	down
ENSG00000163624	CDS1	0.60037	-0.736077	0.00966865	down
ENSG00000257151	PWAR6	0.59992	-0.737157	0.00163164	down
ENSG00000136026	CKAP4	0.599652	-0.737803	0.000248813	down
ENSG00000103966	EHD4	0.599622	-0.737875	0.000349703	down
ENSG00000118513	MYB	0.59959	-0.737952	0.000301074	down
ENSG00000152818	UTRN	0.597863	-0.742112	0.0038084	down
ENSG00000165102	HGSNAT	0.597859	-0.742124	0.000248737	down
ENSG00000230154	AC018463.4	0.597793	-0.742281	0.00109436	down
ENSG00000162522	KIAA1522	0.597406	-0.743217	0.00295677	down
ENSG00000255833	TIFAB	0.597223	-0.743659	0.010858	down
ENSG00000206190	ATP10A	0.596266	-0.745972	0.00101869	down
ENSG00000134369	NAV1	0.596243	-0.746027	0.00752789	down
ENSG00000153113	CAST	0.595952	-0.746732	0.000400742	down
ENSG00000198556	ZNF789	0.595909	-0.746836	0.000232127	down
ENSG00000172175	MALT1	0.595662	-0.747434	0.000966992	down
ENSG00000047648	ARHGAP6	0.594394	-0.750508	0.00120616	down
ENSG00000110934	BIN2	0.594249	-0.75086	0.000237195	down
ENSG00000088808	PPP1R13B	0.594109	-0.751201	0.0351535	down
ENSG00000154359	LONRF1	0.593914	-0.751673	0.000957105	down
ENSG00000145623	OSMR	0.593492	-0.752698	0.010698	down
ENSG00000276900	RP11-467L13.7	0.593236	-0.753321	0.000914048	down
ENSG00000236700	LINC01010	0.591507	-0.757533	0.00189335	down
ENSG00000171860	C3AR1	0.590926	-0.75895	0.0010945	down
ENSG00000075651	PLD1	0.590715	-0.759467	0.000350192	down
ENSG00000178568	ERBB4	0.59059	-0.759771	0.0093233	down
ENSG00000135218	CD36	0.590521	-0.75994	0.000624335	down
ENSG00000181744	C3orf58	0.590081	-0.761016	0.00258703	down
ENSG00000139266	MARCHF9	0.589306	-0.762911	0.00559115	down
ENSG00000110002	VWA5A	0.589174	-0.763235	0.000483848	down
ENSG00000162722	TRIM58	0.588919	-0.763859	0.012572	down
ENSG00000145569	FAM105A	0.588449	-0.765011	0.000342566	down
ENSG00000182253	SYNM	0.588203	-0.765615	0.000891284	down
ENSG00000131370	SH3BP5	0.587428	-0.767516	0.00023093	down
ENSG00000186350	RXRA	0.587369	-0.767661	0.00489727	down
ENSG00000265574	WDR45BP1	0.586188	-0.770565	0.0312856	down
ENSG00000034677	RNF19A	0.586177	-0.770592	0.00026952	down
ENSG00000168785	TSPAN5	0.586082	-0.770826	0.000707675	down
ENSG00000153936	HS2ST1	0.586033	-0.770947	0.00023198	down
ENSG00000075391	RASAL2	0.584067	-0.775795	0.000608242	down
ENSG00000229140	CCDC26	0.5836	-0.776948	0.00754733	down
ENSG00000150510	FAM124A	0.583455	-0.777306	0.00190044	down
ENSG00000102007	PLP2	0.583374	-0.777506	0.000467971	down
ENSG00000198435	NRARP	0.583042	-0.778328	0.000774737	down
ENSG00000242498	ARPIN	0.582972	-0.778502	0.00100806	down
ENSG00000115183	TANC1	0.582948	-0.778561	0.00558233	down
ENSG00000101695	RNF125	0.582804	-0.778917	0.00608817	down
ENSG00000164465	DCBLD1	0.582339	-0.780069	0.000231849	down
ENSG00000172716	SLFN11	0.58178	-0.781454	0.000230639	down
ENSG00000138670	RASGEF1B	0.581529	-0.782077	0.000768983	down
ENSG00000055732	MCOLN3	0.581227	-0.782826	0.000993697	down
ENSG00000122694	GLIPR2	0.581126	-0.783077	0.000231012	down
ENSG00000109184	DCUN1D4	0.580922	-0.783585	0.00216117	down
ENSG00000179348	GATA2	0.580734	-0.784051	0.00237746	down
ENSG00000142731	PLK4	0.58048	-0.784682	0.000289554	down
ENSG00000267561	RP5-1052I5.2	0.580206	-0.785364	0.00157108	down
ENSG00000231528	FAM225A	0.580022	-0.785821	0.00365644	down
ENSG00000151474	FRMD4A	0.57739	-0.792383	0.00193814	down
ENSG00000065665	SEC61A2	0.576667	-0.794189	0.000241991	down
ENSG00000079215	SLC1A3	0.576469	-0.794684	0.000264122	down
ENSG00000092820	EZR	0.576249	-0.795235	0.000230639	down
ENSG00000253217	KB-1991G8.1	0.575933	-0.796028	0.0244967	down
ENSG00000251442	LINC01094	0.575862	-0.796206	0.00267394	down
ENSG00000283460	RAD54B	0.575831	-0.796284	0.0215506	down
ENSG00000169439	SDC2	0.575403	-0.797356	0.0016302	down
ENSG00000147180	ZNF711	0.575168	-0.797945	0.000348332	down
ENSG00000140950	TLDC1	0.574688	-0.799149	0.000247859	down
ENSG00000157470	FAM81A	0.574536	-0.79953	0.00319076	down
ENSG00000128567	PODXL	0.574465	-0.799709	0.000414065	down
ENSG00000170035	UBE2E3	0.57294	-0.803543	0.00447236	down
ENSG00000144677	CTDSPL	0.572369	-0.804983	0.000597513	down
ENSG00000078674	PCM1	0.572157	-0.805518	0.000254644	down
ENSG00000267060	PTGES3L	0.571708	-0.806651	0.000363893	down
ENSG00000247416	RP11-629G13.1	0.57163	-0.806847	0.00354595	down
ENSG00000145014	TMEM44	0.571432	-0.807346	0.000761691	down
ENSG00000197147	LRRC8B	0.570081	-0.810761	0.00056556	down
ENSG00000151883	PARP8	0.569918	-0.811174	0.000262087	down
ENSG00000223485	LINC01615	0.569529	-0.812159	0.0191967	down
ENSG00000170558	CDH2	0.568931	-0.813674	0.00233873	down
ENSG00000272255	CTD-3224K15.3	0.568267	-0.815359	0.0127858	down
ENSG00000116667	C1orf21	0.567908	-0.816272	0.000373678	down
ENSG00000102531	FNDC3A	0.567448	-0.81744	0.00023557	down
ENSG00000143476	DTL	0.566935	-0.818745	0.000239991	down
ENSG00000177699	RP11-16K12.1	0.566556	-0.819709	0.00242657	down
ENSG00000159259	CHAF1B	0.565498	-0.822407	0.000231129	down
ENSG00000179241	LDLRAD3	0.565442	-0.82255	0.00575297	down
ENSG00000117519	CNN3	0.565079	-0.823475	0.00183696	down
ENSG00000267041	ZNF850	0.5649	-0.823934	0.00272193	down
ENSG00000145390	USP53	0.564801	-0.824185	0.00189913	down
ENSG00000155760	FZD7	0.564633	-0.824614	0.00165254	down
ENSG00000108861	DUSP3	0.564209	-0.825699	0.000230641	down
ENSG00000137077	CCL21	0.564127	-0.825907	0.000294267	down
ENSG00000068383	INPP5A	0.564103	-0.825968	0.000230646	down
ENSG00000169116	PARM1	0.563638	-0.82716	0.0048654	down
ENSG00000242732	RGAG4	0.563618	-0.827209	0.00812767	down
ENSG00000149289	ZC3H12C	0.563173	-0.828351	0.000345234	down
ENSG00000152503	TRIM36	0.562688	-0.829593	0.000962137	down
ENSG00000104427	ZC2HC1A	0.562239	-0.830745	0.00161866	down
ENSG00000110080	ST3GAL4	0.562062	-0.831198	0.000291929	down
ENSG00000265817	FSBP	0.561939	-0.831515	0.0233695	down
ENSG00000056998	GYG2	0.561873	-0.831683	0.000357824	down
ENSG00000139970	RTN1	0.561853	-0.831735	0.000242233	down
ENSG00000179840	PIK3CD-AS1	0.561824	-0.831809	0.00161624	down
ENSG00000132613	MTSS1L	0.560892	-0.834205	0.0234171	down
ENSG00000073910	FRY	0.56058	-0.835009	0.000534101	down
ENSG00000068305	MEF2A	0.560223	-0.835928	0.000310377	down
ENSG00000090104	RGS1	0.55972	-0.837223	0.000417781	down
ENSG00000064201	TSPAN32	0.559453	-0.837912	0.0114176	down
ENSG00000001084	GCLC	0.559397	-0.838055	0.00024145	down
ENSG00000122644	ARL4A	0.55855	-0.840242	0.00746308	down
ENSG00000157657	ZNF618	0.55736	-0.84332	0.00424164	down
ENSG00000081026	MAGI3	0.557013	-0.844218	0.00388107	down
ENSG00000108375	RNF43	0.556656	-0.845142	0.00465489	down
ENSG00000127074	RGS13	0.556119	-0.846536	0.00747444	down
ENSG00000170571	EMB	0.556098	-0.846589	0.000564696	down
ENSG00000123700	KCNJ2	0.556091	-0.846608	0.000310908	down
ENSG00000132405	TBC1D14	0.555546	-0.848022	0.00727336	down
ENSG00000157240	FZD1	0.555512	-0.84811	0.000234389	down
ENSG00000128512	DOCK4	0.555004	-0.849429	0.0003276	down
ENSG00000183386	FHL3	0.55483	-0.849881	0.0023925	down
ENSG00000160789	LMNA	0.554578	-0.850537	0.000952022	down
ENSG00000132436	FIGNL1	0.55419	-0.851546	0.000232263	down
ENSG00000154760	SLFN13	0.553857	-0.852415	0.000254625	down
ENSG00000122547	EEPD1	0.55367	-0.852901	0.000236606	down
ENSG00000272825	LL21NC02-1C16.2	0.552167	-0.856823	0.000408604	down
ENSG00000104447	TRPS1	0.551767	-0.857868	0.000774825	down
ENSG00000073464	CLCN4	0.551278	-0.859148	0.000230639	down
ENSG00000146376	ARHGAP18	0.55125	-0.859221	0.000289904	down
ENSG00000005108	THSD7A	0.550986	-0.859912	0.000807382	down
ENSG00000136040	PLXNC1	0.550721	-0.860607	0.000241273	down
ENSG00000250615	CTC-564N23.2	0.55051	-0.86116	0.0110846	down
ENSG00000198668	CALM1	0.550285	-0.86175	0.000655766	down
ENSG00000152402	GUCY1A2	0.550244	-0.861857	0.00300863	down
ENSG00000138778	CENPE	0.54975	-0.863151	0.00219957	down
ENSG00000272638	GS1-114I9.1	0.549712	-0.863252	0.00103166	down
ENSG00000122691	TWIST1	0.54944	-0.863965	0.000254803	down
ENSG00000122707	RECK	0.549156	-0.864711	0.000342182	down
ENSG00000145703	IQGAP2	0.548536	-0.866341	0.000386746	down
ENSG00000120899	PTK2B	0.547946	-0.867894	0.000668547	down
ENSG00000046604	DSG2	0.54767	-0.868622	0.00126675	down
ENSG00000101849	TBL1X	0.547036	-0.870293	0.000336893	down
ENSG00000151491	EPS8	0.546958	-0.870498	0.000237449	down
ENSG00000241399	CD302	0.546857	-0.870763	0.0029414	down
ENSG00000111859	NEDD9	0.54649	-0.871733	0.000280713	down
ENSG00000180340	FZD2	0.546175	-0.872566	0.0179229	down
ENSG00000165527	ARF6	0.54604	-0.872922	0.000231224	down
ENSG00000137094	DNAJB5	0.545949	-0.873161	0.00805221	down
ENSG00000101236	RNF24	0.544542	-0.876885	0.000252832	down
ENSG00000119686	FLVCR2	0.544459	-0.877106	0.000517044	down
ENSG00000118503	TNFAIP3	0.544363	-0.877358	0.000381029	down
ENSG00000049130	KITLG	0.543247	-0.88032	0.000568685	down
ENSG00000080709	KCNN2	0.543047	-0.88085	0.000232142	down
ENSG00000070882	OSBPL3	0.542122	-0.883311	0.00034668	down
ENSG00000117155	SSX2IP	0.540556	-0.887485	0.000230877	down
ENSG00000158457	TSPAN33	0.540471	-0.887711	0.00055774	down
ENSG00000146192	FGD2	0.540231	-0.888353	0.00420163	down
ENSG00000149115	TNKS1BP1	0.540217	-0.88839	0.0215832	down
ENSG00000124788	ATXN1	0.54017	-0.888515	0.000711826	down
ENSG00000128594	LRRC4	0.539119	-0.891325	0.00212279	down
ENSG00000172349	IL16	0.539	-0.891644	0.000415739	down
ENSG00000139668	WDFY2	0.538563	-0.892813	0.000230639	down
ENSG00000165891	E2F7	0.538165	-0.89388	0.000285884	down
ENSG00000196611	MMP1	0.536818	-0.897494	0.00236865	down
ENSG00000100036	SLC35E4	0.535844	-0.900116	0.00308243	down
ENSG00000280832	ST3GAL4-AS1	0.535771	-0.900312	0.00191628	down
ENSG00000070759	TESK2	0.535757	-0.900349	0.000230639	down
ENSG00000259327	CTD-2184D3.6	0.535676	-0.900567	0.00268023	down
ENSG00000150471	ADGRL3	0.535626	-0.900702	0.000728465	down
ENSG00000112406	HECA	0.535074	-0.902189	0.000232291	down
ENSG00000164442	CITED2	0.534942	-0.902547	0.00023121	down
ENSG00000151849	CENPJ	0.534458	-0.903852	0.000251941	down
ENSG00000115525	ST3GAL5	0.533647	-0.906043	0.000237131	down
ENSG00000204291	COL15A1	0.533632	-0.906084	0.0030386	down
ENSG00000006327	TNFRSF12A	0.533159	-0.907363	0.00967755	down
ENSG00000110090	CPT1A	0.53296	-0.907902	0.00023635	down
ENSG00000137078	SIT1	0.532437	-0.909317	0.0417452	down
ENSG00000162373	BEND5	0.53198	-0.910555	0.0121508	down
ENSG00000115641	FHL2	0.531833	-0.910954	0.000366777	down
ENSG00000189195	BTBD8	0.531604	-0.911575	0.00348055	down
ENSG00000172348	RCAN2	0.531387	-0.912165	0.0124315	down
ENSG00000139354	GAS2L3	0.531153	-0.912801	0.000353147	down
ENSG00000140876	NUDT7	0.530558	-0.914419	0.00120845	down
ENSG00000171766	GATM	0.530372	-0.914923	0.000291224	down
ENSG00000265531	FCGR1CP	0.530031	-0.915852	0.000685792	down
ENSG00000106799	TGFBR1	0.529404	-0.91756	0.000239567	down
ENSG00000171940	ZNF217	0.529066	-0.918481	0.000234013	down
ENSG00000112276	BVES	0.52868	-0.919533	0.00172342	down
ENSG00000119943	PYROXD2	0.527518	-0.922708	0.000643196	down
ENSG00000263155	MYZAP	0.526683	-0.924993	0.00142008	down
ENSG00000101336	HCK	0.526068	-0.92668	0.000876154	down
ENSG00000162073	PAQR4	0.525295	-0.9288	0.00939086	down
ENSG00000171777	RASGRP4	0.52526	-0.928895	0.000230859	down
ENSG00000113749	HRH2	0.524964	-0.929711	0.00494366	down
ENSG00000139132	FGD4	0.524807	-0.930142	0.00029694	down
ENSG00000129173	E2F8	0.524461	-0.931092	0.000323497	down
ENSG00000122574	WIPF3	0.523286	-0.93433	0.000288879	down
ENSG00000103942	HOMER2	0.522042	-0.937762	0.000319573	down
ENSG00000168779	SHOX2	0.521911	-0.938124	0.000230639	down
ENSG00000181827	RFX7	0.521485	-0.939302	0.000596862	down
ENSG00000100479	POLE2	0.521326	-0.939742	0.000598523	down
ENSG00000137285	TUBB2B	0.52095	-0.940785	0.00240537	down
ENSG00000196782	MAML3	0.520751	-0.941335	0.00850881	down
ENSG00000166928	MS4A14	0.519777	-0.944037	0.000280774	down
ENSG00000173198	CYSLTR1	0.518143	-0.948578	0.000720574	down
ENSG00000273612	DLEU2_4	0.518072	-0.948776	0.000870063	down
ENSG00000125249	RAP2A	0.517	-0.951764	0.000251041	down
ENSG00000178199	ZC3H12D	0.515182	-0.956845	0.000234156	down
ENSG00000114993	RTKN	0.514893	-0.957655	0.00304425	down
ENSG00000168386	FILIP1L	0.514611	-0.958447	0.000417508	down
ENSG00000153904	DDAH1	0.51239	-0.964685	0.000615574	down
ENSG00000259674	RP11-356M20.1	0.511833	-0.966254	0.00751973	down
ENSG00000092964	DPYSL2	0.511422	-0.967413	0.000487745	down
ENSG00000197747	S100A10	0.511229	-0.967959	0.000245724	down
ENSG00000213160	KLHL23	0.5108	-0.969171	0.000275755	down
ENSG00000116774	OLFML3	0.51057	-0.969818	0.000282432	down
ENSG00000146263	MMS22L	0.510341	-0.970466	0.000344473	down
ENSG00000165312	OTUD1	0.508859	-0.974662	0.00201602	down
ENSG00000253141	CTB-164N12.1	0.508601	-0.975395	0.00316871	down
ENSG00000145431	PDGFC	0.508333	-0.976155	0.000259466	down
ENSG00000255443	RP1-68D18.4	0.508173	-0.976607	0.00769191	down
ENSG00000111879	FAM184A	0.506867	-0.98032	0.00115242	down
ENSG00000171658	NMRAL2P	0.50629	-0.981964	0.00336177	down
ENSG00000171246	NPTX1	0.505969	-0.98288	0.000231219	down
ENSG00000144476	ACKR3	0.504664	-0.986605	0.00038653	down
ENSG00000198211	RP11-566K11.2	0.504615	-0.986746	0.00212924	down
ENSG00000115165	CYTIP	0.504069	-0.988308	0.000230723	down
ENSG00000136379	ABHD17C	0.504018	-0.988453	0.000233228	down
ENSG00000154645	CHODL	0.503572	-0.989729	0.0382442	down
ENSG00000165752	STK32C	0.502867	-0.991752	0.00102185	down
ENSG00000118804	STBD1	0.502479	-0.992865	0.000230639	down
ENSG00000283485	AC090094.1	0.502421	-0.993031	0.00856626	down
ENSG00000158122	AAED1	0.501212	-0.996507	0.000754508	down
ENSG00000134243	SORT1	0.500878	-0.997468	0.000368924	down
ENSG00000163069	SGCB	0.500308	-0.99911	0.000259783	down
ENSG00000145335	SNCA	0.498299	-1.00492	0.000895287	down
ENSG00000069712	KIAA1107	0.498188	-1.00524	0.00698738	down
ENSG00000165244	ZNF367	0.49814	-1.00538	0.00030964	down
ENSG00000104213	PDGFRL	0.497771	-1.00645	0.0035637	down
ENSG00000115355	CCDC88A	0.497256	-1.00794	0.000299056	down
ENSG00000135272	MDFIC	0.497115	-1.00835	0.000237865	down
ENSG00000081320	STK17B	0.496807	-1.00924	0.000234419	down
ENSG00000231752	EMBP1	0.496566	-1.00994	0.00805692	down
ENSG00000276975	HYDIN2	0.496225	-1.01093	0.00461779	down
ENSG00000268362	CTD-2017D11.1	0.496135	-1.0112	0.00378588	down
ENSG00000169258	GPRIN1	0.49577	-1.01226	0.0260003	down
ENSG00000166881	NEMP1	0.495714	-1.01242	0.000231144	down
ENSG00000137478	FCHSD2	0.494622	-1.0156	0.000230639	down
ENSG00000031081	ARHGAP31	0.494621	-1.01561	0.000958677	down
ENSG00000221955	SLC12A8	0.494327	-1.01646	0.000230823	down
ENSG00000138185	ENTPD1	0.492935	-1.02053	0.000231211	down
ENSG00000282885	RP11-596C23.6	0.492827	-1.02085	0.0491776	down
ENSG00000118922	KLF12	0.492819	-1.02087	0.000446859	down
ENSG00000056558	TRAF1	0.49235	-1.02224	0.00860762	down
ENSG00000181192	DHTKD1	0.491867	-1.02366	0.000230639	down
ENSG00000151012	SLC7A11	0.490975	-1.02628	0.000261996	down
ENSG00000151490	PTPRO	0.490817	-1.02674	0.00023064	down
ENSG00000172031	EPHX4	0.490479	-1.02774	0.000978909	down
ENSG00000116396	KCNC4	0.490325	-1.02819	0.0044545	down
ENSG00000159788	RGS12	0.48922	-1.03144	0.000269243	down
ENSG00000147100	SLC16A2	0.489051	-1.03194	0.000424488	down
ENSG00000159374	M1AP	0.488065	-1.03485	0.00369768	down
ENSG00000110876	SELPLG	0.487923	-1.03527	0.0255696	down
ENSG00000272949	RP11-514P8.8	0.487863	-1.03545	0.00764006	down
ENSG00000204977	TRIM13	0.4878	-1.03564	0.000230704	down
ENSG00000205927	OLIG2	0.487741	-1.03581	0.000705083	down
ENSG00000103404	USP31	0.487285	-1.03716	0.000230639	down
ENSG00000119139	TJP2	0.486712	-1.03886	0.000295682	down
ENSG00000165169	DYNLT3	0.486227	-1.0403	0.00103701	down
ENSG00000164604	GPR85	0.486189	-1.04041	0.00026112	down
ENSG00000133019	CHRM3	0.485746	-1.04173	0.00450552	down
ENSG00000131711	MAP1B	0.485045	-1.04381	0.000761303	down
ENSG00000111371	SLC38A1	0.484769	-1.04463	0.00023518	down
ENSG00000184156	KCNQ3	0.484758	-1.04466	0.000405999	down
ENSG00000152104	PTPN14	0.484737	-1.04473	0.000293494	down
ENSG00000258947	TUBB3	0.484384	-1.04578	0.000239433	down
ENSG00000154734	ADAMTS1	0.483983	-1.04697	0.000230964	down
ENSG00000213694	S1PR3	0.483926	-1.04714	0.00214322	down
ENSG00000010810	FYN	0.483161	-1.04942	0.000235334	down
ENSG00000159640	ACE	0.482583	-1.05115	0.0133162	down
ENSG00000196912	ANKRD36B	0.482518	-1.05134	0.00629048	down
ENSG00000217801	RP11-465B22.3	0.481645	-1.05396	0.00179513	down
ENSG00000164023	SGMS2	0.481439	-1.05458	0.00122967	down
ENSG00000163629	PTPN13	0.480594	-1.05711	0.0107049	down
ENSG00000166532	RIMKLB	0.480518	-1.05734	0.00099597	down
ENSG00000139220	PPFIA2	0.480034	-1.05879	0.000231754	down
ENSG00000143554	SLC27A3	0.479677	-1.05986	0.00471909	down
ENSG00000165685	TMEM52B	0.478545	-1.06327	0.022839	down
ENSG00000267272	LINC01140	0.478536	-1.0633	0.000387492	down
ENSG00000249978	TRGV7	0.478096	-1.06463	0.0306997	down
ENSG00000238005	RP11-443B7.1	0.477666	-1.06593	0.000339789	down
ENSG00000272414	FAM47E-STBD1	0.477322	-1.06697	0.000230641	down
ENSG00000134215	VAV3	0.476144	-1.07053	0.000232111	down
ENSG00000183578	TNFAIP8L3	0.476132	-1.07057	0.000230842	down
ENSG00000105808	RASA4	0.475993	-1.07099	0.0058094	down
ENSG00000153885	KCTD15	0.475789	-1.0716	0.000691958	down
ENSG00000158859	ADAMTS4	0.47543	-1.0727	0.00386861	down
ENSG00000120658	ENOX1	0.475289	-1.07312	0.0242989	down
ENSG00000163701	IL17RE	0.47434	-1.07601	0.0161874	down
ENSG00000127334	DYRK2	0.473525	-1.07849	0.000230694	down
ENSG00000176463	SLCO3A1	0.47337	-1.07896	0.000252283	down
ENSG00000163563	MNDA	0.472975	-1.08016	0.000234193	down
ENSG00000184574	LPAR5	0.471886	-1.08349	0.000237729	down
ENSG00000276116	FUT8-AS1	0.471857	-1.08358	0.00258461	down
ENSG00000153064	BANK1	0.471674	-1.08414	0.00117074	down
ENSG00000173706	HEG1	0.471361	-1.0851	0.000410681	down
ENSG00000059804	SLC2A3	0.47132	-1.08522	0.000844593	down
ENSG00000185650	ZFP36L1	0.471048	-1.08605	0.000231486	down
ENSG00000146674	IGFBP3	0.470698	-1.08713	0.000230692	down
ENSG00000168556	ING2	0.470539	-1.08761	0.00350431	down
ENSG00000109654	TRIM2	0.468847	-1.09281	0.000239806	down
ENSG00000134061	CD180	0.468619	-1.09351	0.000246456	down
ENSG00000261737	RP4-612B15.3	0.468598	-1.09358	0.000232832	down
ENSG00000151650	VENTX	0.467573	-1.09674	0.00128834	down
ENSG00000281501	SEPSECS-AS1	0.467321	-1.09751	0.00522655	down
ENSG00000113810	SMC4	0.465695	-1.10254	0.000235378	down
ENSG00000138172	CALHM2	0.465464	-1.10326	0.000885265	down
ENSG00000101311	FERMT1	0.46412	-1.10743	0.0486233	down
ENSG00000260566	RP11-20G6.3	0.461697	-1.11498	0.00317308	down
ENSG00000282889	AL365273.1	0.461649	-1.11513	0.000664521	down
ENSG00000198216	CACNA1E	0.46111	-1.11682	0.000402234	down
ENSG00000169548	ZNF280A	0.460552	-1.11856	0.00446772	down
ENSG00000254887	CTC-378H22.1	0.459391	-1.1222	0.0268915	down
ENSG00000155307	SAMSN1	0.458858	-1.12388	0.000634687	down
ENSG00000069974	RAB27A	0.4583	-1.12564	0.000298006	down
ENSG00000137267	TUBB2A	0.456239	-1.13214	0.000452477	down
ENSG00000261707	RP11-264M12.2	0.455401	-1.13479	0.00524699	down
ENSG00000154429	CCSAP	0.455188	-1.13547	0.00025889	down
ENSG00000143797	MBOAT2	0.455146	-1.1356	0.00147235	down
ENSG00000181982	CCDC149	0.454585	-1.13738	0.000230639	down
ENSG00000166927	MS4A7	0.45457	-1.13743	0.000233568	down
ENSG00000134531	EMP1	0.453093	-1.14212	0.000230639	down
ENSG00000180767	CHST13	0.452913	-1.1427	0.00858184	down
ENSG00000281404	LINC01176	0.451659	-1.14669	0.00271924	down
ENSG00000225968	ELFN1	0.450023	-1.15193	0.00310253	down
ENSG00000152582	SPEF2	0.449924	-1.15225	0.000240726	down
ENSG00000130396	AFDN	0.448755	-1.156	0.000378926	down
ENSG00000229124	VIM-AS1	0.448595	-1.15651	0.000683559	down
ENSG00000235162	C12orf75	0.448113	-1.15806	0.00134855	down
ENSG00000108018	SORCS1	0.44674	-1.16249	0.000257659	down
ENSG00000038945	MSR1	0.445475	-1.16658	0.00023083	down
ENSG00000253358	GS1-251I9.3	0.444222	-1.17065	0.0101027	down
ENSG00000167994	RAB3IL1	0.443436	-1.1732	0.0122878	down
ENSG00000110665	C11orf21	0.442821	-1.17521	0.000251112	down
ENSG00000183023	SLC8A1	0.441561	-1.17931	0.000230717	down
ENSG00000144354	CDCA7	0.440878	-1.18155	0.000238602	down
ENSG00000143013	LMO4	0.440656	-1.18228	0.000230743	down
ENSG00000196781	TLE1	0.440454	-1.18294	0.000230717	down
ENSG00000184635	ZNF93	0.43987	-1.18485	0.000301418	down
ENSG00000026508	CD44	0.439317	-1.18667	0.00023064	down
ENSG00000152954	NRSN1	0.438437	-1.18956	0.000345772	down
ENSG00000168811	IL12A	0.437579	-1.19238	0.0425536	down
ENSG00000150687	PRSS23	0.437034	-1.19418	0.000240293	down
ENSG00000258875	CTD-2547L24.3	0.434626	-1.20215	0.00202411	down
ENSG00000106701	FSD1L	0.433957	-1.20438	0.000261933	down
ENSG00000131019	ULBP3	0.433235	-1.20678	0.00260382	down
ENSG00000117602	RCAN3	0.432673	-1.20865	0.000424187	down
ENSG00000113368	LMNB1	0.432567	-1.20901	0.000230639	down
ENSG00000257718	RP11-396F22.1	0.432114	-1.21052	0.00172576	down
ENSG00000137203	TFAP2A	0.431758	-1.21171	0.000665239	down
ENSG00000258376	RP4-647C14.2	0.430345	-1.21643	0.0014371	down
ENSG00000149635	OCSTAMP	0.430303	-1.21658	0.000366627	down
ENSG00000259760	RP11-20G13.2	0.430174	-1.21701	0.00109807	down
ENSG00000102683	SGCG	0.426108	-1.23071	0.0388069	down
ENSG00000162636	FAM102B	0.424314	-1.2368	0.000230639	down
ENSG00000027697	IFNGR1	0.423516	-1.23951	0.000230716	down
ENSG00000185614	FAM212A	0.423505	-1.23955	0.00398427	down
ENSG00000005059	MCUB	0.422404	-1.24331	0.000660523	down
ENSG00000069702	TGFBR3	0.42197	-1.24479	0.00245385	down
ENSG00000219607	PPP1R3G	0.421957	-1.24483	0.000342655	down
ENSG00000237520	RP11-443B7.2	0.421061	-1.2479	0.00491331	down
ENSG00000180354	MTURN	0.420257	-1.25066	0.000230642	down
ENSG00000135842	FAM129A	0.418423	-1.25697	0.000232845	down
ENSG00000213626	LBH	0.417916	-1.25872	0.000276797	down
ENSG00000268357	VN1R81P	0.416893	-1.26225	0.00880475	down
ENSG00000184838	PRR16	0.416354	-1.26412	0.000234606	down
ENSG00000165023	DIRAS2	0.41608	-1.26507	0.000230742	down
ENSG00000168685	IL7R	0.413186	-1.27514	0.000230642	down
ENSG00000028277	POU2F2	0.413031	-1.27568	0.000238687	down
ENSG00000184702	SEPTIN5	0.411347	-1.28157	0.000492916	down
ENSG00000128641	MYO1B	0.411165	-1.28221	0.000247681	down
ENSG00000147036	LANCL3	0.410386	-1.28495	0.000230639	down
ENSG00000280231	LA16c-380F5.3	0.409902	-1.28665	0.00779523	down
ENSG00000154928	EPHB1	0.409033	-1.28971	0.00023201	down
ENSG00000138623	SEMA7A	0.407968	-1.29347	0.00328639	down
ENSG00000140749	IGSF6	0.407156	-1.29635	0.00123853	down
ENSG00000154310	TNIK	0.406975	-1.29699	0.000572122	down
ENSG00000129422	MTUS1	0.405757	-1.30131	0.000235343	down
ENSG00000134343	ANO3	0.404473	-1.30588	0.000666443	down
ENSG00000135362	PRR5L	0.403416	-1.30966	0.000305791	down
ENSG00000271216	LINC01050	0.40244	-1.31315	0.00189031	down
ENSG00000197301	RP11-366L20.2	0.401294	-1.31727	0.000823177	down
ENSG00000102539	MLNR	0.401262	-1.31738	0.0114644	down
ENSG00000186260	MKL2	0.401115	-1.31791	0.000277581	down
ENSG00000187210	GCNT1	0.400835	-1.31892	0.000230639	down
ENSG00000273487	RP4-621B10.8	0.400832	-1.31893	0.00652176	down
ENSG00000197629	MPEG1	0.399351	-1.32427	0.000230658	down
ENSG00000185567	AHNAK2	0.399109	-1.32515	0.0289025	down
ENSG00000184271	POU6F1	0.398284	-1.32813	0.000296482	down
ENSG00000116741	RGS2	0.396179	-1.33578	0.000230639	down
ENSG00000174718	KIAA1551	0.394894	-1.34046	0.000235912	down
ENSG00000138449	SLC40A1	0.393288	-1.34634	0.000388667	down
ENSG00000247746	USP51	0.393056	-1.34719	0.00383496	down
ENSG00000118308	LRMP	0.392989	-1.34744	0.000230639	down
ENSG00000114487	MORC1	0.391936	-1.35131	0.00856917	down
ENSG00000164221	CCDC112	0.391078	-1.35447	0.000258947	down
ENSG00000026025	VIM	0.38981	-1.35916	0.000233559	down
ENSG00000206560	ANKRD28	0.387327	-1.36838	0.000230639	down
ENSG00000163814	CDCP1	0.387291	-1.36851	0.00441883	down
ENSG00000146070	PLA2G7	0.385926	-1.3736	0.000896108	down
ENSG00000163661	PTX3	0.38527	-1.37606	0.0051691	down
ENSG00000205856	C22orf42	0.383992	-1.38085	0.00334634	down
ENSG00000067082	KLF6	0.381287	-1.39105	0.000230641	down
ENSG00000198945	L3MBTL3	0.381033	-1.39201	0.000230639	down
ENSG00000020577	SAMD4A	0.378724	-1.40078	0.000250182	down
ENSG00000150681	RGS18	0.378579	-1.40133	0.000437326	down
ENSG00000082458	DLG3	0.37842	-1.40194	0.000230662	down
ENSG00000102271	KLHL4	0.377903	-1.40391	0.000239063	down
ENSG00000101213	PTK6	0.377393	-1.40586	0.013523	down
ENSG00000087510	TFAP2C	0.373163	-1.42212	0.00215317	down
ENSG00000102781	KATNAL1	0.37202	-1.42655	0.000383449	down
ENSG00000183508	FAM46C	0.371861	-1.42717	0.000230644	down
ENSG00000135549	PKIB	0.370743	-1.43151	0.000308254	down
ENSG00000254054	RP11-156K13.3	0.370595	-1.43208	0.000268941	down
ENSG00000038427	VCAN	0.370403	-1.43283	0.00023575	down
ENSG00000047597	XK	0.369753	-1.43536	0.0002321	down
ENSG00000124942	AHNAK	0.369551	-1.43616	0.00189942	down
ENSG00000258449	RP11-713N11.4	0.368838	-1.43894	0.000388604	down
ENSG00000276842	RP11-713N11.6	0.365316	-1.45278	0.00538024	down
ENSG00000181444	ZNF467	0.364949	-1.45423	0.00175326	down
ENSG00000119714	GPR68	0.36227	-1.46486	0.000474713	down
ENSG00000170667	RASA4B	0.362116	-1.46547	0.002699	down
ENSG00000237499	RP11-356I2.4	0.361696	-1.46715	0.00259101	down
ENSG00000163508	EOMES	0.361688	-1.46718	0.000230659	down
ENSG00000198729	PPP1R14C	0.36132	-1.46865	0.000234025	down
ENSG00000188906	LRRK2	0.360539	-1.47177	0.000249185	down
ENSG00000272379	RP1-257A7.5	0.355867	-1.49059	0.0203828	down
ENSG00000176438	SYNE3	0.355849	-1.49066	0.000232328	down
ENSG00000243160	RP11-342F17.2	0.353823	-1.4989	0.0138986	down
ENSG00000165801	ARHGEF40	0.350335	-1.51319	0.000324784	down
ENSG00000121989	ACVR2A	0.34833	-1.52147	0.000237248	down
ENSG00000115594	IL1R1	0.347473	-1.52503	0.00023356	down
ENSG00000130164	LDLR	0.34247	-1.54595	0.000291469	down
ENSG00000180066	C10orf91	0.341012	-1.55211	0.000258828	down
ENSG00000147145	LPAR4	0.339749	-1.55746	0.000368077	down
ENSG00000188133	TMEM215	0.339575	-1.5582	0.000327795	down
ENSG00000168427	KLHL30	0.338439	-1.56303	0.0103009	down
ENSG00000211866	TRAJ23	0.337482	-1.56712	0.000319522	down
ENSG00000197632	SERPINB2	0.334944	-1.57801	0.0174007	down
ENSG00000145864	GABRB2	0.332518	-1.58849	0.000230639	down
ENSG00000172322	CLEC12A	0.331167	-1.59437	0.000518933	down
ENSG00000275202	RP11-156K23.3	0.328837	-1.60456	0.000540148	down
ENSG00000163171	CDC42EP3	0.328006	-1.60821	0.000230642	down
ENSG00000253671	RP11-806O11.1	0.327943	-1.60848	0.000773612	down
ENSG00000095951	HIVEP1	0.327366	-1.61102	0.000238151	down
ENSG00000173546	CSPG4	0.327261	-1.61149	0.00490203	down
ENSG00000081923	ATP8B1	0.326861	-1.61325	0.000230731	down
ENSG00000171517	LPAR3	0.325309	-1.62012	0.000271428	down
ENSG00000161647	MPP3	0.321248	-1.63824	0.000230639	down
ENSG00000170545	SMAGP	0.321132	-1.63876	0.00201725	down
ENSG00000278126	RP11-454E5.4	0.32027	-1.64264	0.0156712	down
ENSG00000151575	TEX9	0.314234	-1.67009	0.000233947	down
ENSG00000153814	JAZF1	0.314203	-1.67023	0.000930421	down
ENSG00000115718	PROC	0.309678	-1.69116	0.00294443	down
ENSG00000277734	TRAC	0.305683	-1.70989	0.000230639	down
ENSG00000120280	CXorf21	0.303172	-1.72179	0.000230639	down
ENSG00000125245	GPR18	0.296366	-1.75455	0.000258834	down
ENSG00000263961	C1orf186	0.296091	-1.75589	0.000230639	down
ENSG00000107249	GLIS3	0.295893	-1.75685	0.000231715	down
ENSG00000270099	RP11-248J23.7	0.292058	-1.77567	0.000275553	down
ENSG00000153993	SEMA3D	0.291917	-1.77637	0.000236119	down
ENSG00000164440	TXLNB	0.291172	-1.78006	0.000230644	down
ENSG00000186767	SPIN4	0.2802	-1.83547	0.000230639	down
ENSG00000264443	RP4-594I10.3	0.272748	-1.87436	0.00200325	down
ENSG00000222898	RN7SKP97	0.272185	-1.87734	0.000387355	down
ENSG00000150347	ARID5B	0.264423	-1.91908	0.000230639	down
ENSG00000218565	RP11-12A2.1	0.262943	-1.92718	0.00220561	down
ENSG00000091129	NRCAM	0.260857	-1.93867	0.000230656	down
ENSG00000246877	DNM1P35	0.258508	-1.95172	0.000638699	down
ENSG00000182389	CACNB4	0.257946	-1.95486	0.000230836	down
ENSG00000073712	FERMT2	0.253049	-1.98251	0.000230662	down
ENSG00000128268	MGAT3	0.251688	-1.99029	0.00791295	down
ENSG00000113494	PRLR	0.249955	-2.00026	0.000235795	down
ENSG00000234311	RP11-432J24.3	0.24937	-2.00364	0.000234222	down
ENSG00000270956	RP11-65L3.4	0.247148	-2.01656	0.000769413	down
ENSG00000170745	KCNS3	0.246434	-2.02073	0.00028239	down
ENSG00000227973	PIN4P1	0.246194	-2.02214	0.0355675	down
ENSG00000262097	CTD-2135D7.5	0.243561	-2.03764	0.000238561	down
ENSG00000214900	LINC01588	0.239869	-2.05968	0.000230892	down
ENSG00000272446	RP1-225E12.3	0.235326	-2.08727	0.000497199	down
ENSG00000253522	MIR3142HG	0.228387	-2.13045	0.000481856	down
ENSG00000169252	ADRB2	0.2274	-2.1367	0.000230639	down
ENSG00000169508	GPR183	0.225803	-2.14686	0.000233684	down
ENSG00000140682	TGFB1I1	0.225709	-2.14747	0.000250016	down
ENSG00000180044	C3orf80	0.223597	-2.16103	0.000230639	down
ENSG00000148798	INA	0.220111	-2.18369	0.00023064	down
ENSG00000110042	DTX4	0.218041	-2.19733	0.000230662	down
ENSG00000125384	PTGER2	0.211118	-2.24388	0.00028212	down
ENSG00000156966	B3GNT7	0.205266	-2.28444	0.00111043	down
ENSG00000141655	TNFRSF11A	0.191354	-2.38569	0.000230987	down
ENSG00000276600	RAB7B	0.184475	-2.4385	0.000230639	down
ENSG00000174136	RGMB	0.182135	-2.45692	0.000230639	down
ENSG00000279232	AC008522.1	0.176633	-2.50117	0.000230639	down
ENSG00000102554	KLF5	0.163709	-2.6108	0.000432369	down
ENSG00000164484	TMEM200A	0.159211	-2.65099	0.000237223	down
ENSG00000253177	RP11-100L22.1	0.139769	-2.83889	0.00100466	down
ENSG00000246763	RGMB-AS1	0.130733	-2.93531	0.000264359	down
ENSG00000227191	TRGC2	0.124068	-3.0108	0.00235928	down
ENSG00000117525	F3	0.120353	-3.05466	0.000269965	down
ENSG00000146950	SHROOM2	0.117314	-3.09155	0.000230639	down
ENSG00000168329	CX3CR1	0.116115	-3.10637	0.000230639	down
ENSG00000168334	XIRP1	0.0470684	-4.4091	0.000230793	down

## Sheet: 1,25-vitD_vs_control
Gene ID	Gene Symbol	FC ([1,25-vitD] vs [control])	Log2 FC	p-value ([1,25-vitD] vs [control])	Regulation
ENSG00000019186	CYP24A1	238.164	7.89581	0.000230639	up
ENSG00000170458	CD14	31.128	4.96014	0.000230639	up
ENSG00000167680	SEMA6B	24.627	4.62217	0.000231093	up
ENSG00000003137	CYP26B1	19.2408	4.26609	0.000230639	up
ENSG00000198203	SULT1C2	17.7276	4.14793	0.000231077	up
ENSG00000164047	CAMP	15.6153	3.96489	0.000264085	up
ENSG00000165959	CLMN	13.707	3.77684	0.000230648	up
ENSG00000165140	FBP1	11.8127	3.56227	0.000230639	up
ENSG00000123689	G0S2	11.1912	3.4843	0.000230639	up
ENSG00000150676	CCDC83	10.5713	3.40208	0.000230722	up
ENSG00000225756	DBH-AS1	8.28779	3.05099	0.000567916	up
ENSG00000273110	RP11-350G8.9	8.25779	3.04576	0.000231416	up
ENSG00000169291	SHE	7.85923	2.97439	0.000230639	up
ENSG00000113070	HBEGF	7.0765	2.82304	0.000230639	up
ENSG00000163239	TDRD10	6.64356	2.73196	0.000235909	up
ENSG00000228340	MIR646HG	6.45622	2.69069	0.000247868	up
ENSG00000120217	CD274	5.98654	2.58172	0.000823045	up
ENSG00000139832	RAB20	4.71104	2.23604	0.000230639	up
ENSG00000273906	RP11-115H13.1	4.64103	2.21444	0.00185474	up
ENSG00000186862	PDZD7	4.63348	2.21209	0.000230904	up
ENSG00000277501	RP11-697E22.2	4.44395	2.15184	0.0256845	up
ENSG00000140598	EFL1	4.25619	2.08956	0.000230639	up
ENSG00000259404	EFTUD1P1	4.19787	2.06966	0.00684956	up
ENSG00000124731	TREM1	4.13175	2.04675	0.000234756	up
ENSG00000103241	FOXF1	4.09276	2.03307	0.00023101	up
ENSG00000258086	RP11-753H16.5	4.07548	2.02697	0.00739801	up
ENSG00000165731	RET	3.91658	1.96959	0.000230639	up
ENSG00000249395	CASC9	3.63776	1.86305	0.000270353	up
ENSG00000123095	BHLHE41	3.62141	1.85655	0.000409913	up
ENSG00000171227	TMEM37	3.56443	1.83367	0.000230639	up
ENSG00000155846	PPARGC1B	3.45283	1.78778	0.00023081	up
ENSG00000278763	FAM27B	3.40433	1.76737	0.0244595	up
ENSG00000178726	THBD	3.3959	1.76379	0.000230639	up
ENSG00000254528	RP11-728F11.4	3.33782	1.73891	0.00695056	up
ENSG00000205593	DENND6B	3.33533	1.73783	0.000276297	up
ENSG00000113327	GABRG2	3.307	1.72552	0.000233454	up
ENSG00000185909	KLHDC8B	3.30604	1.7251	0.00158278	up
ENSG00000123453	SARDH	3.16995	1.66446	0.0019582	up
ENSG00000176659	C20orf197	3.13197	1.64707	0.000252398	up
ENSG00000114019	AMOTL2	2.99862	1.5843	0.00340261	up
ENSG00000182667	NTM	2.90862	1.54034	0.000366251	up
ENSG00000123096	SSPN	2.90516	1.53862	0.00081684	up
ENSG00000151693	ASAP2	2.88422	1.52818	0.000373806	up
ENSG00000206147	RPL23AP57	2.8566	1.5143	0.0208449	up
ENSG00000207496	SNORA7A	2.84671	1.5093	0.0223248	up
ENSG00000156711	MAPK13	2.84595	1.50891	0.000232613	up
ENSG00000258521	RP11-638I2.9	2.83815	1.50495	0.0017052	up
ENSG00000075223	SEMA3C	2.78829	1.47938	0.000583432	up
ENSG00000269680	CTD-3128G10.6	2.75765	1.46344	0.00704427	up
ENSG00000165359	INTS6L	2.75746	1.46334	0.000230639	up
ENSG00000042980	ADAM28	2.75678	1.46298	0.000230639	up
ENSG00000130775	THEMIS2	2.73082	1.44933	0.000230639	up
ENSG00000134955	SLC37A2	2.72625	1.44692	0.000301929	up
ENSG00000169896	ITGAM	2.69255	1.42897	0.000230642	up
ENSG00000145642	FAM159B	2.69115	1.42822	0.00109464	up
ENSG00000004468	CD38	2.68822	1.42665	0.000230756	up
ENSG00000256235	SMIM3	2.63225	1.3963	0.000230639	up
ENSG00000075461	CACNG4	2.62397	1.39175	0.0118895	up
ENSG00000205086	C2orf91	2.60577	1.38171	0.000401258	up
ENSG00000267890	CTD-2126E3.4	2.60107	1.3791	0.0043876	up
ENSG00000163125	RPRD2	2.59154	1.37381	0.000244222	up
ENSG00000171236	LRG1	2.57023	1.3619	0.000272313	up
ENSG00000125430	HS3ST3B1	2.56884	1.36112	0.000230639	up
ENSG00000180530	NRIP1	2.52887	1.33849	0.000231176	up
ENSG00000175489	LRRC25	2.49889	1.32129	0.000277033	up
ENSG00000163568	AIM2	2.4908	1.31661	0.0301989	up
ENSG00000261349	RP3-465N24.5	2.47436	1.30706	0.0210989	up
ENSG00000198125	MB	2.47277	1.30613	0.000245052	up
ENSG00000198873	GRK5	2.46741	1.303	0.000426407	up
ENSG00000137726	FXYD6	2.41617	1.27272	0.00024623	up
ENSG00000197599	CCDC154	2.38591	1.25454	0.00583901	up
ENSG00000131669	NINJ1	2.38418	1.25349	0.000293576	up
ENSG00000122863	CHST3	2.38099	1.25156	0.000233283	up
ENSG00000172216	CEBPB	2.37951	1.25066	0.000445311	up
ENSG00000168528	SERINC2	2.3787	1.25017	0.000356879	up
ENSG00000099985	OSM	2.35982	1.23868	0.00613414	up
ENSG00000103249	CLCN7	2.35835	1.23778	0.00725552	up
ENSG00000264107	RP11-848P1.5	2.33389	1.22274	0.00986234	up
ENSG00000178695	KCTD12	2.31338	1.21	0.000231558	up
ENSG00000115523	GNLY	2.31096	1.20849	0.000782301	up
ENSG00000139567	ACVRL1	2.30954	1.20761	0.000259959	up
ENSG00000131401	NAPSB	2.29377	1.19772	0.0080783	up
ENSG00000135547	HEY2	2.27205	1.18399	0.00128346	up
ENSG00000112039	FANCE	2.25651	1.1741	0.00023104	up
ENSG00000137198	GMPR	2.25587	1.17368	0.00138221	up
ENSG00000225026	AC091492.2	2.23971	1.16331	0.0298342	up
ENSG00000164920	OSR2	2.23872	1.16268	0.00702358	up
ENSG00000131668	BARX1	2.23578	1.16078	0.00137112	up
ENSG00000114268	PFKFB4	2.22627	1.15463	0.000247469	up
ENSG00000012779	ALOX5	2.2119	1.14529	0.00281047	up
ENSG00000133056	PIK3C2B	2.21133	1.14491	0.000657305	up
ENSG00000197635	DPP4	2.19763	1.13595	0.000919088	up
ENSG00000131435	PDLIM4	2.1854	1.12789	0.000616982	up
ENSG00000135503	ACVR1B	2.18393	1.12693	0.000234609	up
ENSG00000003989	SLC7A2	2.1734	1.11996	0.00107482	up
ENSG00000279518	AC083843.4	2.16486	1.11427	0.000246975	up
ENSG00000130066	SAT1	2.15181	1.10555	0.000342111	up
ENSG00000169403	PTAFR	2.1484	1.10326	0.00052508	up
ENSG00000162493	PDPN	2.13699	1.09558	0.000230646	up
ENSG00000164048	ZNF589	2.12439	1.08705	0.000230643	up
ENSG00000157168	NRG1	2.10483	1.07371	0.000239227	up
ENSG00000185332	TMEM105	2.07683	1.05438	0.000366728	up
ENSG00000205683	DPF3	2.05569	1.03963	0.000230643	up
ENSG00000169429	CXCL8	2.04738	1.03378	0.00110199	up
ENSG00000143320	CRABP2	2.02567	1.0184	0.0273208	up
ENSG00000067798	NAV3	2.01781	1.01279	0.00023364	up
ENSG00000026652	AGPAT4	2.0169	1.01214	0.000230845	up
ENSG00000136802	LRRC8A	2.01328	1.00955	0.000517597	up
ENSG00000187079	TEAD1	2.00839	1.00604	0.000297359	up
ENSG00000116990	MYCL	2.00739	1.00532	0.00035544	up
ENSG00000036672	USP2	2.00491	1.00354	0.000230647	up
ENSG00000102804	TSC22D1	1.99884	0.99916	0.000239543	up
ENSG00000112715	VEGFA	1.99686	0.997732	0.000231783	up
ENSG00000164949	GEM	1.99054	0.993156	0.000230713	up
ENSG00000121895	TMEM156	1.98075	0.986047	0.0109959	up
ENSG00000196562	SULF2	1.96962	0.977918	0.00175322	up
ENSG00000165879	FRAT1	1.96478	0.974371	0.00149108	up
ENSG00000067066	SP100	1.95989	0.970773	0.00023756	up
ENSG00000185551	NR2F2	1.95802	0.969399	0.000524395	up
ENSG00000272841	RP3-428L16.2	1.95569	0.96768	0.00093393	up
ENSG00000182162	P2RY8	1.94469	0.959537	0.000231505	up
ENSG00000250240	CTD-2154I11.2	1.94079	0.956642	0.000935718	up
ENSG00000018280	SLC11A1	1.92243	0.942931	0.00127493	up
ENSG00000151726	ACSL1	1.90854	0.932466	0.000230915	up
ENSG00000255245	FXYD6-FXYD2	1.90828	0.932274	0.0234888	up
ENSG00000140030	GPR65	1.90572	0.930334	0.000384778	up
ENSG00000245848	CEBPA	1.90283	0.928144	0.00749447	up
ENSG00000220685	RP11-530A18.1	1.88528	0.914782	0.00042841	up
ENSG00000129353	SLC44A2	1.88345	0.913374	0.000521833	up
ENSG00000139174	PRICKLE1	1.86837	0.901779	0.000230645	up
ENSG00000198205	ZXDA	1.86748	0.901096	0.00234649	up
ENSG00000186480	INSIG1	1.86503	0.8992	0.000246018	up
ENSG00000184232	OAF	1.85497	0.891397	0.00265252	up
ENSG00000267757	EML2-AS1	1.84787	0.885861	0.0385522	up
ENSG00000139572	GPR84	1.84095	0.880453	0.000231808	up
ENSG00000198959	TGM2	1.83741	0.877671	0.00363729	up
ENSG00000171105	INSR	1.83517	0.875915	0.000230639	up
ENSG00000154127	UBASH3B	1.83442	0.875326	0.000232037	up
ENSG00000123146	ADGRE5	1.83174	0.873217	0.00679585	up
ENSG00000127084	FGD3	1.82951	0.871454	0.01263	up
ENSG00000104228	TRIM35	1.82593	0.868628	0.000253704	up
ENSG00000136048	DRAM1	1.82446	0.867466	0.000277108	up
ENSG00000258989	RP11-47I22.4	1.81839	0.862661	0.00113661	up
ENSG00000122861	PLAU	1.80791	0.85432	0.000233582	up
ENSG00000147650	LRP12	1.80366	0.850925	0.000329689	up
ENSG00000145040	UCN2	1.80134	0.849074	0.0233532	up
ENSG00000099860	GADD45B	1.79854	0.846825	0.000230786	up
ENSG00000177453	NIM1K	1.79206	0.841618	0.0242783	up
ENSG00000165233	CARD19	1.78895	0.839111	0.00035202	up
ENSG00000244026	FAM86DP	1.77746	0.829819	0.00259069	up
ENSG00000161638	ITGA5	1.77711	0.829535	0.000522202	up
ENSG00000242252	BGLAP	1.77268	0.825934	0.0294507	up
ENSG00000126778	SIX1	1.77259	0.825863	0.000672791	up
ENSG00000159399	HK2	1.76891	0.822865	0.000232491	up
ENSG00000113742	CPEB4	1.76426	0.819066	0.000576785	up
ENSG00000007350	TKTL1	1.75219	0.809158	0.00388963	up
ENSG00000213023	SYT3	1.74924	0.806732	0.0281603	up
ENSG00000187764	SEMA4D	1.74626	0.804265	0.000230639	up
ENSG00000178537	SLC25A20	1.74503	0.803253	0.00026183	up
ENSG00000215246	RP11-43F13.3	1.74171	0.800508	0.000534147	up
ENSG00000088367	EPB41L1	1.7344	0.794435	0.000920826	up
ENSG00000225091	SNORA71A	1.73389	0.794013	0.0059266	up
ENSG00000127946	HIP1	1.73205	0.79248	0.00920368	up
ENSG00000125538	IL1B	1.72375	0.785553	0.00029454	up
ENSG00000196878	LAMB3	1.72362	0.785444	0.00812119	up
ENSG00000100906	NFKBIA	1.71846	0.781116	0.000293109	up
ENSG00000273002	RP11-336K24.12	1.71673	0.779667	0.00473516	up
ENSG00000154102	C16orf74	1.71616	0.779186	0.0419323	up
ENSG00000271121	NUDT4P2	1.71166	0.7754	0.00436195	up
ENSG00000260941	LINC00622	1.71012	0.7741	0.0414014	up
ENSG00000091490	SEL1L3	1.70735	0.771762	0.000230639	up
ENSG00000118689	FOXO3	1.70586	0.770495	0.000234384	up
ENSG00000269926	RP11-442H21.2	1.70494	0.769719	0.0443583	up
ENSG00000158156	XKR8	1.70484	0.769634	0.00579474	up
ENSG00000172671	ZFAND4	1.70452	0.769368	0.000492565	up
ENSG00000178951	ZBTB7A	1.70382	0.768776	0.0028875	up
ENSG00000257225	RP11-328C8.4	1.70162	0.766906	0.000244194	up
ENSG00000279355	AGPAT4-IT1	1.69279	0.759405	0.000811011	up
ENSG00000163633	C4orf36	1.69185	0.7586	0.00109057	up
ENSG00000027075	PRKCH	1.68881	0.756011	0.000311287	up
ENSG00000273033	RP11-67L2.2	1.68625	0.753814	0.00387501	up
ENSG00000116584	ARHGEF2	1.68057	0.748952	0.00171971	up
ENSG00000185361	TNFAIP8L1	1.6805	0.748891	0.00184046	up
ENSG00000198597	ZNF536	1.67274	0.742211	0.0123232	up
ENSG00000143858	SYT2	1.67269	0.742168	0.0407254	up
ENSG00000171101	SIGLEC17P	1.66923	0.739179	0.000505819	up
ENSG00000182022	CHST15	1.6685	0.738551	0.0015307	up
ENSG00000189337	KAZN	1.66353	0.734251	0.000673184	up
ENSG00000143384	MCL1	1.65865	0.730009	0.000230844	up
ENSG00000104419	NDRG1	1.65696	0.728542	0.000231716	up
ENSG00000173598	NUDT4	1.64397	0.717186	0.00287301	up
ENSG00000177144	NUDT4P1	1.64096	0.714544	0.0150761	up
ENSG00000277443	MARCKS	1.63862	0.712484	0.000919203	up
ENSG00000171657	GPR82	1.63296	0.707486	0.0214489	up
ENSG00000259820	AC083843.1	1.62933	0.704277	0.004724	up
ENSG00000077420	APBB1IP	1.62789	0.703004	0.000232148	up
ENSG00000240859	AC093627.10	1.62107	0.696944	0.0309434	up
ENSG00000235609	AF127936.9	1.61883	0.694953	0.00428868	up
ENSG00000177706	FAM20C	1.61767	0.693917	0.0210716	up
ENSG00000003402	CFLAR	1.61584	0.692286	0.000701427	up
ENSG00000269480	CTD-3032J10.3	1.61361	0.690294	0.0312906	up
ENSG00000145757	SPATA9	1.61189	0.68875	0.0319325	up
ENSG00000182606	TRAK1	1.61105	0.688	0.00023242	up
ENSG00000172159	FRMD3	1.60457	0.682187	0.00717955	up
ENSG00000198142	SOWAHC	1.60255	0.680365	0.0170303	up
ENSG00000237945	LINC00649	1.60108	0.679042	0.00171508	up
ENSG00000148680	HTR7	1.59871	0.676909	0.00030747	up
ENSG00000106003	LFNG	1.59368	0.672358	0.0350231	up
ENSG00000279821	RP11-1334A24.5	1.59063	0.669601	0.011829	up
ENSG00000266728	AC015688.3	1.58914	0.668249	0.0033448	up
ENSG00000276289	KCNE1B	1.58887	0.668001	0.0118817	up
ENSG00000277156	RP11-496I2.5	1.58867	0.667822	0.0129992	up
ENSG00000173846	PLK3	1.58364	0.663244	0.00647674	up
ENSG00000059758	CDK17	1.58205	0.661799	0.000276856	up
ENSG00000128626	MRPS12	1.57789	0.657996	0.0446434	up
ENSG00000100234	TIMP3	1.57202	0.652617	0.00023071	up
ENSG00000246582	RP11-1149O23.3	1.5699	0.65067	0.00506407	up
ENSG00000196227	FAM217B	1.56985	0.650631	0.00810019	up
ENSG00000105656	ELL	1.56382	0.645077	0.0323913	up
ENSG00000132661	NXT1	1.56286	0.644185	0.000431407	up
ENSG00000172594	SMPDL3A	1.56227	0.643645	0.00299061	up
ENSG00000104689	TNFRSF10A	1.5609	0.642379	0.00873426	up
ENSG00000113068	PFDN1	1.5601	0.641643	0.000241068	up
ENSG00000028137	TNFRSF1B	1.55915	0.64076	0.00412842	up
ENSG00000075426	FOSL2	1.55909	0.640705	0.00160007	up
ENSG00000124257	NEURL2	1.55675	0.638539	0.0493476	up
ENSG00000128805	ARHGAP22	1.55307	0.635127	0.0433243	up
ENSG00000184371	CSF1	1.55282	0.634892	0.00432161	up
ENSG00000178104	PDE4DIP	1.54895	0.631291	0.0102988	up
ENSG00000143674	RP5-862P8.2	1.54852	0.63089	0.00468579	up
ENSG00000184083	FAM120C	1.54726	0.629718	0.000458792	up
ENSG00000060982	BCAT1	1.54379	0.626477	0.00233432	up
ENSG00000141968	VAV1	1.54127	0.624121	0.000282299	up
ENSG00000181045	SLC26A11	1.54043	0.623332	0.00202746	up
ENSG00000135604	STX11	1.5373	0.620403	0.00111749	up
ENSG00000137869	CYP19A1	1.53667	0.619808	0.000636631	up
ENSG00000245248	USP2-AS1	1.53591	0.619095	0.0428981	up
ENSG00000136868	SLC31A1	1.5346	0.617862	0.000230655	up
ENSG00000107819	SFXN3	1.53284	0.616206	0.00186656	up
ENSG00000179761	PIPOX	1.53269	0.61607	0.000697789	up
ENSG00000248216	KCTD9P5	1.52996	0.613495	0.0203432	up
ENSG00000182197	EXT1	1.52964	0.61319	0.00123019	up
ENSG00000145685	LHFPL2	1.52963	0.61318	0.000233222	up
ENSG00000051108	HERPUD1	1.5294	0.612969	0.000230689	up
ENSG00000177238	TRIM72	1.52809	0.611731	0.0284061	up
ENSG00000256928	RP11-809N8.2	1.52561	0.609385	0.0121048	up
ENSG00000101384	JAG1	1.52432	0.608164	0.000248024	up
ENSG00000227825	SLC9A7P1	1.51385	0.598227	0.0346281	up
ENSG00000163823	CCR1	1.5129	0.597312	0.000244629	up
ENSG00000117226	GBP3	0.666469	-0.585391	0.0171913	down
ENSG00000107249	GLIS3	0.665625	-0.587218	0.0135051	down
ENSG00000136492	BRIP1	0.664898	-0.588796	0.00922529	down
ENSG00000234353	AP000347.4	0.664017	-0.590707	0.0451963	down
ENSG00000143476	DTL	0.661661	-0.595836	0.000443445	down
ENSG00000179840	PIK3CD-AS1	0.661006	-0.597264	0.0112419	down
ENSG00000125845	BMP2	0.659147	-0.601327	0.000284899	down
ENSG00000164221	CCDC112	0.658626	-0.602468	0.0118287	down
ENSG00000005059	MCUB	0.658097	-0.603629	0.0363656	down
ENSG00000175175	PPM1E	0.657244	-0.605498	0.00969596	down
ENSG00000166927	MS4A7	0.655625	-0.609057	0.00130357	down
ENSG00000154429	CCSAP	0.652933	-0.614993	0.00378464	down
ENSG00000274020	LINC01138	0.652646	-0.615628	0.00183158	down
ENSG00000197275	RAD54B	0.652505	-0.61594	0.0245734	down
ENSG00000258947	TUBB3	0.652109	-0.616816	0.00123025	down
ENSG00000027697	IFNGR1	0.652074	-0.616892	0.000594264	down
ENSG00000263155	MYZAP	0.651718	-0.617681	0.0147845	down
ENSG00000169116	PARM1	0.651199	-0.61883	0.0242568	down
ENSG00000213694	S1PR3	0.651192	-0.618846	0.0391606	down
ENSG00000182389	CACNB4	0.650704	-0.619926	0.0102738	down
ENSG00000146263	MMS22L	0.650553	-0.620261	0.00325907	down
ENSG00000189057	FAM111B	0.649431	-0.622752	0.03665	down
ENSG00000235437	LINC01278	0.648914	-0.623901	0.0281437	down
ENSG00000173391	OLR1	0.647742	-0.626508	0.0366864	down
ENSG00000105011	ASF1B	0.64768	-0.626646	0.00779685	down
ENSG00000154310	TNIK	0.647382	-0.62731	0.0321816	down
ENSG00000118922	KLF12	0.646383	-0.629538	0.00643822	down
ENSG00000095951	HIVEP1	0.645985	-0.630427	0.0124745	down
ENSG00000158691	ZSCAN12	0.645848	-0.630733	0.00717398	down
ENSG00000179820	MYADM	0.644499	-0.633749	0.00738643	down
ENSG00000185650	ZFP36L1	0.644266	-0.634272	0.00053495	down
ENSG00000214900	LINC01588	0.644249	-0.634309	0.0130325	down
ENSG00000231125	AF129075.5	0.644245	-0.634318	0.0332731	down
ENSG00000187554	TLR5	0.643186	-0.636693	0.0473884	down
ENSG00000148798	INA	0.642174	-0.638964	0.00416563	down
ENSG00000146192	FGD2	0.640982	-0.641644	0.0255489	down
ENSG00000100439	ABHD4	0.640892	-0.641846	0.00272369	down
ENSG00000172197	MBOAT1	0.639856	-0.644181	0.0106247	down
ENSG00000238005	RP11-443B7.1	0.639343	-0.645338	0.00436286	down
ENSG00000165891	E2F7	0.637437	-0.649645	0.00100217	down
ENSG00000171631	P2RY6	0.636786	-0.651119	0.00971577	down
ENSG00000185432	METTL7A	0.636506	-0.651753	0.00023924	down
ENSG00000134986	NREP	0.636485	-0.651801	0.000490072	down
ENSG00000189195	BTBD8	0.632275	-0.661376	0.0212575	down
ENSG00000111859	NEDD9	0.630559	-0.665297	0.000735405	down
ENSG00000118503	TNFAIP3	0.62983	-0.666966	0.00143134	down
ENSG00000259327	CTD-2184D3.6	0.629512	-0.667693	0.0150301	down
ENSG00000010810	FYN	0.629177	-0.668462	0.000624063	down
ENSG00000211866	TRAJ23	0.627874	-0.671453	0.0257686	down
ENSG00000236548	RNF217-AS1	0.626912	-0.673666	0.00988071	down
ENSG00000207652	MIR621	0.626197	-0.675312	0.0049755	down
ENSG00000283460	RAD54B	0.624387	-0.679488	0.0466078	down
ENSG00000239269	RPSAP4	0.623611	-0.681281	0.00165983	down
ENSG00000117602	RCAN3	0.62208	-0.684827	0.00966094	down
ENSG00000120280	CXorf21	0.621197	-0.686878	0.00024912	down
ENSG00000138172	CALHM2	0.620508	-0.688478	0.0135499	down
ENSG00000164440	TXLNB	0.620326	-0.688902	0.00115468	down
ENSG00000180044	C3orf80	0.616952	-0.69677	0.00150481	down
ENSG00000163563	MNDA	0.61384	-0.704065	0.000512481	down
ENSG00000277734	TRAC	0.612092	-0.70818	0.000232932	down
ENSG00000073464	CLCN4	0.611163	-0.710371	0.000230648	down
ENSG00000116741	RGS2	0.611108	-0.710502	0.000249698	down
ENSG00000186767	SPIN4	0.609596	-0.714075	0.000345668	down
ENSG00000168685	IL7R	0.606799	-0.72071	0.000262912	down
ENSG00000101349	PAK5	0.60673	-0.720874	0.0153314	down
ENSG00000185477	GPRIN3	0.603839	-0.727765	0.00197692	down
ENSG00000137727	ARHGAP20	0.602632	-0.73065	0.00376125	down
ENSG00000261485	PAN3-AS1	0.602205	-0.731673	0.0149907	down
ENSG00000168386	FILIP1L	0.6013	-0.733844	0.00160414	down
ENSG00000171658	NMRAL2P	0.599996	-0.736974	0.017271	down
ENSG00000113494	PRLR	0.599587	-0.737959	0.0145825	down
ENSG00000171940	ZNF217	0.597959	-0.741881	0.000269912	down
ENSG00000163171	CDC42EP3	0.595045	-0.74893	0.000434699	down
ENSG00000163666	HESX1	0.593729	-0.752124	0.0229336	down
ENSG00000134061	CD180	0.592159	-0.755944	0.000691775	down
ENSG00000276600	RAB7B	0.591387	-0.757826	0.0003419	down
ENSG00000135362	PRR5L	0.591073	-0.758592	0.00461067	down
ENSG00000204923	FBXO48	0.590991	-0.758793	0.0164016	down
ENSG00000141655	TNFRSF11A	0.589871	-0.761529	0.0118464	down
ENSG00000272638	GS1-114I9.1	0.583517	-0.777153	0.00189877	down
ENSG00000263961	C1orf186	0.583205	-0.777925	0.000235587	down
ENSG00000197872	FAM49A	0.580141	-0.785525	0.000537054	down
ENSG00000073712	FERMT2	0.579305	-0.787604	0.00146087	down
ENSG00000146950	SHROOM2	0.575602	-0.796857	0.00567655	down
ENSG00000246859	STARD4-AS1	0.57317	-0.802964	0.0136459	down
ENSG00000260101	RP11-568N6.1	0.568449	-0.814898	0.0043877	down
ENSG00000121989	ACVR2A	0.567709	-0.816776	0.00185894	down
ENSG00000155926	SLA	0.566419	-0.820059	0.000319637	down
ENSG00000159388	BTG2	0.56624	-0.820514	0.000234845	down
ENSG00000122644	ARL4A	0.56352	-0.827461	0.00815221	down
ENSG00000262097	CTD-2135D7.5	0.563257	-0.828134	0.0103689	down
ENSG00000129173	E2F8	0.557833	-0.842095	0.000440272	down
ENSG00000038427	VCAN	0.554384	-0.851041	0.000924481	down
ENSG00000155760	FZD7	0.554273	-0.85133	0.00137584	down
ENSG00000232335	RP11-435D7.3	0.554157	-0.851633	0.00924909	down
ENSG00000110042	DTX4	0.551128	-0.85954	0.00158919	down
ENSG00000246100	LINC00900	0.548597	-0.86618	0.000379075	down
ENSG00000159374	M1AP	0.548284	-0.867003	0.0103518	down
ENSG00000172322	CLEC12A	0.54608	-0.872815	0.0152	down
ENSG00000184635	ZNF93	0.543506	-0.879633	0.00103045	down
ENSG00000169252	ADRB2	0.541709	-0.884411	0.000235113	down
ENSG00000125245	GPR18	0.538814	-0.89214	0.00548971	down
ENSG00000155307	SAMSN1	0.532494	-0.909164	0.00205826	down
ENSG00000272446	RP1-225E12.3	0.530965	-0.91331	0.0442841	down
ENSG00000211699	TRGV3	0.530139	-0.915558	0.0189892	down
ENSG00000149635	OCSTAMP	0.52913	-0.918306	0.00138861	down
ENSG00000102271	KLHL4	0.527225	-0.92351	0.000675466	down
ENSG00000253522	MIR3142HG	0.524152	-0.931942	0.0427734	down
ENSG00000028277	POU2F2	0.522989	-0.935148	0.000412268	down
ENSG00000106772	PRUNE2	0.518296	-0.948151	0.000252753	down
ENSG00000281404	LINC01176	0.514707	-0.958176	0.00782452	down
ENSG00000187210	GCNT1	0.51049	-0.970046	0.000230665	down
ENSG00000004799	PDK4	0.509708	-0.972257	0.0063618	down
ENSG00000134343	ANO3	0.508457	-0.975803	0.00347231	down
ENSG00000153993	SEMA3D	0.496569	-1.00993	0.00121774	down
ENSG00000276116	FUT8-AS1	0.494304	-1.01653	0.00377573	down
ENSG00000259674	RP11-356M20.1	0.492437	-1.02199	0.00542318	down
ENSG00000253671	RP11-806O11.1	0.492192	-1.02271	0.0105971	down
ENSG00000137078	SIT1	0.484765	-1.04464	0.0211031	down
ENSG00000170745	KCNS3	0.484499	-1.04543	0.00708282	down
ENSG00000144476	ACKR3	0.483222	-1.04924	0.000325005	down
ENSG00000118308	LRMP	0.478598	-1.06311	0.000230639	down
ENSG00000230982	DSTNP1	0.478414	-1.06367	0.00553438	down
ENSG00000137077	CCL21	0.474698	-1.07492	0.000234013	down
ENSG00000258449	RP11-713N11.4	0.468703	-1.09325	0.00148687	down
ENSG00000174136	RGMB	0.430678	-1.21532	0.000236157	down
ENSG00000279232	AC008522.1	0.427165	-1.22714	0.000231	down
ENSG00000276842	RP11-713N11.6	0.408202	-1.29265	0.0105412	down
ENSG00000140682	TGFB1I1	0.389487	-1.36035	0.0012173	down
ENSG00000222898	RN7SKP97	0.378108	-1.40313	0.00162523	down
ENSG00000082458	DLG3	0.364486	-1.45607	0.000230648	down
ENSG00000254887	CTC-378H22.1	0.347792	-1.52371	0.00500474	down
ENSG00000125384	PTGER2	0.334351	-1.58056	0.0011488	down
ENSG00000248780	ARL4AP2	0.310334	-1.6881	0.0318121	down
ENSG00000168329	CX3CR1	0.298125	-1.74601	0.000246013	down
ENSG00000246763	RGMB-AS1	0.292093	-1.7755	0.00217352	down
ENSG00000168334	XIRP1	0.233416	-2.09903	0.000892727	down
ENSG00000250829	RP11-11N5.1	0.190113	-2.39507	0.00731604	down

## Sheet: up-reg. AM580-only
Gene Symbol
PTGES
RP11-452C13.1
BPI
CHRNA6
EFNB2
SPRY1
AC011899.9
CCL2
SLA
HIST3H2BB
RHBDL3
TLR5
ANGPTL4
U3
CD300LB
IL31RA
HIST3H2A
HIC1
HPD
RP11-739P1.2
SIGLEC11
RP3-340N1.2
BAALC
SCIMP
SIGLEC16
HIVEP2
RP11-318M2.3
STOX2
TLE6
ABCG2
ITGA1
FAP
RP1-67K17.3
CTB-133G6.1
RHOBTB3
GRASP
CD1D
DAPK2
AC007750.5
C1S
OR7E115P
CNR1
MLXIPL
RP11-472G21.2
NAPSA
SPOCK1
FGD6
LINC01181
KIAA0513
PRAM1
CD300A
RP11-597M12.1
CXCR5
DHRS3
TMIE
DCSTAMP
RFLNB
CTC-537E7.3
GALM
LCA5
TNFRSF25
SLC5A3
FAM69A
STAR
NPAS2
ADAMTS14
KCNE1
ALOX5AP
C5orf56
RHOQP2
ADRA1B
CCL20
SOBP
LGMN
TRNP1
GDF15
FAM49A
AC016738.4
AP003774.6
RHOQP3
CCL24
PLEKHG5
KCNC3
ALS2CL
GBP4
CTHRC1
TRPV1
IL24
SMOX
SMAD9
SERPINE2
PBX4
ATP9A
RHOQ
NR2C1
HOXA5
BATF2
RP11-753H16.3
SLC6A12
HPCAL4
MRPS6
LIPG
ATP6V1C2
AC022182.3
AC145676.2
SALL4
FAM117A
MERTK
HOXA1
HMX3
RPS9P1
IRF1
NFATC2
LILRB1
NCF1B
HNRNPLL
SLC2A14
FAM124B
ENDOD1
PIGFP1
GPR88
GLTSCR1
NCF1C
RP11-474O21.5
ARHGAP12
SH3BGRL2
RAB11FIP4
ARHGAP44
FLNB
USP6NL
PLEKHA3P1
SMAD3
ATP8A1
NCF1
PPARG
SNN
ZMIZ1-AS1
TBL2
FCMR
RP11-109E12.1
DAPK1
ELL2P1
ABCB1
CTD-2589H19.6
ANKRD33B
SNTB1
NDFIP1
NPC2
RHOQP1
POR
CTD-2228K2.7
CARMIL1
LCAT
SGIP1
LTBP3
BICDL1
COL8A2
AC116366.6
RPL7P50
P2RX5
FGF2
RGS16
RP11-534L20.5
FAM150A
CYP27A1
CBLB
CTC-463A16.1
RCAN1
PTPRJ
CDKL1
RP11-1D12.2
APBB1
GTF2E2
ADD3
SPATS2
KIAA1462
HOTAIRM1_4
FCRLB
SLC12A4
CREB3L2
PIK3CG
AF127936.7
MRAS
AP001065.15
TLE3
FCER2
ICAM1
SLC2A5
BCL3
KCNG1
B3GALNT1
FCRLA
NOTCH2
CLCF1
WARS
CD55
TLDC2
TNK2-AS1
GABRR2
CMIP
MAP3K4
BAG3
MARCHF1
RP11-235E17.2
NR2F1
MYADM
NUAK2
C1RL
HIPK2
ATP2B3
CORO2A
TTLL4
BCL9L
CD300C
LPCAT3
RHOBTB1
RP11-119K6.6
RASD2
RP11-486B10.4
TTC39B
A4GALT
CD84
ADGRG5
FLT3
RP11-334C17.5
UBXN10
KLF3
AC022182.1
PALLD
SCUBE1
UBE2O
ACER3
SLC9A3
SHPK
MPV17L
ITGA6
RP11-92C4.3
TTC28
CCDC186
ESAM
RMDN2
CCRL2
INPP5F
MYBPH
SAMHD1
UBE2J1
ISCA2
TNFSF4
RND3
DOPEY2
DNAH1
APOBEC3G
BTBD19
BMP2
GPRIN3
CASP9
PUS10
SYCP2L
TMEM116
RIN3
CDH23
CBR3-AS1
ST3GAL1
RP11-638I2.8
PTPRG
SUCNR1
HIVEP3
ANGEL1
PNKD
ZDHHC7
LPAR1
CNTNAP3
TBC1D4
HAL
EIF1B
SAMD9
CYTH3
AIG1
VPS13D
RCSD1
LYN
ARHGEF18
ARHGEF3
PSAP
LBR
CKB
PLEKHO1
HERC1
EDNRB
HTR2B
DOCK5
RUNX2
RHBDD2
C17orf97
CTD-2207O23.3
FAM107B
ANTXR1
B4GALT1
NOL4L
RP11-631N16.2
TMEM255A
RFESD
RP11-296E7.1
RP11-705C15.3
IFI30
PPIL3
SNX7
TRIB2
HELLS
PNPLA3
ABCA1
STK38L
LINC01268
FYTTD1
RNF122
RP11-479O9.4
RP11-626G11.3
CNTN4
ZNF3
FOXO1
ARHGAP21
ZNF674-AS1
ARHGAP32
STX12
NPM1P31
DIP2B
AMIGO2
SAMD8
PLGLB1
ATP2A1
JARID2
CLIP4
CD300LF
MCEMP1
TRHDE-AS1
BAZ1B
PDLIM5
ARIH2P1
AMPD3
NDC1
ADAMTS2
CD209
RP5-955M13.4
TCTEX1D1
PRUNE1
PDLIM1
SMAD1
RDH10
GUSB
UBE2T
LINC01503
FZD6
IDH1
MON1B
APOC1
CNTNAP3B
CD93
XXYLT1
RP11-373L24.1
CAMKK1
ATP1B3
SUOX
RBM47
FAM205C
SGSH
DNAJC5B
TBC1D2
LTA4H
AC116366.5
TEX2
KANSL3
CEP72
NPIPB2
KAT6B
CYFIP1
TRIM14
ABHD2
RP11-201K10.3
ZBTB33
CDYL2
LTB4R
PRKAR1A
C1orf127
SLC29A3
GDPGP1
GAPT
CNST
RP1-244F24.1
SERPINB1
NANOS1
ZFAND2A
PEX13
RP11-269M20.1
KRTCAP2
ARL8A
PGPEP1
HNMT
NCOA7
RP11-301G19.1
CERKL
ATP6V1E2
NR1H3
AGO1
UBE2R2
GAREM1
TMEM154
ENAH
ARL15
SLC9A7
BCL7B
TNFSF10
CHN2
FGR
PLXDC2
GALNT12
CCR2
NAGK
RP11-495P10.1
USPL1
SCG2
GBP3
ETFRF1
FAM60CP
CYP2S1
VPS53
MRPS18A
SLC38A9
AC007192.4
IFIT5
GPRC5C
PAN3-AS1
PARP14
RAI14
CPD
FIG4
ST8SIA4
GSAP
PLCG2
ZNF330
DBN1
PRR32
FNDC3B
SOCS6
IL15RA
AP003419.11
FAM159A
FAM134B
SLC46A1
PPARD
CTSO
DCLRE1C
IKBKE
NRP2
HMGA1
RNF187
TRAFD1
DENND2D
AGFG1
CTD-2357A8.3
FMO4
SLC23A2
SLC44A1
AK9
CD53
ALX4
VSIG4
PTGER3
SKIL
AC009950.1
HOTAIRM1
GUCY1B3
TAF1A
DENND6A
NANP
IGSF22
WWTR1
AC104654.2
REL
ELOVL7
RP11-390P24.1
IFI16
ICK
FUCA1
GATS
ATP5S
ZNF354A
RP11-449P15.2
NMUR1
FBXO32
C1orf106
CTD-2319I12.10
PPP1R1A
RTP4
ANO5
ZNF92
RHBDF2
DDIT4L
TBC1D1
S1PR2
KLHL24
RALB
TVP23A
CLK1
ZNF124
C12orf4
SYTL3
BBS10
C5orf15
MS4A4A
MYOF
BAIAP2
AKAP13
RP5-1180D12.1
APLP2
HELB
SLC26A7
STXBP5-AS1
EML4
ELF4
CXCL16
PSPC1
RNF213
AAGAB
SLC25A32
STARD4
PRUNE2
ZSWIM6
SP110
DECR1
CEBPD
CPEB3
MFAP1
RCL1
TMEM57
PPFIBP2
SP1
TAF12

## Sheet: up-reg. both ligands
Gene Symbol
CYP26B1
CD38
NAPSB
AIM2
SYT2
CCDC83
TGM2
SPATA9
CHST15
CRABP2
CTD-2154I11.2
KCNE1B
HEY2
RP3-428L16.2
NDRG1
RAB20
AC093627.10
FBP1
THBD
SEMA6B
RP11-638I2.9
HBEGF
CXCL8
FRMD3
LRG1
TMEM156
AC091492.2
NRIP1
FAM27B
SLC26A11
FAM159B
SEMA3C
RP11-753H16.5
EPB41L1
SMIM3
SEL1L3
NEURL2
GPR65
CACNG4
CHST3
VEGFA
LINC00649
AF127936.9
CEBPB
STX11
RP11-328C8.4
LINC00622
TDRD10
C2orf91
RPRD2
SHE
IL1B
LRRC25
GPR82
CSF1
AGPAT4
ITGA5
PRICKLE1
BHLHE41
SSPN
MB
ACSL1
ACVRL1
FAM20C
DRAM1
CDK17
RP11-350G8.9
ADAM28
PLK3
SLC25A20
AGPAT4-IT1
RP11-336K24.12
SIGLEC17P
FXYD6
SOWAHC
APBB1IP
HERPUD1
KCTD12
CD14
TIMP3
GEM
PFDN1
TMEM37
SIX1
HS3ST3B1
PIPOX
ITGAM
AC083843.4
LFNG
GADD45B
LHFPL2

## Sheet: up-reg. 1,25-vitD-only  
Gene Symbol
CYP24A1
SULT1C2
CAMP
CLMN
G0S2
DBH-AS1
MIR646HG
CD274
RP11-115H13.1
PDZD7
RP11-697E22.2
EFL1
EFTUD1P1
TREM1
FOXF1
RET
CASC9
PPARGC1B
RP11-728F11.4
DENND6B
GABRG2
KLHDC8B
SARDH
C20orf197
AMOTL2
NTM
ASAP2
RPL23AP57
SNORA7A
MAPK13
CTD-3128G10.6
INTS6L
THEMIS2
SLC37A2
CTD-2126E3.4
RP3-465N24.5
GRK5
CCDC154
NINJ1
SERINC2
OSM
CLCN7
RP11-848P1.5
GNLY
FANCE
GMPR
OSR2
BARX1
PFKFB4
ALOX5
PIK3C2B
DPP4
PDLIM4
ACVR1B
SLC7A2
SAT1
PTAFR
PDPN
ZNF589
NRG1
TMEM105
DPF3
NAV3
LRRC8A
TEAD1
MYCL
USP2
TSC22D1
SULF2
FRAT1
SP100
NR2F2
P2RY8
SLC11A1
FXYD6-FXYD2
CEBPA
RP11-530A18.1
SLC44A2
ZXDA
INSIG1
OAF
EML2-AS1
GPR84
INSR
UBASH3B
ADGRE5
FGD3
TRIM35
RP11-47I22.4
PLAU
LRP12
UCN2
NIM1K
CARD19
FAM86DP
BGLAP
HK2
CPEB4
TKTL1
SYT3
SEMA4D
RP11-43F13.3
SNORA71A
HIP1
LAMB3
NFKBIA
C16orf74
NUDT4P2
FOXO3
RP11-442H21.2
XKR8
ZFAND4
ZBTB7A
C4orf36
PRKCH
RP11-67L2.2
ARHGEF2
TNFAIP8L1
ZNF536
KAZN
MCL1
NUDT4
NUDT4P1
MARCKS
AC083843.1
CFLAR
CTD-3032J10.3
TRAK1
HTR7
RP11-1334A24.5
AC015688.3
RP11-496I2.5
MRPS12
RP11-1149O23.3
FAM217B
ELL
NXT1
SMPDL3A
TNFRSF10A
TNFRSF1B
FOSL2
ARHGAP22
PDE4DIP
RP5-862P8.2
FAM120C
BCAT1
VAV1
CYP19A1
USP2-AS1
SLC31A1
SFXN3
KCTD9P5
EXT1
TRIM72
RP11-809N8.2
JAG1
SLC9A7P1
CCR1

## Sheet: Cooperatively up-reg. genes
Gene Symbol
ACSL1
ACVRL1
ADAMTS14
ADRA1B
ALS2CL
ALX4
ANGPTL4
APBB1
ATP2A1
BGLAP
CCDC154
CCDC83
CD14
CD300LF
CEBPB
CHST3
CLCN7
CLMN
COL8A2
CYP26B1
DRAM1
FBP1
GADD45B
GDF15
HBEGF
KLHDC8B
LGMN
LRG1
LRRC25
LTBP3
MB
NRIP1
PFKFB4
PLK3
PMF1-BGLAP
RAB20
RASD2
RPRD2
SEMA3C
SEMA6B
SERINC2
SHE
TBC1D2
TDRD10
TGM2
THBD
TLE6
TMIE

## Sheet: Top non-reg. genes
Gene Symbol
CAP1
ACTB
FTL
PPT1
EEF1A1
ACTG1
CHI3L1
HSPA8
EEF1A1P5
HSP90AB1
EEF1A1P6
PABPC1
GLO1
EEF2
LCP1
TPT1
LAPTM5
FTH1
HSP90AA1
TMSB4X
MTCO1P12
ENO1
H2AFY
RPS6
ITGB2
MMP14
MSN
MYH9
EIF4G2
PKM
HNRNPA2B1
RPL8
ALDOA
PTMA
MTND2P28
RACK1
TLN1
HNRNPU
SMAP2
NPM1
CD164
ACTR2
CSDE1
RPL4
RPL5
NCL
HSP90B1
RPS8
MTATP6P1
SDC2
NFYC
RPLP0
CALR
HSPA5
ACTR3
CTSD
CTSL
GAPDH
RPL37
PCM1
DDX5
OAZ1
GPX1
RHOA
BEST1
PABPC4
CSF1R
RPL3
TPM3
RPL15
CLTC
ARPC2
CFL1
RPS23
EIF4G1
CD63
RPS14
RP11-550F7.1
P4HB
NAP1L1
SCARB2
CCT5
CANX
RPS24
HSPD1
HSPA9
LIMS1
SRGN
RPS3
RPLP1
LIPA
TNS3
PECAM1
PLIN2
RPL13
ARF1
TPM4
HNRNPK
ATP13A3
IQGAP1
BTF3
ATP5B
SLC20A1
IGF2R
SH3GLB1
CAPZA1
LYST
CALM2
RPL11
DOCK8
CITED2
RPL19
DOCK10
RPS11
SERBP1
B2M
ATP1A1
BSG
ACTN1
RPS20
TCP1
SH3BGRL3
ATP2A2
HNRNPC
RPS2
HSPH1
EEF1A1P13
GPNMB
DIAPH1
EIF3A
ITM2B
RPS4X
PGD
DDX17
LDHB
MEF2C
IL17RA
RP11-371A22.1
PTGS1
CCT8
SYNCRIP
NACA
GSN
RPL10A
MAT2A
HSPA4
SRRM2
CDK6
FUS
DBI
PDIA6
MBNL1
RPL37A
PLEK
TFRC
SFPQ
RPL32
GNAS
RPS16
ARPC5
CCT3
RPL27A
RP11-186B7.4
FTLP3
GDI2
CAPRIN1
PTBP1
RPL7
PRDX1
COTL1
TMEM30A
LASP1
HDLBP
EIF4A2
ANXA5
PFN1
EIF3E
RPS12
PRKDC
LGALS1
PARP1
PGK1
CAPG
PPIA
TGFBR1
SF3B1
EMB
PLEC
RLF
RAC2
ANXA2
MYL12A
CYBB
ALCAM
TGFB1
DUSP6
SLC25A3
CTPS1
DNAJA1
ANXA11
GNB1
HNRNPH1
CTNNB1
AL513122.2
AL513122.1
PDIA3
TPP1
SQLE
MYL6
HEXB
RPL7P9
ATP5A1
RPL30
RAPGEF1
NCAM1
CORO1C
RPL13AP5
RPL6
RPL27
ATP6V0B
CCT6A
HNRNPDL
CD81
ARHGDIB
COL9A2
TALDO1
FSCN1
MTDH
RP11-295K3.1
MATR3
RPL23
MYO1F
TOMM20
DYNC1H1
ARPC4
HNRNPD
H3F3B
ETF1
FERMT3
PLXNB2
DDX21
SON
CCT7
TNPO1
IL6R
DAZAP2
RPS5
RPL28
ALAS1
EIF3H
