# Supplementary material for: Genomic regions occupied by both RARα and VDR are involved in the convergence and cooperation of retinoid and vitamin D signaling pathways
Source: Nucleic Acids Res. 2025 Apr 1;53(6):gkaf230. doi: 10.1093/nar/gkaf230 (PMC11959543; doi:10.1093/nar/gkaf230)
Supplement: gkaf230_Supplemental_Files [file gkaf230_supplemental_files.zip › Supplementary_Table_S4_peaks_in_TSS+_25kb_genes_R2.xlsx]

## Sheet: peaks-TSS+_25kb-up-reg-genes
geneTSS_chr	geneTSS-25kb	geneTSS+25kb	gene_name	gene_set	peak_chr	peak_start	peak_end	binding_cluster
NC_000001.11	9069195	9119195	SLC2A5	AM-only	NC_000001.11	9069661	9069861	RAR_only
NC_000001.11	9069195	9119195	SLC2A5	AM-only	NC_000001.11	9083431	9083631	RAR_only
NC_000001.11	10957076	11007076	C1orf127	AM-only	NC_000001.11	10965855	10966055	VDR_only
NC_000001.11	10957076	11007076	C1orf127	AM-only	NC_000001.11	10975583	10975783	VDR_only
NC_000001.11	10957076	11007076	C1orf127	AM-only	NC_000001.11	10986243	10986443	VDR_only
NC_000001.11	12593210	12643210	DHRS3	AM-only	NC_000001.11	12595966	12596340	RAR_dominant
NC_000001.11	12593210	12643210	DHRS3	AM-only	NC_000001.11	12604466	12604676	RAR_dominant
NC_000001.11	12593210	12643210	DHRS3	AM-only	NC_000001.11	12596634	12596834	RAR_only
NC_000001.11	12593210	12643210	DHRS3	AM-only	NC_000001.11	12602036	12602236	RAR_only
NC_000001.11	12593210	12643210	DHRS3	AM-only	NC_000001.11	12615614	12615814	VDR_only
NC_000001.11	13558757	13608757	PDPN	vitD-only	NC_000001.11	13590535	13590735	VDR_only
NC_000001.11	15499912	15549912	CASP9	AM-only	NC_000001.11	15524629	15524861	RAR_dominant
NC_000001.11	15499912	15549912	CASP9	AM-only	NC_000001.11	15526607	15526807	VDR_only
NC_000001.11	20158331	20208331	UBXN10	AM-only	NC_000001.11	20194935	20195252	RAR_dominant
NC_000001.11	20158331	20208331	UBXN10	AM-only	NC_000001.11	20175369	20175569	RAR_only
NC_000001.11	20158331	20208331	UBXN10	AM-only	NC_000001.11	20165930	20166162	VDR_dominant
NC_000001.11	20158331	20208331	UBXN10	AM-only	NC_000001.11	20164689	20164889	VDR_only
NC_000001.11	20158331	20208331	UBXN10	AM-only	NC_000001.11	20171575	20171775	VDR_only
NC_000001.11	20158331	20208331	UBXN10	AM-only	NC_000001.11	20187781	20187981	VDR_only
NC_000001.11	23843290	23893290	FUCA1	AM-only	NC_000001.11	23865573	23865773	VDR_only
NC_000001.11	25405897	25455897	TMEM57	AM-only	NC_000001.11	25414718	25414938	VDR_dominant
NC_000001.11	26968692	27018692	TRNP1	AM-only	NC_000001.11	27002007	27002207	RAR_only
NC_000001.11	26968692	27018692	TRNP1	AM-only	NC_000001.11	27002257	27002457	RAR_only
NC_000001.11	27610185	27660185	FGR	AM-only	NC_000001.11	27626149	27626349	RAR_only
NC_000001.11	27610185	27660185	FGR	AM-only	NC_000001.11	27631247	27631563	similarly-occupied
NC_000001.11	27610185	27660185	FGR	AM-only	NC_000001.11	27631604	27631840	similarly-occupied
NC_000001.11	27748219	27798219	STX12	AM-only	NC_000001.11	27779897	27780132	similarly-occupied
NC_000001.11	27847544	27897544	THEMIS2	vitD-only	NC_000001.11	27863450	27863650	RAR_only
NC_000001.11	27847544	27897544	THEMIS2	vitD-only	NC_000001.11	27863208	27863408	VDR_only
NC_000001.11	27847544	27897544	THEMIS2	vitD-only	NC_000001.11	27864248	27864448	VDR_only
NC_000001.11	27847544	27897544	THEMIS2	vitD-only	NC_000001.11	27875357	27875557	VDR_only
NC_000001.11	27847544	27897544	THEMIS2	vitD-only	NC_000001.11	27885070	27885270	VDR_only
NC_000001.11	27847544	27897544	THEMIS2	vitD-only	NC_000001.11	27885705	27885905	VDR_only
NC_000001.11	27934973	27984973	XKR8	vitD-only	NC_000001.11	27959455	27959655	VDR_only
NC_000001.11	27934973	27984973	XKR8	vitD-only	NC_000001.11	27959778	27959978	VDR_only
NC_000001.11	28168856	28218856	PTAFR	vitD-only	NC_000001.11	28172729	28173080	VDR_dominant
NC_000001.11	28623269	28673269	TAF12	AM-only	NC_000001.11	28648613	28648813	VDR_only
NC_000001.11	31384777	31434777	SERINC2	vitD-only	NC_000001.11	31396904	31397104	VDR_only
NC_000001.11	31384777	31434777	SERINC2	vitD-only	NC_000001.11	31397576	31397776	VDR_only
NC_000001.11	35844761	35894761	AGO1	AM-only	NC_000001.11	35887158	35887358	RAR_only
NC_000001.11	36100222	36150222	COL8A2	AM-only	NC_000001.11	36120137	36120381	RAR_dominant
NC_000001.11	39666433	39716433	HPCAL4	AM-only	NC_000001.11	39677013	39677217	similarly-occupied
NC_000001.11	39666433	39716433	HPCAL4	AM-only	NC_000001.11	39691254	39691454	VDR_only
NC_000001.11	39666433	39716433	HPCAL4	AM-only	NC_000001.11	39691484	39691684	VDR_only
NC_000001.11	39876917	39926917	MYCL	vitD-only	NC_000001.11	39890344	39890560	similarly-occupied
NC_000001.11	39876917	39926917	MYCL	vitD-only	NC_000001.11	39907542	39907808	VDR_dominant
NC_000001.11	39876917	39926917	MYCL	vitD-only	NC_000001.11	39892742	39892942	VDR_only
NC_000001.11	39876917	39926917	MYCL	vitD-only	NC_000001.11	39901635	39901835	VDR_only
NC_000001.11	39876917	39926917	MYCL	vitD-only	NC_000001.11	39902266	39902466	VDR_only
NC_000001.11	39876917	39926917	MYCL	vitD-only	NC_000001.11	39919699	39919899	VDR_only
NC_000001.11	39876917	39926917	MYCL	vitD-only	NC_000001.11	39926531	39926731	VDR_only
NC_000001.11	42010934	42060934	HIVEP3	AM-only	NC_000001.11	42035937	42036150	similarly-occupied
NC_000001.11	42010934	42060934	HIVEP3	AM-only	NC_000001.11	42035563	42035763	VDR_only
NC_000001.11	44775377	44825377	PLK3	AM_vitD_common	NC_000001.11	44807246	44807457	similarly-occupied
NC_000001.11	44775377	44825377	PLK3	AM_vitD_common	NC_000001.11	44807978	44808273	similarly-occupied
NC_000001.11	44775377	44825377	PLK3	AM_vitD_common	NC_000001.11	44775340	44775540	VDR_only
NC_000001.11	44775377	44825377	PLK3	AM_vitD_common	NC_000001.11	44796863	44797063	VDR_only
NC_000001.11	44775377	44825377	PLK3	AM_vitD_common	NC_000001.11	44799973	44800173	VDR_only
NC_000001.11	44775377	44825377	PLK3	AM_vitD_common	NC_000001.11	44809627	44809827	VDR_only
NC_000001.11	44775377	44825377	PLK3	AM_vitD_common	NC_000001.11	44819949	44820149	VDR_only
NC_000001.11	44783523	44833523	BTBD19	AM-only	NC_000001.11	44807246	44807457	similarly-occupied
NC_000001.11	44783523	44833523	BTBD19	AM-only	NC_000001.11	44807978	44808273	similarly-occupied
NC_000001.11	44783523	44833523	BTBD19	AM-only	NC_000001.11	44796863	44797063	VDR_only
NC_000001.11	44783523	44833523	BTBD19	AM-only	NC_000001.11	44799973	44800173	VDR_only
NC_000001.11	44783523	44833523	BTBD19	AM-only	NC_000001.11	44809627	44809827	VDR_only
NC_000001.11	44783523	44833523	BTBD19	AM-only	NC_000001.11	44819949	44820149	VDR_only
NC_000001.11	52607788	52657788	FAM159A	AM-only	NC_000001.11	52637124	52637369	similarly-occupied
NC_000001.11	52607788	52657788	FAM159A	AM-only	NC_000001.11	52637519	52637719	VDR_only
NC_000001.11	53813296	53863296	NDC1	AM-only	NC_000001.11	53838369	53838569	RAR_only
NC_000001.11	53813296	53863296	NDC1	AM-only	NC_000001.11	53837248	53837559	similarly-occupied
NC_000001.11	66727459	66777459	TCTEX1D1	AM-only	NC_000001.11	66732787	66732997	similarly-occupied
NC_000001.11	66727459	66777459	TCTEX1D1	AM-only	NC_000001.11	66739513	66739719	similarly-occupied
NC_000001.11	66727459	66777459	TCTEX1D1	AM-only	NC_000001.11	66732513	66732713	VDR_only
NC_000001.11	66727459	66777459	TCTEX1D1	AM-only	NC_000001.11	66752167	66752367	VDR_only
NC_000001.11	66727459	66777459	TCTEX1D1	AM-only	NC_000001.11	66752670	66752870	VDR_only
NC_000001.11	92936462	92986462	FAM69A	AM-only	NC_000001.11	92968191	92968433	RAR_dominant
NC_000001.11	98636319	98686319	SNX7	AM-only	NC_000001.11	98662051	98662251	RAR_only
NC_000001.11	109885506	109935506	CSF1	AM_vitD_common	NC_000001.11	109895860	109896095	similarly-occupied
NC_000001.11	109885506	109935506	CSF1	AM_vitD_common	NC_000001.11	109933942	109934150	similarly-occupied
NC_000001.11	109885506	109935506	CSF1	AM_vitD_common	NC_000001.11	109934325	109934576	VDR_dominant
NC_000001.11	109885506	109935506	CSF1	AM_vitD_common	NC_000001.11	109890223	109890423	VDR_only
NC_000001.11	110846210	110896210	CD53	AM-only	NC_000001.11	110874702	110874923	RAR_dominant
NC_000001.11	110846210	110896210	CD53	AM-only	NC_000001.11	110880106	110880306	RAR_only
NC_000001.11	111179578	111229578	DENND2D	AM-only	NC_000001.11	111221785	111222011	similarly-occupied
NC_000001.11	111179578	111229578	DENND2D	AM-only	NC_000001.11	111203891	111204142	VDR_dominant
NC_000001.11	111179578	111229578	DENND2D	AM-only	NC_000001.11	111203149	111203349	VDR_only
NC_000001.11	146272773	146322773	NUDT4P2	vitD-only	NC_000001.11	146307673	146307884	RAR_dominant
NC_000001.11	146272773	146322773	NUDT4P2	vitD-only	NC_000001.11	146284834	146285053	similarly-occupied
NC_000001.11	146272773	146322773	NUDT4P2	vitD-only	NC_000001.11	146278416	146278696	VDR_dominant
NC_000001.11	146272773	146322773	NUDT4P2	vitD-only	NC_000001.11	146293619	146293819	VDR_only
NC_000001.11	150124646	150174646	PLEKHO1	AM-only	NC_000001.11	150160522	150160728	similarly-occupied
NC_000001.11	150124646	150174646	PLEKHO1	AM-only	NC_000001.11	150159535	150159735	VDR_only
NC_000001.11	150339147	150389147	RPRD2	AM_vitD_common	NC_000001.11	150363429	150363629	VDR_only
NC_000001.11	150983449	151033449	PRUNE1	AM-only	NC_000001.11	151015928	151016128	RAR_only
NC_000001.11	154477219	154527219	TDRD10	AM_vitD_common	NC_000001.11	154481145	154481345	VDR_only
NC_000001.11	154477219	154527219	TDRD10	AM_vitD_common	NC_000001.11	154486896	154487096	VDR_only
NC_000001.11	154477219	154527219	TDRD10	AM_vitD_common	NC_000001.11	154501789	154501989	VDR_only
NC_000001.11	154477412	154527412	SHE	AM_vitD_common	NC_000001.11	154481145	154481345	VDR_only
NC_000001.11	154477412	154527412	SHE	AM_vitD_common	NC_000001.11	154486896	154487096	VDR_only
NC_000001.11	154477412	154527412	SHE	AM_vitD_common	NC_000001.11	154501789	154501989	VDR_only
NC_000001.11	155102876	155152876	EFL1	vitD-only	NC_000001.11	155135303	155135503	VDR_only
NC_000001.11	155148304	155198304	KRTCAP2	AM-only	NC_000001.11	155178944	155179165	similarly-occupied
NC_000001.11	155148304	155198304	KRTCAP2	AM-only	NC_000001.11	155185408	155185687	similarly-occupied
NC_000001.11	155148304	155198304	KRTCAP2	AM-only	NC_000001.11	155193496	155193696	VDR_only
NC_000001.11	155954617	156004617	ARHGEF2	vitD-only	NC_000001.11	155990083	155990300	RAR_dominant
NC_000001.11	155954617	156004617	ARHGEF2	vitD-only	NC_000001.11	155991140	155991388	RAR_dominant
NC_000001.11	155954617	156004617	ARHGEF2	vitD-only	NC_000001.11	155956113	155956355	similarly-occupied
NC_000001.11	155954617	156004617	ARHGEF2	vitD-only	NC_000001.11	155970574	155970812	similarly-occupied
NC_000001.11	155954617	156004617	ARHGEF2	vitD-only	NC_000001.11	155962038	155962238	VDR_only
NC_000001.11	155954617	156004617	ARHGEF2	vitD-only	NC_000001.11	155976245	155976445	VDR_only
NC_000001.11	155954617	156004617	ARHGEF2	vitD-only	NC_000001.11	155978563	155978763	VDR_only
NC_000001.11	155954617	156004617	ARHGEF2	vitD-only	NC_000001.11	155979728	155979928	VDR_only
NC_000001.11	155954617	156004617	ARHGEF2	vitD-only	NC_000001.11	155981495	155981695	VDR_only
NC_000001.11	156217184	156267184	BGLAP	vitD-only	NC_000001.11	156241591	156241791	VDR_only
NC_000001.11	156680784	156730784	CRABP2	AM_vitD_common	NC_000001.11	156686360	156686560	RAR_only
NC_000001.11	156680784	156730784	CRABP2	AM_vitD_common	NC_000001.11	156699153	156699353	RAR_only
NC_000001.11	156680784	156730784	CRABP2	AM_vitD_common	NC_000001.11	156713380	156713580	RAR_only
NC_000001.11	156680784	156730784	CRABP2	AM_vitD_common	NC_000001.11	156728581	156728781	VDR_only
NC_000001.11	158152883	158202883	ELL2P1	AM-only	NC_000001.11	158163117	158163318	RAR_dominant
NC_000001.11	158152883	158202883	ELL2P1	AM-only	NC_000001.11	158185806	158186006	RAR_only
NC_000001.11	158152883	158202883	ELL2P1	AM-only	NC_000001.11	158181055	158181255	VDR_only
NC_000001.11	158153030	158203030	CD1D	AM-only	NC_000001.11	158163117	158163318	RAR_dominant
NC_000001.11	158153030	158203030	CD1D	AM-only	NC_000001.11	158185806	158186006	RAR_only
NC_000001.11	158153030	158203030	CD1D	AM-only	NC_000001.11	158181055	158181255	VDR_only
NC_000001.11	158974976	159024976	IFI16	AM-only	NC_000001.11	159015588	159015788	VDR_only
NC_000001.11	160554496	160604496	CD84	AM-only	NC_000001.11	160565734	160565934	VDR_only
NC_000001.11	160554496	160604496	CD84	AM-only	NC_000001.11	160570920	160571120	VDR_only
NC_000001.11	161284968	161334968	CHN2	AM-only	NC_000001.11	161298095	161298295	VDR_only
NC_000001.11	161682229	161732229	FCRLA	AM-only	NC_000001.11	161722043	161722253	RAR_dominant
NC_000001.11	161682229	161732229	FCRLA	AM-only	NC_000001.11	161706096	161706296	RAR_only
NC_000001.11	161682229	161732229	FCRLA	AM-only	NC_000001.11	161706588	161706788	RAR_only
NC_000001.11	161682229	161732229	FCRLA	AM-only	NC_000001.11	161730325	161730525	RAR_only
NC_000001.11	161696544	161746544	FCRLB	AM-only	NC_000001.11	161722043	161722253	RAR_dominant
NC_000001.11	161696544	161746544	FCRLB	AM-only	NC_000001.11	161706096	161706296	RAR_only
NC_000001.11	161696544	161746544	FCRLB	AM-only	NC_000001.11	161706588	161706788	RAR_only
NC_000001.11	161696544	161746544	FCRLB	AM-only	NC_000001.11	161730325	161730525	RAR_only
NC_000001.11	173425733	173475733	TNFSF4	AM-only	NC_000001.11	173429959	173430159	RAR_only
NC_000001.11	182579389	182629389	RGS16	AM-only	NC_000001.11	182614860	182615060	VDR_only
NC_000001.11	200866531	200916531	C1orf106	AM-only	NC_000001.11	200888430	200888665	similarly-occupied
NC_000001.11	200866531	200916531	C1orf106	AM-only	NC_000001.11	200896872	200897072	VDR_only
NC_000001.11	202685454	202735454	SYT2	AM_vitD_common	NC_000001.11	202698619	202698819	VDR_only
NC_000001.11	203154214	203204214	MYBPH	AM-only	NC_000001.11	203175854	203176076	RAR_dominant
NC_000001.11	203154214	203204214	MYBPH	AM-only	NC_000001.11	203186817	203187206	VDR_dominant
NC_000001.11	203154214	203204214	MYBPH	AM-only	NC_000001.11	203202728	203202928	VDR_only
NC_000001.11	204469805	204519805	PIK3C2B	vitD-only	NC_000001.11	204512188	204512388	VDR_only
NC_000001.11	204469805	204519805	PIK3C2B	vitD-only	NC_000001.11	204513238	204513438	VDR_only
NC_000001.11	206445476	206495476	IKBKE	AM-only	NC_000001.11	206487113	206487350	RAR_dominant
NC_000001.11	206445476	206495476	IKBKE	AM-only	NC_000001.11	206472667	206472867	RAR_only
NC_000001.11	206445476	206495476	IKBKE	AM-only	NC_000001.11	206468010	206468210	VDR_only
NC_000001.11	206872443	206922443	IL24	AM-only	NC_000001.11	206921969	206922169	RAR_dominant
NC_000001.11	206898196	206948196	FCMR	AM-only	NC_000001.11	206921969	206922169	RAR_dominant
NC_000001.11	207296678	207346678	CD55	AM-only	NC_000001.11	207321100	207321300	RAR_only
NC_000001.11	207296678	207346678	CD55	AM-only	NC_000001.11	207321416	207321616	VDR_only
NC_000001.11	209627425	209677425	LAMB3	vitD-only	NC_000001.11	209649372	209649601	similarly-occupied
NC_000001.11	209627425	209677425	LAMB3	vitD-only	NC_000001.11	209659979	209660241	VDR_dominant
NC_000001.11	209627425	209677425	LAMB3	vitD-only	NC_000001.11	209673403	209673603	VDR_only
NC_000001.11	209627425	209677425	LAMB3	vitD-only	NC_000001.11	209675016	209675216	VDR_only
NC_000001.11	209650412	209700412	G0S2	vitD-only	NC_000001.11	209659979	209660241	VDR_dominant
NC_000001.11	209650412	209700412	G0S2	vitD-only	NC_000001.11	209673403	209673603	VDR_only
NC_000001.11	209650412	209700412	G0S2	vitD-only	NC_000001.11	209675016	209675216	VDR_only
NC_000001.11	222564933	222614933	TAF1A	AM-only	NC_000001.11	222589774	222589974	RAR_only
NC_000001.11	223118248	223168248	TLR5	AM-only	NC_000001.11	223143852	223144061	similarly-occupied
NC_000001.11	225403821	225453821	LBR	AM-only	NC_000001.11	225444987	225445189	RAR_dominant
NC_000001.11	225403821	225453821	LBR	AM-only	NC_000001.11	225428962	225429162	VDR_only
NC_000001.11	225628878	225678878	ENAH	AM-only	NC_000001.11	225660641	225660841	RAR_only
NC_000001.11	225628878	225678878	ENAH	AM-only	NC_000001.11	225666439	225666639	VDR_only
NC_000001.11	228432873	228482873	HIST3H2A	AM-only	NC_000001.11	228452545	228452892	RAR_dominant
NC_000001.11	228432873	228482873	HIST3H2A	AM-only	NC_000001.11	228452278	228452478	VDR_only
NC_000001.11	228433103	228483103	HIST3H2BB	AM-only	NC_000001.11	228452545	228452892	RAR_dominant
NC_000001.11	228433103	228483103	HIST3H2BB	AM-only	NC_000001.11	228452278	228452478	VDR_only
NC_000001.11	228462382	228512382	RNF187	AM-only	NC_000001.11	228485083	228485283	RAR_only
NC_000001.11	246541456	246591456	CNST	AM-only	NC_000001.11	246587698	246587898	VDR_only
NC_000002.12	9181812	9231812	ASAP2	vitD-only	NC_000002.12	9191882	9192082	VDR_only
NC_000002.12	10695943	10745943	ATP6V1C2	AM-only	NC_000002.12	10722314	10722514	RAR_only
NC_000002.12	12691936	12741936	TRIB2	AM-only	NC_000002.12	12731899	12732099	VDR_only
NC_000002.12	16640834	16690834	FAM49A	AM-only	NC_000002.12	16667152	16667387	RAR_dominant
NC_000002.12	16640834	16690834	FAM49A	AM-only	NC_000002.12	16656967	16657383	similarly-occupied
NC_000002.12	29072726	29122726	CLIP4	AM-only	NC_000002.12	29114905	29115105	RAR_only
NC_000002.12	29072726	29122726	CLIP4	AM-only	NC_000002.12	29115131	29115331	RAR_only
NC_000002.12	37895901	37945901	RMDN2	AM-only	NC_000002.12	37934589	37934789	RAR_only
NC_000002.12	38577928	38627928	HNRNPLL	AM-only	NC_000002.12	38619505	38619705	RAR_only
NC_000002.12	38641114	38691114	GALM	AM-only	NC_000002.12	38667369	38667602	similarly-occupied
NC_000002.12	38641114	38691114	GALM	AM-only	NC_000002.12	38654129	38654329	VDR_only
NC_000002.12	38641114	38691114	GALM	AM-only	NC_000002.12	38658695	38658895	VDR_only
NC_000002.12	41928806	41978806	C2orf91	AM_vitD_common	NC_000002.12	41934071	41934271	VDR_only
NC_000002.12	41928806	41978806	C2orf91	AM_vitD_common	NC_000002.12	41953664	41953864	VDR_only
NC_000002.12	46517490	46567490	RHOQ	AM-only	NC_000002.12	46535455	46535687	RAR_dominant
NC_000002.12	46517490	46567490	RHOQ	AM-only	NC_000002.12	46542035	46542235	RAR_only
NC_000002.12	46517490	46567490	RHOQ	AM-only	NC_000002.12	46542236	46542436	RAR_only
NC_000002.12	46517490	46567490	RHOQ	AM-only	NC_000002.12	46548212	46548412	VDR_only
NC_000002.12	46517577	46567577	ATP6V1E2	AM-only	NC_000002.12	46535455	46535687	RAR_dominant
NC_000002.12	46517577	46567577	ATP6V1E2	AM-only	NC_000002.12	46542035	46542235	RAR_only
NC_000002.12	46517577	46567577	ATP6V1E2	AM-only	NC_000002.12	46542236	46542436	RAR_only
NC_000002.12	46517577	46567577	ATP6V1E2	AM-only	NC_000002.12	46548212	46548412	VDR_only
NC_000002.12	60856574	60906574	REL	AM-only	NC_000002.12	60881329	60881529	RAR_only
NC_000002.12	60992720	61042720	PEX13	AM-only	NC_000002.12	61012442	61012672	RAR_dominant
NC_000002.12	60993259	61043259	PUS10	AM-only	NC_000002.12	61012442	61012672	RAR_dominant
NC_000002.12	71043296	71093296	NAGK	AM-only	NC_000002.12	71064790	71065042	similarly-occupied
NC_000002.12	71043296	71093296	NAGK	AM-only	NC_000002.12	71065290	71065601	similarly-occupied
NC_000002.12	72122862	72172862	CYP26B1	AM_vitD_common	NC_000002.12	72143124	72143324	VDR_only
NC_000002.12	74809127	74859127	HK2	vitD-only	NC_000002.12	74843664	74843864	VDR_only
NC_000002.12	85669358	85719358	GNLY	vitD-only	NC_000002.12	85705660	85705875	RAR_dominant
NC_000002.12	85669358	85719358	GNLY	vitD-only	NC_000002.12	85694146	85694346	VDR_only
NC_000002.12	96613312	96663312	KANSL3	AM-only	NC_000002.12	96637882	96638108	similarly-occupied
NC_000002.12	96613312	96663312	KANSL3	AM-only	NC_000002.12	96638235	96638435	VDR_only
NC_000002.12	100793723	100843723	NPAS2	AM-only	NC_000002.12	100831191	100831391	RAR_only
NC_000002.12	108263895	108313895	SULT1C2	vitD-only	NC_000002.12	108288760	108288960	VDR_only
NC_000002.12	112811779	112861779	IL1B	AM_vitD_common	NC_000002.12	112812847	112813047	RAR_only
NC_000002.12	112811779	112861779	IL1B	AM_vitD_common	NC_000002.12	112836774	112836974	VDR_only
NC_000002.12	112811779	112861779	IL1B	AM_vitD_common	NC_000002.12	112839575	112839775	VDR_only
NC_000002.12	119404895	119454895	TMEM37	AM_vitD_common	NC_000002.12	119428730	119428932	VDR_dominant
NC_000002.12	119404895	119454895	TMEM37	AM_vitD_common	NC_000002.12	119426816	119427016	VDR_only
NC_000002.12	120215070	120265070	RALB	AM-only	NC_000002.12	120237595	120237795	VDR_only
NC_000002.12	120215070	120265070	RALB	AM-only	NC_000002.12	120251987	120252187	VDR_only
NC_000002.12	120215070	120265070	RALB	AM-only	NC_000002.12	120253137	120253337	VDR_only
NC_000002.12	137939473	137989473	HNMT	AM-only	NC_000002.12	137964074	137964274	RAR_only
NC_000002.12	150462695	150512695	RND3	AM-only	NC_000002.12	150472491	150472731	similarly-occupied
NC_000002.12	150462695	150512695	RND3	AM-only	NC_000002.12	150464401	150464804	VDR_dominant
NC_000002.12	162049215	162099215	DPP4	vitD-only	NC_000002.12	162093154	162093354	VDR_only
NC_000002.12	172402336	172452336	ITGA6	AM-only	NC_000002.12	172416516	172416719	RAR_dominant
NC_000002.12	172402336	172452336	ITGA6	AM-only	NC_000002.12	172437787	172437987	VDR_only
NC_000002.12	200864291	200914291	PPIL3	AM-only	NC_000002.12	200873369	200873569	RAR_only
NC_000002.12	200864291	200914291	PPIL3	AM-only	NC_000002.12	200873584	200873784	VDR_only
NC_000002.12	205657501	205707501	NRP2	AM-only	NC_000002.12	205700672	205700872	RAR_only
NC_000002.12	218245519	218295519	PNKD	AM-only	NC_000002.12	218270543	218270743	VDR_only
NC_000002.12	218357273	218407273	SLC11A1	vitD-only	NC_000002.12	218367745	218367945	VDR_only
NC_000002.12	218357273	218407273	SLC11A1	vitD-only	NC_000002.12	218383917	218384117	VDR_only
NC_000002.12	218357273	218407273	SLC11A1	vitD-only	NC_000002.12	218396080	218396280	VDR_only
NC_000002.12	218357273	218407273	SLC11A1	vitD-only	NC_000002.12	218406362	218406562	VDR_only
NC_000002.12	218685835	218735835	TTLL4	AM-only	NC_000002.12	218731693	218731893	RAR_only
NC_000002.12	218685835	218735835	TTLL4	AM-only	NC_000002.12	218699919	218700119	VDR_only
NC_000002.12	218685835	218735835	TTLL4	AM-only	NC_000002.12	218733746	218733946	VDR_only
NC_000002.12	223577361	223627361	SCG2	AM-only	NC_000002.12	223602291	223602491	VDR_only
NC_000002.12	224014286	224064286	SERPINE2	AM-only	NC_000002.12	224025985	224026192	similarly-occupied
NC_000002.12	224377107	224427107	FAM124B	AM-only	NC_000002.12	224377629	224377829	RAR_only
NC_000002.12	224377107	224427107	FAM124B	AM-only	NC_000002.12	224377848	224378048	RAR_only
NC_000002.12	227447156	227497156	AGFG1	AM-only	NC_000002.12	227483053	227483253	VDR_only
NC_000002.12	227788842	227838842	CCL20	AM-only	NC_000002.12	227818654	227819055	RAR_dominant
NC_000002.12	227788842	227838842	CCL20	AM-only	NC_000002.12	227818162	227818626	similarly-occupied
NC_000002.12	230391201	230441201	SP100	vitD-only	NC_000002.12	230416077	230416277	VDR_only
NC_000002.12	230391201	230441201	SP100	vitD-only	NC_000002.12	230416583	230416783	VDR_only
NC_000002.12	231505445	231555445	NMUR1	AM-only	NC_000002.12	231545608	231545837	VDR_dominant
NC_000002.12	231505445	231555445	NMUR1	AM-only	NC_000002.12	231554865	231555065	VDR_only
NC_000003.12	12262368	12312368	PPARG	AM-only	NC_000003.12	12304062	12304262	RAR_only
NC_000003.12	12262368	12312368	PPARG	AM-only	NC_000003.12	12276783	12276983	VDR_only
NC_000003.12	40284707	40334707	EIF1B	AM-only	NC_000003.12	40299899	40300105	RAR_dominant
NC_000003.12	40284707	40334707	EIF1B	AM-only	NC_000003.12	40309405	40309605	VDR_only
NC_000003.12	46382259	46432259	CCRL2	AM-only	NC_000003.12	46406515	46406715	RAR_only
NC_000003.12	46382259	46432259	CCRL2	AM-only	NC_000003.12	46393606	46393806	VDR_only
NC_000003.12	46382259	46432259	CCRL2	AM-only	NC_000003.12	46396188	46396388	VDR_only
NC_000003.12	46668679	46718679	ALS2CL	AM-only	NC_000003.12	46699919	46700125	similarly-occupied
NC_000003.12	46668679	46718679	ALS2CL	AM-only	NC_000003.12	46693884	46694084	VDR_only
NC_000003.12	46668679	46718679	ALS2CL	AM-only	NC_000003.12	46695715	46695915	VDR_only
NC_000003.12	46668778	46718778	TMIE	AM-only	NC_000003.12	46699919	46700125	similarly-occupied
NC_000003.12	46668778	46718778	TMIE	AM-only	NC_000003.12	46693884	46694084	VDR_only
NC_000003.12	46668778	46718778	TMIE	AM-only	NC_000003.12	46695715	46695915	VDR_only
NC_000003.12	48198495	48248495	CAMP	vitD-only	NC_000003.12	48223182	48223432	VDR_dominant
NC_000003.12	48198495	48248495	CAMP	vitD-only	NC_000003.12	48222808	48223008	VDR_only
NC_000003.12	48198495	48248495	CAMP	vitD-only	NC_000003.12	48232820	48233020	VDR_only
NC_000003.12	48198495	48248495	CAMP	vitD-only	NC_000003.12	48241589	48241789	VDR_only
NC_000003.12	48216104	48266104	ZNF589	vitD-only	NC_000003.12	48223182	48223432	VDR_dominant
NC_000003.12	48216104	48266104	ZNF589	vitD-only	NC_000003.12	48222808	48223008	VDR_only
NC_000003.12	48216104	48266104	ZNF589	vitD-only	NC_000003.12	48232820	48233020	VDR_only
NC_000003.12	48216104	48266104	ZNF589	vitD-only	NC_000003.12	48241589	48241789	VDR_only
NC_000003.12	48538136	48588136	PFKFB4	vitD-only	NC_000003.12	48564068	48564317	RAR_dominant
NC_000003.12	48538136	48588136	PFKFB4	vitD-only	NC_000003.12	48558779	48558979	VDR_only
NC_000003.12	48538136	48588136	PFKFB4	vitD-only	NC_000003.12	48560621	48560821	VDR_only
NC_000003.12	48873882	48923882	SLC25A20	AM_vitD_common	NC_000003.12	48918682	48918944	similarly-occupied
NC_000003.12	48873882	48923882	SLC25A20	AM_vitD_common	NC_000003.12	48897124	48897324	VDR_only
NC_000003.12	52285920	52335920	DNAH1	AM-only	NC_000003.12	52313785	52314025	RAR_dominant
NC_000003.12	52285920	52335920	DNAH1	AM-only	NC_000003.12	52287761	52287961	VDR_only
NC_000003.12	52285920	52335920	DNAH1	AM-only	NC_000003.12	52300152	52300352	VDR_only
NC_000003.12	57054268	57104268	ARHGEF3	AM-only	NC_000003.12	57068578	57068813	similarly-occupied
NC_000003.12	57668077	57718077	DENND6A	AM-only	NC_000003.12	57692451	57692651	RAR_only
NC_000003.12	57668077	57718077	DENND6A	AM-only	NC_000003.12	57716822	57717022	VDR_only
NC_000003.12	57983422	58033422	FLNB	AM-only	NC_000003.12	57983882	57984105	RAR_dominant
NC_000003.12	61536571	61586571	PTPRG	AM-only	NC_000003.12	61574862	61575062	VDR_only
NC_000003.12	75410115	75460115	FAM86DP	vitD-only	NC_000003.12	75432944	75433144	VDR_only
NC_000003.12	75410115	75460115	FAM86DP	vitD-only	NC_000003.12	75435345	75435545	VDR_only
NC_000003.12	138322648	138372648	MRAS	AM-only	NC_000003.12	138347603	138347914	RAR_dominant
NC_000003.12	141851643	141901643	ATP1B3	AM-only	NC_000003.12	141890571	141890772	RAR_dominant
NC_000003.12	151848643	151898643	SUCNR1	AM-only	NC_000003.12	151871704	151871968	similarly-occupied
NC_000003.12	170332715	170382715	SKIL	AM-only	NC_000003.12	170356931	170357188	RAR_dominant
NC_000003.12	170332715	170382715	SKIL	AM-only	NC_000003.12	170357206	170357406	RAR_only
NC_000003.12	172014578	172064578	FNDC3B	AM-only	NC_000003.12	172061834	172062130	similarly-occupied
NC_000003.12	172498430	172548430	TNFSF10	AM-only	NC_000003.12	172512515	172512715	RAR_only
NC_000003.12	195246159	195296159	XXYLT1	AM-only	NC_000003.12	195259683	195259883	VDR_only
NC_000003.12	195246159	195296159	XXYLT1	AM-only	NC_000003.12	195259884	195260084	VDR_only
NC_000003.12	195246159	195296159	XXYLT1	AM-only	NC_000003.12	195269910	195270110	VDR_only
NC_000003.12	195883076	195933076	TNK2-AS1	AM-only	NC_000003.12	195902275	195902502	RAR_dominant
NC_000003.12	195883076	195933076	TNK2-AS1	AM-only	NC_000003.12	195896002	195896202	VDR_only
NC_000003.12	197724533	197774533	FYTTD1	AM-only	NC_000003.12	197746960	197747160	RAR_only
NC_000004.12	968404	1018404	SAT1	vitD-only	NC_000004.12	987051	987251	VDR_only
NC_000004.12	15753328	15803328	CD38	AM_vitD_common	NC_000004.12	15778986	15779186	RAR_only
NC_000004.12	15753328	15803328	CD38	AM_vitD_common	NC_000004.12	15754384	15754584	VDR_only
NC_000004.12	25135582	25185582	SLA	AM-only	NC_000004.12	25173612	25173844	similarly-occupied
NC_000004.12	25838566	25888566	SEL1L3	AM_vitD_common	NC_000004.12	25881291	25881491	VDR_only
NC_000004.12	39007409	39057409	TMEM156	AM_vitD_common	NC_000004.12	39032330	39032530	VDR_only
NC_000004.12	40605852	40655852	RBM47	AM-only	NC_000004.12	40621722	40621993	RAR_dominant
NC_000004.12	40605852	40655852	RBM47	AM-only	NC_000004.12	40610734	40610934	VDR_only
NC_000004.12	40605852	40655852	RBM47	AM-only	NC_000004.12	40622347	40622547	VDR_only
NC_000004.12	42632105	42682105	ATP8A1	AM-only	NC_000004.12	42654661	42654891	similarly-occupied
NC_000004.12	73715569	73765569	CXCL8	AM_vitD_common	NC_000004.12	73732053	73732253	VDR_only
NC_000004.12	73715569	73765569	CXCL8	AM_vitD_common	NC_000004.12	73735276	73735476	VDR_only
NC_000004.12	73715569	73765569	CXCL8	AM_vitD_common	NC_000004.12	73762528	73762728	VDR_only
NC_000004.12	86911204	86961204	C4orf36	vitD-only	NC_000004.12	86928688	86928888	VDR_only
NC_000004.12	86911204	86961204	C4orf36	vitD-only	NC_000004.12	86934701	86934901	VDR_only
NC_000004.12	86911204	86961204	C4orf36	vitD-only	NC_000004.12	86957386	86957586	VDR_only
NC_000004.12	89282800	89332800	GPRIN3	AM-only	NC_000004.12	89324704	89324927	RAR_dominant
NC_000004.12	89282800	89332800	GPRIN3	AM-only	NC_000004.12	89305722	89305922	RAR_only
NC_000004.12	123371795	123421795	SPRY1	AM-only	NC_000004.12	123416089	123416305	RAR_dominant
NC_000004.12	168472052	168522052	PALLD	AM-only	NC_000004.12	168504049	168504313	RAR_dominant
NC_000004.12	184801594	184851594	ACSL1	AM_vitD_common	NC_000004.12	184805566	184805766	VDR_only
NC_000004.12	184801594	184851594	ACSL1	AM_vitD_common	NC_000004.12	184811946	184812146	VDR_only
NC_000004.12	184801594	184851594	ACSL1	AM_vitD_common	NC_000004.12	184838856	184839056	VDR_only
NC_000005.10	499449	549449	SLC9A3	AM-only	NC_000005.10	543906	544107	RAR_dominant
NC_000005.10	499449	549449	SLC9A3	AM-only	NC_000005.10	530003	530237	similarly-occupied
NC_000005.10	10539070	10589070	ANKRD33B	AM-only	NC_000005.10	10577516	10577726	RAR_dominant
NC_000005.10	16591997	16641997	FAM134B	AM-only	NC_000005.10	16629115	16629315	RAR_only
NC_000005.10	34631328	34681328	RAI14	AM-only	NC_000005.10	34660472	34660678	similarly-occupied
NC_000005.10	43167225	43217225	NIM1K	vitD-only	NC_000005.10	43207731	43207931	VDR_only
NC_000005.10	54285573	54335573	ARL15	AM-only	NC_000005.10	54302168	54302465	RAR_dominant
NC_000005.10	55814789	55864789	IL31RA	AM-only	NC_000005.10	55856644	55856844	RAR_only
NC_000005.10	60819269	60869269	ELOVL7	AM-only	NC_000005.10	60820690	60820890	VDR_only
NC_000005.10	61307258	61357258	ZSWIM6	AM-only	NC_000005.10	61342046	61342282	RAR_dominant
NC_000005.10	61307258	61357258	ZSWIM6	AM-only	NC_000005.10	61328209	61328440	VDR_dominant
NC_000005.10	61307258	61357258	ZSWIM6	AM-only	NC_000005.10	61323169	61323369	VDR_only
NC_000005.10	61307258	61357258	ZSWIM6	AM-only	NC_000005.10	61329869	61330069	VDR_only
NC_000005.10	95621777	95671777	RFESD	AM-only	NC_000005.10	95646686	95646886	VDR_only
NC_000005.10	95692624	95742624	RHOBTB3	AM-only	NC_000005.10	95738138	95738413	similarly-occupied
NC_000005.10	95692624	95742624	RHOBTB3	AM-only	NC_000005.10	95732290	95732490	VDR_only
NC_000005.10	95707102	95757102	SPATA9	AM_vitD_common	NC_000005.10	95738138	95738413	similarly-occupied
NC_000005.10	95707102	95757102	SPATA9	AM_vitD_common	NC_000005.10	95732290	95732490	VDR_only
NC_000005.10	111487535	111537535	STARD4	AM-only	NC_000005.10	111530279	111530479	VDR_only
NC_000005.10	132232696	132282696	PDLIM4	vitD-only	NC_000005.10	132258294	132258494	VDR_only
NC_000005.10	132232696	132282696	PDLIM4	vitD-only	NC_000005.10	132260794	132260994	VDR_only
NC_000005.10	132232696	132282696	PDLIM4	vitD-only	NC_000005.10	132263873	132264073	VDR_only
NC_000005.10	132385929	132435929	C5orf56	AM-only	NC_000005.10	132387768	132387968	RAR_only
NC_000005.10	132385929	132435929	C5orf56	AM-only	NC_000005.10	132388118	132388318	RAR_only
NC_000005.10	132385929	132435929	C5orf56	AM-only	NC_000005.10	132426626	132426862	similarly-occupied
NC_000005.10	132385929	132435929	C5orf56	AM-only	NC_000005.10	132422785	132422992	VDR_dominant
NC_000005.10	132385929	132435929	C5orf56	AM-only	NC_000005.10	132410941	132411141	VDR_only
NC_000005.10	132385929	132435929	C5orf56	AM-only	NC_000005.10	132425609	132425809	VDR_only
NC_000005.10	132465773	132515773	IRF1	AM-only	NC_000005.10	132466715	132466976	RAR_dominant
NC_000005.10	132465773	132515773	IRF1	AM-only	NC_000005.10	132495910	132496110	RAR_only
NC_000005.10	132465773	132515773	IRF1	AM-only	NC_000005.10	132490681	132490881	VDR_only
NC_000005.10	133943625	133993625	C5orf15	AM-only	NC_000005.10	133953164	133953425	similarly-occupied
NC_000005.10	139360676	139410676	SLC23A2	AM-only	NC_000005.10	139404064	139404264	VDR_only
NC_000005.10	140278101	140328101	PFDN1	AM_vitD_common	NC_000005.10	140321938	140322167	VDR_dominant
NC_000005.10	140278101	140328101	PFDN1	AM_vitD_common	NC_000005.10	140324733	140325042	VDR_dominant
NC_000005.10	140321603	140371603	HBEGF	AM_vitD_common	NC_000005.10	140342360	140342578	similarly-occupied
NC_000005.10	140321603	140371603	HBEGF	AM_vitD_common	NC_000005.10	140321938	140322167	VDR_dominant
NC_000005.10	140321603	140371603	HBEGF	AM_vitD_common	NC_000005.10	140324733	140325042	VDR_dominant
NC_000005.10	140321603	140371603	HBEGF	AM_vitD_common	NC_000005.10	140346474	140346674	VDR_only
NC_000005.10	140321603	140371603	HBEGF	AM_vitD_common	NC_000005.10	140357182	140357382	VDR_only
NC_000005.10	140608701	140658701	CD14	AM_vitD_common	NC_000005.10	140612102	140612309	similarly-occupied
NC_000005.10	140608701	140658701	CD14	AM_vitD_common	NC_000005.10	140609113	140609313	VDR_only
NC_000005.10	140608701	140658701	CD14	AM_vitD_common	NC_000005.10	140633205	140633405	VDR_only
NC_000005.10	140608701	140658701	CD14	AM_vitD_common	NC_000005.10	140639127	140639327	VDR_only
NC_000005.10	142083779	142133779	NDFIP1	AM-only	NC_000005.10	142090328	142090552	RAR_dominant
NC_000005.10	142083779	142133779	NDFIP1	AM-only	NC_000005.10	142089295	142089495	RAR_only
NC_000005.10	150753757	150803757	SMIM3	AM_vitD_common	NC_000005.10	150764635	150764908	similarly-occupied
NC_000005.10	150753757	150803757	SMIM3	AM_vitD_common	NC_000005.10	150780370	150780576	VDR_dominant
NC_000005.10	150753757	150803757	SMIM3	AM_vitD_common	NC_000005.10	150778520	150778720	VDR_only
NC_000005.10	150753757	150803757	SMIM3	AM_vitD_common	NC_000005.10	150783650	150783850	VDR_only
NC_000005.10	150753757	150803757	SMIM3	AM_vitD_common	NC_000005.10	150790233	150790433	VDR_only
NC_000005.10	173863349	173913349	CPEB4	vitD-only	NC_000005.10	173894288	173894488	RAR_only
NC_000005.10	177448634	177498634	DBN1	AM-only	NC_000005.10	177494720	177494920	RAR_only
NC_000005.10	177448634	177498634	DBN1	AM-only	NC_000005.10	177479932	177480134	similarly-occupied
NC_000005.10	177448634	177498634	DBN1	AM-only	NC_000005.10	177494334	177494567	similarly-occupied
NC_000005.10	177448634	177498634	DBN1	AM-only	NC_000005.10	177454481	177454681	VDR_only
NC_000005.10	177448634	177498634	DBN1	AM-only	NC_000005.10	177479322	177479522	VDR_only
NC_000005.10	177448634	177498634	DBN1	AM-only	NC_000005.10	177497363	177497563	VDR_only
NC_000005.10	177448634	177498634	DBN1	AM-only	NC_000005.10	177497683	177497883	VDR_only
NC_000005.10	178705659	178755659	ZNF354A	AM-only	NC_000005.10	178734076	178734276	RAR_only
NC_000005.10	178705659	178755659	ZNF354A	AM-only	NC_000005.10	178730662	178730862	VDR_only
NC_000006.12	2816863	2866863	SERPINB1	AM-only	NC_000006.12	2841882	2842082	VDR_only
NC_000006.12	2816863	2866863	SERPINB1	AM-only	NC_000006.12	2854535	2854735	VDR_only
NC_000006.12	15221069	15271069	JARID2	AM-only	NC_000006.12	15245748	15245948	VDR_only
NC_000006.12	16213587	16263587	GMPR	vitD-only	NC_000006.12	16236709	16236909	VDR_only
NC_000006.12	34211873	34261873	HMGA1	AM-only	NC_000006.12	34224097	34224312	RAR_dominant
NC_000006.12	34211873	34261873	HMGA1	AM-only	NC_000006.12	34228047	34228264	RAR_dominant
NC_000006.12	34211873	34261873	HMGA1	AM-only	NC_000006.12	34244214	34244421	RAR_dominant
NC_000006.12	34211873	34261873	HMGA1	AM-only	NC_000006.12	34236738	34236938	VDR_only
NC_000006.12	34211873	34261873	HMGA1	AM-only	NC_000006.12	34244595	34244795	VDR_only
NC_000006.12	35317558	35367558	PPARD	AM-only	NC_000006.12	35363432	35363669	RAR_dominant
NC_000006.12	35427338	35477338	FANCE	vitD-only	NC_000006.12	35461363	35461563	VDR_only
NC_000006.12	36105513	36155513	MAPK13	vitD-only	NC_000006.12	36127497	36127771	VDR_dominant
NC_000006.12	36961551	37011551	PSAP	AM-only	NC_000006.12	36986202	36986402	VDR_only
NC_000006.12	41261682	41311682	TREM1	vitD-only	NC_000006.12	41286671	41286871	VDR_only
NC_000006.12	41261682	41311682	TREM1	vitD-only	NC_000006.12	41302736	41302936	VDR_only
NC_000006.12	43662791	43712791	MRPS18A	AM-only	NC_000006.12	43709350	43709559	RAR_dominant
NC_000006.12	43662791	43712791	MRPS18A	AM-only	NC_000006.12	43687668	43687868	VDR_only
NC_000006.12	43745211	43795211	VEGFA	AM_vitD_common	NC_000006.12	43769835	43770075	similarly-occupied
NC_000006.12	43745211	43795211	VEGFA	AM_vitD_common	NC_000006.12	43770489	43770689	VDR_only
NC_000006.12	53036824	53086824	ICK	AM-only	NC_000006.12	53066258	53066458	VDR_only
NC_000006.12	79512633	79562633	SH3BGRL2	AM-only	NC_000006.12	79544956	79545216	RAR_dominant
NC_000006.12	79513782	79563782	LCA5	AM-only	NC_000006.12	79544956	79545216	RAR_dominant
NC_000006.12	89290299	89340299	GABRR2	AM-only	NC_000006.12	89298012	89298237	RAR_dominant
NC_000006.12	89290299	89340299	GABRR2	AM-only	NC_000006.12	89298708	89298908	RAR_only
NC_000006.12	89290299	89340299	GABRR2	AM-only	NC_000006.12	89310882	89311145	similarly-occupied
NC_000006.12	89290299	89340299	GABRR2	AM-only	NC_000006.12	89297771	89297971	VDR_only
NC_000006.12	89327722	89377722	UBE2J1	AM-only	NC_000006.12	89350452	89350673	RAR_dominant
NC_000006.12	89327722	89377722	UBE2J1	AM-only	NC_000006.12	89352749	89352949	VDR_only
NC_000006.12	89327722	89377722	UBE2J1	AM-only	NC_000006.12	89360625	89360825	VDR_only
NC_000006.12	89327722	89377722	UBE2J1	AM-only	NC_000006.12	89372173	89372373	VDR_only
NC_000006.12	108534825	108584825	FOXO3	vitD-only	NC_000006.12	108565858	108566112	VDR_dominant
NC_000006.12	109666202	109716202	AK9	AM-only	NC_000006.12	109687258	109687558	RAR_dominant
NC_000006.12	109666202	109716202	AK9	AM-only	NC_000006.12	109702974	109703174	VDR_only
NC_000006.12	109666296	109716296	FIG4	AM-only	NC_000006.12	109687258	109687558	RAR_dominant
NC_000006.12	109666296	109716296	FIG4	AM-only	NC_000006.12	109702974	109703174	VDR_only
NC_000006.12	125756115	125806115	NCOA7	AM-only	NC_000006.12	125798817	125799017	RAR_only
NC_000006.12	143034213	143084213	AIG1	AM-only	NC_000006.12	143065114	143065314	VDR_only
NC_000006.12	144114963	144164963	STX11	AM_vitD_common	NC_000006.12	144123483	144123683	VDR_only
NC_000006.12	158619936	158669936	SYTL3	AM-only	NC_000006.12	158657118	158657318	RAR_only
NC_000006.12	158619936	158669936	SYTL3	AM-only	NC_000006.12	158667153	158667396	similarly-occupied
NC_000006.12	158619936	158669936	SYTL3	AM-only	NC_000006.12	158644769	158644969	VDR_only
NC_000006.12	161136982	161186982	AGPAT4-IT1	AM_vitD_common	NC_000006.12	161170216	161170416	VDR_only
NC_000006.12	161136982	161186982	AGPAT4-IT1	AM_vitD_common	NC_000006.12	161186159	161186359	VDR_only
NC_000006.12	161249061	161299061	AGPAT4	AM_vitD_common	NC_000006.12	161268359	161268559	VDR_only
NC_000006.12	161249061	161299061	AGPAT4	AM_vitD_common	NC_000006.12	161268648	161268848	VDR_only
NC_000006.12	161249061	161299061	AGPAT4	AM_vitD_common	NC_000006.12	161274056	161274256	VDR_only
NC_000007.14	1135196	1185196	ZFAND2A	AM-only	NC_000007.14	1156855	1157116	RAR_dominant
NC_000007.14	1135196	1185196	ZFAND2A	AM-only	NC_000007.14	1135140	1135340	VDR_only
NC_000007.14	1135196	1185196	ZFAND2A	AM-only	NC_000007.14	1176411	1176611	VDR_only
NC_000007.14	2487529	2537529	LFNG	AM_vitD_common	NC_000007.14	2530351	2530551	RAR_only
NC_000007.14	2487529	2537529	LFNG	AM_vitD_common	NC_000007.14	2511074	2511283	similarly-occupied
NC_000007.14	2487529	2537529	LFNG	AM_vitD_common	NC_000007.14	2511325	2511556	similarly-occupied
NC_000007.14	6247624	6297624	CYTH3	AM-only	NC_000007.14	6248633	6248847	VDR_dominant
NC_000007.14	27118681	27168681	HOXA5	AM-only	NC_000007.14	27136562	27136762	RAR_only
NC_000007.14	27118681	27168681	HOXA5	AM-only	NC_000007.14	27137259	27137459	RAR_only
NC_000007.14	27118681	27168681	HOXA5	AM-only	NC_000007.14	27143766	27143966	VDR_only
NC_000007.14	44974746	45024746	OSM	vitD-only	NC_000007.14	44980597	44980797	VDR_only
NC_000007.14	44974746	45024746	OSM	vitD-only	NC_000007.14	44986708	44986908	VDR_only
NC_000007.14	65957213	66007213	GUSB	AM-only	NC_000007.14	65980888	65981105	RAR_dominant
NC_000007.14	65957213	66007213	GUSB	AM-only	NC_000007.14	65980597	65980797	VDR_only
NC_000007.14	73195639	73245639	NCF1B	AM-only	NC_000007.14	73216186	73216386	RAR_only
NC_000007.14	73195639	73245639	NCF1B	AM-only	NC_000007.14	73235675	73235900	similarly-occupied
NC_000007.14	73195639	73245639	NCF1B	AM-only	NC_000007.14	73211986	73212186	VDR_only
NC_000007.14	73195639	73245639	NCF1B	AM-only	NC_000007.14	73213151	73213351	VDR_only
NC_000007.14	73195639	73245639	NCF1B	AM-only	NC_000007.14	73220470	73220670	VDR_only
NC_000007.14	73195639	73245639	NCF1B	AM-only	NC_000007.14	73235223	73235423	VDR_only
NC_000007.14	73532690	73582690	BCL7B	AM-only	NC_000007.14	73582058	73582265	RAR_dominant
NC_000007.14	73532690	73582690	BCL7B	AM-only	NC_000007.14	73560091	73560291	VDR_only
NC_000007.14	73553579	73603579	TBL2	AM-only	NC_000007.14	73582058	73582265	RAR_dominant
NC_000007.14	73553579	73603579	TBL2	AM-only	NC_000007.14	73587813	73588094	RAR_dominant
NC_000007.14	73553579	73603579	TBL2	AM-only	NC_000007.14	73600811	73601045	RAR_dominant
NC_000007.14	73553579	73603579	TBL2	AM-only	NC_000007.14	73560091	73560291	VDR_only
NC_000007.14	73553579	73603579	TBL2	AM-only	NC_000007.14	73594352	73594552	VDR_only
NC_000007.14	73553579	73603579	TBL2	AM-only	NC_000007.14	73600040	73600240	VDR_only
NC_000007.14	73622907	73672907	MLXIPL	AM-only	NC_000007.14	73636402	73636602	VDR_only
NC_000007.14	73622907	73672907	MLXIPL	AM-only	NC_000007.14	73639061	73639261	VDR_only
NC_000007.14	74749011	74799011	NCF1	AM-only	NC_000007.14	74768819	74769019	RAR_only
NC_000007.14	74749011	74799011	NCF1	AM-only	NC_000007.14	74789030	74789237	similarly-occupied
NC_000007.14	74749011	74799011	NCF1	AM-only	NC_000007.14	74765258	74765458	VDR_only
NC_000007.14	74749011	74799011	NCF1	AM-only	NC_000007.14	74766620	74766820	VDR_only
NC_000007.14	74749011	74799011	NCF1	AM-only	NC_000007.14	74773857	74774057	VDR_only
NC_000007.14	74749011	74799011	NCF1	AM-only	NC_000007.14	74788571	74788771	VDR_only
NC_000007.14	75146998	75196998	NCF1C	AM-only	NC_000007.14	75177054	75177254	RAR_only
NC_000007.14	75146998	75196998	NCF1C	AM-only	NC_000007.14	75156748	75156954	similarly-occupied
NC_000007.14	75146998	75196998	NCF1C	AM-only	NC_000007.14	75157171	75157371	VDR_only
NC_000007.14	75146998	75196998	NCF1C	AM-only	NC_000007.14	75171923	75172123	VDR_only
NC_000007.14	75146998	75196998	NCF1C	AM-only	NC_000007.14	75180438	75180638	VDR_only
NC_000007.14	75713941	75763941	HIP1	vitD-only	NC_000007.14	75739527	75739727	VDR_only
NC_000007.14	75798372	75848372	CCL24	AM-only	NC_000007.14	75842898	75843250	RAR_dominant
NC_000007.14	75798372	75848372	CCL24	AM-only	NC_000007.14	75813821	75814021	RAR_only
NC_000007.14	75798372	75848372	CCL24	AM-only	NC_000007.14	75817273	75817473	VDR_only
NC_000007.14	75854034	75904034	RHBDD2	AM-only	NC_000007.14	75872311	75872559	RAR_dominant
NC_000007.14	75854034	75904034	RHBDD2	AM-only	NC_000007.14	75876393	75876593	VDR_only
NC_000007.14	75890155	75940155	POR	AM-only	NC_000007.14	75938076	75938276	VDR_only
NC_000007.14	77391630	77441630	GSAP	AM-only	NC_000007.14	77410264	77410464	RAR_only
NC_000007.14	77391630	77441630	GSAP	AM-only	NC_000007.14	77428095	77428295	RAR_only
NC_000007.14	77391630	77441630	GSAP	AM-only	NC_000007.14	77427387	77427587	VDR_only
NC_000007.14	80897389	80947389	SEMA3C	AM_vitD_common	NC_000007.14	80941397	80941597	VDR_only
NC_000007.14	93092979	93142979	SAMD9	AM-only	NC_000007.14	93115783	93115983	RAR_only
NC_000007.14	100057577	100107577	ZNF3	AM-only	NC_000007.14	100090036	100090236	RAR_only
NC_000007.14	100057577	100107577	ZNF3	AM-only	NC_000007.14	100101380	100101580	VDR_only
NC_000007.14	100247232	100297232	GATS	AM-only	NC_000007.14	100295392	100295595	RAR_dominant
NC_000007.14	106840282	106890282	PIK3CG	AM-only	NC_000007.14	106859056	106859256	RAR_only
NC_000007.14	139752998	139802998	HIPK2	AM-only	NC_000007.14	139791405	139791605	VDR_only
NC_000007.14	139752998	139802998	HIPK2	AM-only	NC_000007.14	139799707	139799907	VDR_only
NC_000007.14	155272878	155322878	INSIG1	vitD-only	NC_000007.14	155291132	155291348	VDR_dominant
NC_000007.14	155272878	155322878	INSIG1	vitD-only	NC_000007.14	155298050	155298250	VDR_only
NC_000008.11	24269069	24319069	ADAM28	AM_vitD_common	NC_000008.11	24271929	24272183	RAR_dominant
NC_000008.11	24269069	24319069	ADAM28	AM_vitD_common	NC_000008.11	24293886	24294086	VDR_only
NC_000008.11	25159689	25209689	DOCK5	AM-only	NC_000008.11	25195052	25195252	RAR_only
NC_000008.11	25159689	25209689	DOCK5	AM-only	NC_000008.11	25199028	25199228	RAR_only
NC_000008.11	27286272	27336272	TRIM35	vitD-only	NC_000008.11	27299801	27300032	VDR_dominant
NC_000008.11	27286272	27336272	TRIM35	vitD-only	NC_000008.11	27334666	27334866	VDR_only
NC_000008.11	30633236	30683236	GTF2E2	AM-only	NC_000008.11	30655962	30656164	RAR_dominant
NC_000008.11	33542128	33592128	RNF122	AM-only	NC_000008.11	33554809	33555068	RAR_dominant
NC_000008.11	33542128	33592128	RNF122	AM-only	NC_000008.11	33561381	33561691	RAR_dominant
NC_000008.11	38125952	38175952	STAR	AM-only	NC_000008.11	38136795	38137001	RAR_dominant
NC_000008.11	38125952	38175952	STAR	AM-only	NC_000008.11	38134525	38134799	similarly-occupied
NC_000008.11	42743786	42793786	CHRNA6	AM-only	NC_000008.11	42790531	42790731	VDR_only
NC_000008.11	52540430	52590430	FAM150A	AM-only	NC_000008.11	52571584	52571786	RAR_dominant
NC_000008.11	55854835	55904835	LYN	AM-only	NC_000008.11	55865881	55866081	RAR_only
NC_000008.11	55854835	55904835	LYN	AM-only	NC_000008.11	55884272	55884472	RAR_only
NC_000008.11	55854835	55904835	LYN	AM-only	NC_000008.11	55885613	55885813	VDR_only
NC_000008.11	55854835	55904835	LYN	AM-only	NC_000008.11	55891235	55891435	VDR_only
NC_000008.11	65989978	66039978	DNAJC5B	AM-only	NC_000008.11	66010025	66010238	similarly-occupied
NC_000008.11	73269602	73319602	RDH10	AM-only	NC_000008.11	73293706	73293906	RAR_only
NC_000008.11	73269602	73319602	RDH10	AM-only	NC_000008.11	73294165	73294365	RAR_only
NC_000008.11	89976477	90026477	DECR1	AM-only	NC_000008.11	90000028	90000228	RAR_only
NC_000008.11	89976477	90026477	DECR1	AM-only	NC_000008.11	90005776	90005976	VDR_only
NC_000008.11	89976477	90026477	DECR1	AM-only	NC_000008.11	90009034	90009234	VDR_only
NC_000008.11	94237319	94287319	GEM	AM_vitD_common	NC_000008.11	94242084	94242429	VDR_dominant
NC_000008.11	94237319	94287319	GEM	AM_vitD_common	NC_000008.11	94259073	94259273	VDR_only
NC_000008.11	98919442	98969442	OSR2	vitD-only	NC_000008.11	98944405	98944605	VDR_only
NC_000008.11	98919442	98969442	OSR2	vitD-only	NC_000008.11	98944663	98944863	VDR_only
NC_000008.11	103096032	103146032	LINC01181	AM-only	NC_000008.11	103119198	103119453	RAR_dominant
NC_000008.11	103096032	103146032	LINC01181	AM-only	NC_000008.11	103131143	103131368	RAR_dominant
NC_000008.11	103096032	103146032	LINC01181	AM-only	NC_000008.11	103111480	103111680	VDR_only
NC_000008.11	103115725	103165725	BAALC	AM-only	NC_000008.11	103119198	103119453	RAR_dominant
NC_000008.11	103115725	103165725	BAALC	AM-only	NC_000008.11	103131143	103131368	RAR_dominant
NC_000008.11	104314796	104364796	DCSTAMP	AM-only	NC_000008.11	104329806	104330138	RAR_dominant
NC_000008.11	104314796	104364796	DCSTAMP	AM-only	NC_000008.11	104338892	104339104	RAR_dominant
NC_000008.11	104314796	104364796	DCSTAMP	AM-only	NC_000008.11	104361379	104361728	RAR_dominant
NC_000008.11	104314796	104364796	DCSTAMP	AM-only	NC_000008.11	104339273	104339473	VDR_only
NC_000008.11	104314796	104364796	DCSTAMP	AM-only	NC_000008.11	104361733	104361933	VDR_only
NC_000008.11	104564258	104614258	LRP12	vitD-only	NC_000008.11	104585915	104586115	VDR_only
NC_000008.11	104564258	104614258	LRP12	vitD-only	NC_000008.11	104588252	104588452	VDR_only
NC_000008.11	120787046	120837046	SNTB1	AM-only	NC_000008.11	120827663	120827899	RAR_dominant
NC_000008.11	120787046	120837046	SNTB1	AM-only	NC_000008.11	120836289	120836554	RAR_dominant
NC_000008.11	120787046	120837046	SNTB1	AM-only	NC_000008.11	120836603	120836957	RAR_dominant
NC_000008.11	120787046	120837046	SNTB1	AM-only	NC_000008.11	120824560	120824760	VDR_only
NC_000008.11	123516206	123566206	FBXO32	AM-only	NC_000008.11	123517047	123517247	VDR_only
NC_000009.12	4767944	4817944	RCL1	AM-only	NC_000009.12	4812915	4813115	VDR_only
NC_000009.12	5425542	5475542	CD274	vitD-only	NC_000009.12	5437275	5437475	RAR_only
NC_000009.12	5425542	5475542	CD274	vitD-only	NC_000009.12	5437780	5437980	VDR_only
NC_000009.12	5425542	5475542	CD274	vitD-only	NC_000009.12	5449659	5449859	VDR_only
NC_000009.12	5425542	5475542	CD274	vitD-only	NC_000009.12	5450320	5450520	VDR_only
NC_000009.12	33160089	33210089	B4GALT1	AM-only	NC_000009.12	33168215	33168415	RAR_only
NC_000009.12	33160089	33210089	B4GALT1	AM-only	NC_000009.12	33186509	33186709	VDR_only
NC_000009.12	33790168	33840168	UBE2R2	AM-only	NC_000009.12	33816442	33816675	RAR_dominant
NC_000009.12	33790168	33840168	UBE2R2	AM-only	NC_000009.12	33836356	33836594	RAR_dominant
NC_000009.12	34870764	34920764	FAM205C	AM-only	NC_000009.12	34884776	34884976	VDR_only
NC_000009.12	39263167	39313167	CNTNAP3	AM-only	NC_000009.12	39286628	39286828	VDR_only
NC_000009.12	83560794	83610794	FRMD3	AM_vitD_common	NC_000009.12	83569469	83569693	similarly-occupied
NC_000009.12	87472228	87522228	DAPK1	AM-only	NC_000009.12	87505520	87505754	RAR_dominant
NC_000009.12	87472228	87522228	DAPK1	AM-only	NC_000009.12	87495166	87495366	RAR_only
NC_000009.12	87472228	87522228	DAPK1	AM-only	NC_000009.12	87495910	87496110	RAR_only
NC_000009.12	87472228	87522228	DAPK1	AM-only	NC_000009.12	87479852	87480074	similarly-occupied
NC_000009.12	87472228	87522228	DAPK1	AM-only	NC_000009.12	87516312	87516565	VDR_dominant
NC_000009.12	89473113	89523113	SEMA4D	vitD-only	NC_000009.12	89522353	89522553	VDR_only
NC_000009.12	92922523	92972523	FGD3	vitD-only	NC_000009.12	92964209	92964409	VDR_only
NC_000009.12	93071217	93121217	CARD19	vitD-only	NC_000009.12	93098642	93098976	VDR_dominant
NC_000009.12	93071217	93121217	CARD19	vitD-only	NC_000009.12	93119948	93120213	VDR_dominant
NC_000009.12	93071217	93121217	CARD19	vitD-only	NC_000009.12	93109293	93109493	VDR_only
NC_000009.12	93071217	93121217	CARD19	vitD-only	NC_000009.12	93109879	93110079	VDR_only
NC_000009.12	93071217	93121217	CARD19	vitD-only	NC_000009.12	93116104	93116304	VDR_only
NC_000009.12	93109251	93159251	NINJ1	vitD-only	NC_000009.12	93119948	93120213	VDR_dominant
NC_000009.12	93109251	93159251	NINJ1	vitD-only	NC_000009.12	93109293	93109493	VDR_only
NC_000009.12	93109251	93159251	NINJ1	vitD-only	NC_000009.12	93109879	93110079	VDR_only
NC_000009.12	93109251	93159251	NINJ1	vitD-only	NC_000009.12	93116104	93116304	VDR_only
NC_000009.12	93109251	93159251	NINJ1	vitD-only	NC_000009.12	93134554	93134754	VDR_only
NC_000009.12	93930355	93980355	BARX1	vitD-only	NC_000009.12	93950065	93950270	VDR_dominant
NC_000009.12	94615263	94665263	FBP1	AM_vitD_common	NC_000009.12	94639681	94639886	VDR_dominant
NC_000009.12	94615263	94665263	FBP1	AM_vitD_common	NC_000009.12	94649237	94649471	VDR_dominant
NC_000009.12	94615263	94665263	FBP1	AM_vitD_common	NC_000009.12	94651949	94652149	VDR_only
NC_000009.12	98094222	98144222	TRIM14	AM-only	NC_000009.12	98129434	98129634	VDR_only
NC_000009.12	98230649	98280649	TBC1D2	AM-only	NC_000009.12	98250934	98251134	RAR_only
NC_000009.12	98230649	98280649	TBC1D2	AM-only	NC_000009.12	98248875	98249075	VDR_only
NC_000009.12	98782670	98832670	GALNT12	AM-only	NC_000009.12	98811094	98811294	RAR_only
NC_000009.12	128857133	128907133	LRRC8A	vitD-only	NC_000009.12	128882848	128883048	VDR_only
NC_000009.12	129311923	129361923	LINC01503	AM-only	NC_000009.12	129315055	129315285	similarly-occupied
NC_000009.12	129311923	129361923	LINC01503	AM-only	NC_000009.12	129343861	129344140	similarly-occupied
NC_000009.12	129311923	129361923	LINC01503	AM-only	NC_000009.12	129334438	129334638	VDR_only
NC_000009.12	129311923	129361923	LINC01503	AM-only	NC_000009.12	129347584	129347784	VDR_only
NC_000009.12	129728042	129778042	PTGES	AM-only	NC_000009.12	129762719	129762924	RAR_dominant
NC_000009.12	129728042	129778042	PTGES	AM-only	NC_000009.12	129777270	129777515	RAR_dominant
NC_000009.12	133714955	133764955	SARDH	vitD-only	NC_000009.12	133738388	133738588	VDR_only
NC_000010.11	11586650	11636650	USP6NL	AM-only	NC_000010.11	11625091	11625372	RAR_dominant
NC_000010.11	14929432	14979432	DCLRE1C	AM-only	NC_000010.11	14939105	14939320	RAR_dominant
NC_000010.11	14929432	14979432	DCLRE1C	AM-only	NC_000010.11	14951880	14952080	VDR_only
NC_000010.11	14929432	14979432	DCLRE1C	AM-only	NC_000010.11	14959423	14959623	VDR_only
NC_000010.11	14983726	15033726	OR7E115P	AM-only	NC_000010.11	15021138	15021367	RAR_dominant
NC_000010.11	19791432	19841432	PLXDC2	AM-only	NC_000010.11	19825785	19826020	RAR_dominant
NC_000010.11	19791432	19841432	PLXDC2	AM-only	NC_000010.11	19826978	19827178	VDR_only
NC_000010.11	24698887	24748887	ARHGAP21	AM-only	NC_000010.11	24722131	24722331	RAR_only
NC_000010.11	24698887	24748887	ARHGAP21	AM-only	NC_000010.11	24706495	24706695	VDR_only
NC_000010.11	26413341	26463341	APBB1IP	AM_vitD_common	NC_000010.11	26433054	26433283	similarly-occupied
NC_000010.11	26413341	26463341	APBB1IP	AM_vitD_common	NC_000010.11	26438039	26438326	similarly-occupied
NC_000010.11	26413341	26463341	APBB1IP	AM_vitD_common	NC_000010.11	26439119	26439319	VDR_only
NC_000010.11	26413341	26463341	APBB1IP	AM_vitD_common	NC_000010.11	26455997	26456197	VDR_only
NC_000010.11	45349216	45399216	ALOX5	vitD-only	NC_000010.11	45354356	45354557	similarly-occupied
NC_000010.11	45349216	45399216	ALOX5	vitD-only	NC_000010.11	45380900	45381100	VDR_only
NC_000010.11	70647506	70697506	ADAMTS14	AM-only	NC_000010.11	70656564	70656799	similarly-occupied
NC_000010.11	70647506	70697506	ADAMTS14	AM-only	NC_000010.11	70667252	70667517	VDR_dominant
NC_000010.11	70647506	70697506	ADAMTS14	AM-only	NC_000010.11	70653404	70653604	VDR_only
NC_000010.11	71294259	71344259	SLC29A3	AM-only	NC_000010.11	71333512	71333747	similarly-occupied
NC_000010.11	71294259	71344259	SLC29A3	AM-only	NC_000010.11	71299472	71299672	VDR_only
NC_000010.11	71294259	71344259	SLC29A3	AM-only	NC_000010.11	71333193	71333393	VDR_only
NC_000010.11	71939395	71989395	CHST3	AM_vitD_common	NC_000010.11	71987352	71987556	similarly-occupied
NC_000010.11	71939395	71989395	CHST3	AM_vitD_common	NC_000010.11	71974693	71974893	VDR_only
NC_000010.11	73884164	73934164	PLAU	vitD-only	NC_000010.11	73908883	73909273	similarly-occupied
NC_000010.11	73884164	73934164	PLAU	vitD-only	NC_000010.11	73906614	73906814	VDR_only
NC_000010.11	73884164	73934164	PLAU	vitD-only	NC_000010.11	73907999	73908199	VDR_only
NC_000010.11	74799936	74849936	KAT6B	AM-only	NC_000010.11	74826686	74826886	VDR_only
NC_000010.11	75074593	75124593	SAMD8	AM-only	NC_000010.11	75116967	75117167	VDR_only
NC_000010.11	79042448	79092448	ZMIZ1-AS1	AM-only	NC_000010.11	79084361	79084564	VDR_dominant
NC_000010.11	79042448	79092448	ZMIZ1-AS1	AM-only	NC_000010.11	79046759	79046959	VDR_only
NC_000010.11	95266003	95316003	PDLIM1	AM-only	NC_000010.11	95276634	95276834	VDR_only
NC_000010.11	95266003	95316003	PDLIM1	AM-only	NC_000010.11	95293131	95293331	VDR_only
NC_000010.11	97294271	97344271	FRAT1	vitD-only	NC_000010.11	97308516	97308716	VDR_only
NC_000010.11	97294271	97344271	FRAT1	vitD-only	NC_000010.11	97318100	97318300	VDR_only
NC_000010.11	97294271	97344271	FRAT1	vitD-only	NC_000010.11	97333731	97333931	VDR_only
NC_000010.11	101006129	101056129	PDZD7	vitD-only	NC_000010.11	101028711	101028911	VDR_only
NC_000010.11	114149220	114199220	CCDC186	AM-only	NC_000010.11	114174753	114174953	RAR_only
NC_000010.11	119004714	119054714	NANOS1	AM-only	NC_000010.11	119005390	119005590	VDR_only
NC_000010.11	119626380	119676380	BAG3	AM-only	NC_000010.11	119658336	119658536	VDR_only
NC_000010.11	119626380	119676380	BAG3	AM-only	NC_000010.11	119663923	119664123	VDR_only
NC_000010.11	119701050	119751050	INPP5F	AM-only	NC_000010.11	119704503	119704703	VDR_only
NC_000010.11	119701050	119751050	INPP5F	AM-only	NC_000010.11	119723673	119723873	VDR_only
NC_000010.11	124068598	124118598	CHST15	AM_vitD_common	NC_000010.11	124074685	124074885	VDR_only
NC_000011.10	7488999	7538999	PPFIBP2	AM-only	NC_000011.10	7512539	7512752	VDR_dominant
NC_000011.10	7488999	7538999	PPFIBP2	AM-only	NC_000011.10	7496125	7496325	VDR_only
NC_000011.10	10425388	10475388	AMPD3	AM-only	NC_000011.10	10442215	10442415	RAR_only
NC_000011.10	10425388	10475388	AMPD3	AM-only	NC_000011.10	10455116	10455316	RAR_only
NC_000011.10	10425388	10475388	AMPD3	AM-only	NC_000011.10	10459136	10459336	VDR_only
NC_000011.10	12649421	12699421	TEAD1	vitD-only	NC_000011.10	12693796	12694022	similarly-occupied
NC_000011.10	12649421	12699421	TEAD1	vitD-only	NC_000011.10	12667013	12667213	VDR_only
NC_000011.10	22167473	22217473	ANO5	AM-only	NC_000011.10	22169152	22169352	RAR_only
NC_000011.10	44285139	44335139	ALX4	AM-only	NC_000011.10	44301953	44302181	similarly-occupied
NC_000011.10	44285139	44335139	ALX4	AM-only	NC_000011.10	44316024	44316224	VDR_only
NC_000011.10	47955559	48005559	PTPRJ	AM-only	NC_000011.10	48004950	48005150	RAR_only
NC_000011.10	47955559	48005559	PTPRJ	AM-only	NC_000011.10	47993438	47993760	VDR_dominant
NC_000011.10	47955559	48005559	PTPRJ	AM-only	NC_000011.10	47990622	47990822	VDR_only
NC_000011.10	60255666	60305666	MS4A4A	AM-only	NC_000011.10	60263536	60263736	VDR_only
NC_000011.10	64971971	65021971	BATF2	AM-only	NC_000011.10	64990194	64990394	RAR_only
NC_000011.10	65533359	65583359	LTBP3	AM-only	NC_000011.10	65555967	65556167	RAR_only
NC_000011.10	65533359	65583359	LTBP3	AM-only	NC_000011.10	65540448	65540648	VDR_only
NC_000011.10	65533359	65583359	LTBP3	AM-only	NC_000011.10	65552477	65552677	VDR_only
NC_000011.10	65533359	65583359	LTBP3	AM-only	NC_000011.10	65574356	65574556	VDR_only
NC_000011.10	67349177	67399177	CLCF1	AM-only	NC_000011.10	67354622	67354822	RAR_only
NC_000011.10	67349177	67399177	CLCF1	AM-only	NC_000011.10	67357328	67357528	VDR_only
NC_000011.10	67349177	67399177	CLCF1	AM-only	NC_000011.10	67391708	67391908	VDR_only
NC_000011.10	76835918	76885918	ACER3	AM-only	NC_000011.10	76885457	76885657	RAR_only
NC_000011.10	85830066	85880066	CCDC83	AM_vitD_common	NC_000011.10	85850212	85850412	VDR_only
NC_000011.10	85830066	85880066	CCDC83	AM_vitD_common	NC_000011.10	85855023	85855223	VDR_only
NC_000011.10	95064846	95114846	ENDOD1	AM-only	NC_000011.10	95096371	95096571	RAR_only
NC_000011.10	117851658	117901658	FXYD6-FXYD2	vitD-only	NC_000011.10	117857360	117857560	VDR_only
NC_000011.10	117851658	117901658	FXYD6	AM_vitD_common	NC_000011.10	117857360	117857560	VDR_only
NC_000011.10	118858892	118908892	CXCR5	AM-only	NC_000011.10	118876848	118877076	RAR_dominant
NC_000011.10	118858892	118908892	CXCR5	AM-only	NC_000011.10	118882617	118882841	RAR_dominant
NC_000011.10	118858892	118908892	CXCR5	AM-only	NC_000011.10	118887839	118888039	VDR_only
NC_000011.10	118900926	118950926	BCL9L	AM-only	NC_000011.10	118912933	118913133	VDR_only
NC_000011.10	118900926	118950926	BCL9L	AM-only	NC_000011.10	118926336	118926536	VDR_only
NC_000011.10	119356690	119406690	USP2	vitD-only	NC_000011.10	119361346	119361642	similarly-occupied
NC_000011.10	119356690	119406690	USP2	vitD-only	NC_000011.10	119359850	119360050	VDR_only
NC_000011.10	119356690	119406690	USP2	vitD-only	NC_000011.10	119368023	119368223	VDR_only
NC_000011.10	120186032	120236032	OAF	vitD-only	NC_000011.10	120225201	120225401	RAR_only
NC_000011.10	120186032	120236032	OAF	vitD-only	NC_000011.10	120208092	120208393	similarly-occupied
NC_000011.10	120186032	120236032	OAF	vitD-only	NC_000011.10	120224946	120225170	VDR_dominant
NC_000011.10	120186032	120236032	OAF	vitD-only	NC_000011.10	120219860	120220060	VDR_only
NC_000011.10	122630722	122680722	UBASH3B	vitD-only	NC_000011.10	122647687	122647887	VDR_only
NC_000011.10	122630722	122680722	UBASH3B	vitD-only	NC_000011.10	122660269	122660469	VDR_only
NC_000011.10	124737290	124787290	ESAM	AM-only	NC_000011.10	124770990	124771201	RAR_dominant
NC_000011.10	125038305	125088305	SLC37A2	vitD-only	NC_000011.10	125070762	125070972	VDR_dominant
NC_000011.10	125038305	125088305	SLC37A2	vitD-only	NC_000011.10	125062936	125063136	VDR_only
NC_000011.10	125038305	125088305	SLC37A2	vitD-only	NC_000011.10	125072530	125072730	VDR_only
NC_000011.10	125038305	125088305	SLC37A2	vitD-only	NC_000011.10	125079646	125079846	VDR_only
NC_000011.10	129254632	129304632	ARHGAP32	AM-only	NC_000011.10	129284977	129285177	RAR_only
NC_000012.12	7035718	7085718	C1S	AM-only	NC_000012.12	7058577	7058777	RAR_only
NC_000012.12	26096991	26146991	SSPN	AM_vitD_common	NC_000012.12	26114490	26114690	VDR_only
NC_000012.12	26100037	26150037	BHLHE41	AM_vitD_common	NC_000012.12	26114490	26114690	VDR_only
NC_000012.12	27219286	27269286	STK38L	AM-only	NC_000012.12	27238402	27238658	RAR_dominant
NC_000012.12	27219286	27269286	STK38L	AM-only	NC_000012.12	27244093	27244293	VDR_only
NC_000012.12	42564746	42614746	PRICKLE1	AM_vitD_common	NC_000012.12	42592921	42593121	VDR_only
NC_000012.12	49341852	49391852	SPATS2	AM-only	NC_000012.12	49374598	49374798	RAR_only
NC_000012.12	49341852	49391852	SPATS2	AM-only	NC_000012.12	49364986	49365186	VDR_only
NC_000012.12	51881944	51931944	ACVRL1	AM_vitD_common	NC_000012.12	51886038	51886244	similarly-occupied
NC_000012.12	51881944	51931944	ACVRL1	AM_vitD_common	NC_000012.12	51912331	51912531	VDR_only
NC_000012.12	51926699	51976699	ACVR1B	vitD-only	NC_000012.12	51972957	51973160	VDR_dominant
NC_000012.12	51926699	51976699	ACVR1B	vitD-only	NC_000012.12	51971796	51971996	VDR_only
NC_000012.12	51981946	52031946	GRASP	AM-only	NC_000012.12	52002224	52002460	RAR_dominant
NC_000012.12	53355176	53405176	SP1	AM-only	NC_000012.12	53365902	53366134	RAR_dominant
NC_000012.12	53355176	53405176	SP1	AM-only	NC_000012.12	53365394	53365647	similarly-occupied
NC_000012.12	53355176	53405176	SP1	AM-only	NC_000012.12	53371193	53371445	VDR_dominant
NC_000012.12	54339486	54389486	GPR84	vitD-only	NC_000012.12	54360680	54360880	VDR_only
NC_000012.12	54339486	54389486	GPR84	vitD-only	NC_000012.12	54382992	54383192	VDR_only
NC_000012.12	54394266	54444266	ITGA5	AM_vitD_common	NC_000012.12	54423284	54423517	similarly-occupied
NC_000012.12	54394266	54444266	ITGA5	AM_vitD_common	NC_000012.12	54428707	54428958	similarly-occupied
NC_000012.12	54394266	54444266	ITGA5	AM_vitD_common	NC_000012.12	54411472	54411672	VDR_only
NC_000012.12	54394266	54444266	ITGA5	AM_vitD_common	NC_000012.12	54426733	54426933	VDR_only
NC_000012.12	54563659	54613659	PPP1R1A	AM-only	NC_000012.12	54593238	54593438	RAR_only
NC_000012.12	55972276	56022276	SUOX	AM-only	NC_000012.12	56003465	56003665	VDR_only
NC_000012.12	95192467	95242467	FGD6	AM-only	NC_000012.12	95204481	95204681	VDR_only
NC_000012.12	96018520	96068520	LTA4H	AM-only	NC_000012.12	96054310	96054543	similarly-occupied
NC_000012.12	96018520	96068520	LTA4H	AM-only	NC_000012.12	96047941	96048141	VDR_only
NC_000012.12	96018520	96068520	LTA4H	AM-only	NC_000012.12	96055196	96055396	VDR_only
NC_000012.12	96375439	96425439	CDK17	AM_vitD_common	NC_000012.12	96407648	96407888	similarly-occupied
NC_000012.12	96375439	96425439	CDK17	AM_vitD_common	NC_000012.12	96398907	96399122	VDR_dominant
NC_000012.12	101852580	101902580	DRAM1	AM_vitD_common	NC_000012.12	101857134	101857352	similarly-occupied
NC_000012.12	101852580	101902580	DRAM1	AM_vitD_common	NC_000012.12	101854814	101855014	VDR_only
NC_000012.12	111988219	112038219	TMEM116	AM-only	NC_000012.12	111999260	111999481	RAR_dominant
NC_000012.12	112100560	112150560	TRAFD1	AM-only	NC_000012.12	112107854	112108054	VDR_only
NC_000012.12	112100560	112150560	TRAFD1	AM-only	NC_000012.12	112140905	112141105	VDR_only
NC_000012.12	119964236	120014236	BICDL1	AM-only	NC_000012.12	119973008	119973237	similarly-occupied
NC_000012.12	119964236	120014236	BICDL1	AM-only	NC_000012.12	119989189	119989389	VDR_only
NC_000013.11	19757945	19807945	PSPC1	AM-only	NC_000013.11	19771360	19771560	RAR_only
NC_000013.11	19757945	19807945	PSPC1	AM-only	NC_000013.11	19759699	19759899	VDR_only
NC_000013.11	19757945	19807945	PSPC1	AM-only	NC_000013.11	19771136	19771336	VDR_only
NC_000013.11	19757945	19807945	PSPC1	AM-only	NC_000013.11	19794320	19794520	VDR_only
NC_000013.11	30592920	30642920	USPL1	AM-only	NC_000013.11	30600603	30600803	VDR_only
NC_000013.11	30592920	30642920	USPL1	AM-only	NC_000013.11	30627839	30628039	VDR_only
NC_000013.11	30688485	30738485	ALOX5AP	AM-only	NC_000013.11	30713211	30713426	RAR_dominant
NC_000013.11	30688485	30738485	ALOX5AP	AM-only	NC_000013.11	30720540	30720740	RAR_only
NC_000013.11	75457169	75507169	TBC1D4	AM-only	NC_000013.11	75501037	75501293	RAR_dominant
NC_000013.11	75457169	75507169	TBC1D4	AM-only	NC_000013.11	75505338	75505560	RAR_dominant
NC_000013.11	76861405	76911405	KCTD12	AM_vitD_common	NC_000013.11	76879568	76879796	RAR_dominant
NC_000013.11	110536722	110586722	RAB20	AM_vitD_common	NC_000013.11	110575692	110575892	VDR_only
NC_000014.9	24286502	24336502	LTB4R	AM-only	NC_000014.9	24313233	24313433	VDR_only
NC_000014.9	24286502	24336502	LTB4R	AM-only	NC_000014.9	24327378	24327578	VDR_only
NC_000014.9	35379749	35429749	NFKBIA	vitD-only	NC_000014.9	35403807	35404034	similarly-occupied
NC_000014.9	35379749	35429749	NFKBIA	vitD-only	NC_000014.9	35402276	35402476	VDR_only
NC_000014.9	35379749	35429749	NFKBIA	vitD-only	NC_000014.9	35404801	35405001	VDR_only
NC_000014.9	49574673	49624673	RHOQP1	AM-only	NC_000014.9	49598754	49598954	RAR_only
NC_000014.9	50372298	50422298	CDKL1	AM-only	NC_000014.9	50399281	50399522	RAR_dominant
NC_000014.9	50372298	50422298	CDKL1	AM-only	NC_000014.9	50411047	50411269	similarly-occupied
NC_000014.9	60624477	60674477	SIX1	AM_vitD_common	NC_000014.9	60648371	60648571	VDR_only
NC_000014.9	72869101	72919101	DPF3	vitD-only	NC_000014.9	72880890	72881090	VDR_only
NC_000014.9	72869101	72919101	DPF3	vitD-only	NC_000014.9	72894171	72894371	VDR_only
NC_000014.9	72869101	72919101	DPF3	vitD-only	NC_000014.9	72898480	72898680	VDR_only
NC_000014.9	72869101	72919101	DPF3	vitD-only	NC_000014.9	72909281	72909481	VDR_only
NC_000014.9	74468512	74518512	NPC2	AM-only	NC_000014.9	74488787	74489003	RAR_dominant
NC_000014.9	74468765	74518765	ISCA2	AM-only	NC_000014.9	74488787	74489003	RAR_dominant
NC_000014.9	76787882	76837882	ANGEL1	AM-only	NC_000014.9	76803158	76803358	VDR_only
NC_000014.9	76787882	76837882	ANGEL1	AM-only	NC_000014.9	76812809	76813009	VDR_only
NC_000014.9	92488781	92538781	RIN3	AM-only	NC_000014.9	92507426	92507626	RAR_only
NC_000014.9	92488781	92538781	RIN3	AM-only	NC_000014.9	92495092	92495292	VDR_only
NC_000014.9	92723627	92773627	LGMN	AM-only	NC_000014.9	92730069	92730269	VDR_only
NC_000014.9	95294908	95344908	CLMN	vitD-only	NC_000014.9	95313808	95314008	VDR_only
NC_000014.9	95294908	95344908	CLMN	vitD-only	NC_000014.9	95314688	95314888	VDR_only
NC_000014.9	100351327	100401327	WARS	AM-only	NC_000014.9	100375513	100375713	RAR_only
NC_000014.9	100351327	100401327	WARS	AM-only	NC_000014.9	100377862	100378062	VDR_only
NC_000014.9	103497830	103547830	CKB	AM-only	NC_000014.9	103513000	103513200	VDR_only
NC_000015.10	22955898	23005898	CYFIP1	AM-only	NC_000015.10	22982048	22982311	RAR_dominant
NC_000015.10	22955898	23005898	CYFIP1	AM-only	NC_000015.10	22956945	22957145	RAR_only
NC_000015.10	43799690	43849690	MFAP1	AM-only	NC_000015.10	43809118	43809318	RAR_only
NC_000015.10	64021485	64071485	DAPK2	AM-only	NC_000015.10	64048817	64049017	VDR_only
NC_000015.10	67040602	67090602	SMAD3	AM-only	NC_000015.10	67042670	67042989	VDR_dominant
NC_000015.10	67040602	67090602	SMAD3	AM-only	NC_000015.10	67043009	67043209	VDR_only
NC_000015.10	67040602	67090602	SMAD3	AM-only	NC_000015.10	67074530	67074730	VDR_only
NC_000015.10	67040602	67090602	SMAD3	AM-only	NC_000015.10	67081115	67081315	VDR_only
NC_000015.10	70072917	70122917	TLE3	AM-only	NC_000015.10	70113374	70113574	RAR_only
NC_000015.10	84055187	84105187	EFTUD1P1	vitD-only	NC_000015.10	84080753	84080953	VDR_only
NC_000015.10	90209209	90259209	GDPGP1	AM-only	NC_000015.10	90234141	90234389	RAR_dominant
NC_000015.10	96301046	96351046	NR2F2	vitD-only	NC_000015.10	96345609	96345809	VDR_only
NC_000016.10	1419556	1469556	CCDC154	vitD-only	NC_000016.10	1420864	1421064	VDR_only
NC_000016.10	1419556	1469556	CCDC154	vitD-only	NC_000016.10	1468566	1468766	VDR_only
NC_000016.10	1419556	1469556	CCDC154	vitD-only	NC_000016.10	1469459	1469659	VDR_only
NC_000016.10	1450028	1500028	CLCN7	vitD-only	NC_000016.10	1468566	1468766	VDR_only
NC_000016.10	1450028	1500028	CLCN7	vitD-only	NC_000016.10	1469459	1469659	VDR_only
NC_000016.10	1450028	1500028	CLCN7	vitD-only	NC_000016.10	1470937	1471137	VDR_only
NC_000016.10	11643455	11693455	SNN	AM-only	NC_000016.10	11669692	11669899	RAR_dominant
NC_000016.10	15370754	15420754	MPV17L	AM-only	NC_000016.10	15404857	15405058	similarly-occupied
NC_000016.10	28853488	28903488	ATP2A1	AM-only	NC_000016.10	28863247	28863447	RAR_only
NC_000016.10	28853488	28903488	ATP2A1	AM-only	NC_000016.10	28862612	28862812	VDR_only
NC_000016.10	31234975	31284975	ITGAM	AM_vitD_common	NC_000016.10	31253735	31253986	VDR_dominant
NC_000016.10	31234975	31284975	ITGAM	AM_vitD_common	NC_000016.10	31244010	31244210	VDR_only
NC_000016.10	31234975	31284975	ITGAM	AM_vitD_common	NC_000016.10	31259807	31260007	VDR_only
NC_000016.10	31234975	31284975	ITGAM	AM_vitD_common	NC_000016.10	31265323	31265523	VDR_only
NC_000016.10	56907142	56957142	HERPUD1	AM_vitD_common	NC_000016.10	56911835	56912071	similarly-occupied
NC_000016.10	56907142	56957142	HERPUD1	AM_vitD_common	NC_000016.10	56931813	56932013	VDR_only
NC_000016.10	56907142	56957142	HERPUD1	AM_vitD_common	NC_000016.10	56951623	56951823	VDR_only
NC_000016.10	57504073	57554073	ADGRG5	AM-only	NC_000016.10	57544336	57544564	RAR_dominant
NC_000016.10	67943694	67993694	SLC12A4	AM-only	NC_000016.10	67985062	67985262	RAR_only
NC_000016.10	77166190	77216190	MON1B	AM-only	NC_000016.10	77191670	77191870	RAR_only
NC_000016.10	80780037	80830037	CDYL2	AM-only	NC_000016.10	80807011	80807211	VDR_only
NC_000016.10	81754291	81804291	PLCG2	AM-only	NC_000016.10	81758453	81758653	RAR_only
NC_000016.10	85002631	85052631	ZDHHC7	AM-only	NC_000016.10	85002649	85002849	VDR_only
NC_000016.10	85002795	85052795	KIAA0513	AM-only	NC_000016.10	85002649	85002849	VDR_only
NC_000016.10	86485527	86535527	FOXF1	vitD-only	NC_000016.10	86509149	86509349	VDR_only
NC_000017.11	3671404	3721404	P2RX5	AM-only	NC_000017.11	3720057	3720280	similarly-occupied
NC_000017.11	3868053	3918053	CAMKK1	AM-only	NC_000017.11	3886842	3887056	RAR_dominant
NC_000017.11	5209860	5259860	SCIMP	AM-only	NC_000017.11	5233045	5233245	RAR_only
NC_000017.11	5209860	5259860	SCIMP	AM-only	NC_000017.11	5232751	5232951	VDR_only
NC_000017.11	28381592	28431592	SLC46A1	AM-only	NC_000017.11	28398584	28398784	VDR_only
NC_000017.11	29018141	29068141	PIPOX	AM_vitD_common	NC_000017.11	29060527	29060727	VDR_only
NC_000017.11	31366675	31416675	RAB11FIP4	AM-only	NC_000017.11	31379715	31379915	VDR_only
NC_000017.11	32240832	32290832	RHBDL3	AM-only	NC_000017.11	32273225	32273425	VDR_only
NC_000017.11	32240832	32290832	RHBDL3	AM-only	NC_000017.11	32276304	32276504	VDR_only
NC_000017.11	34230285	34280285	CCL2	AM-only	NC_000017.11	34252166	34252392	RAR_dominant
NC_000017.11	34230285	34280285	CCL2	AM-only	NC_000017.11	34242663	34242863	RAR_only
NC_000017.11	34230285	34280285	CCL2	AM-only	NC_000017.11	34252622	34252822	RAR_only
NC_000017.11	49764110	49814110	FAM117A	AM-only	NC_000017.11	49787876	49788076	VDR_only
NC_000017.11	68388623	68438623	PRKAR1A	AM-only	NC_000017.11	68413886	68414086	VDR_only
NC_000017.11	74407088	74457088	GPRC5C	AM-only	NC_000017.11	74430663	74430863	VDR_only
NC_000017.11	74407088	74457088	GPRC5C	AM-only	NC_000017.11	74442926	74443126	VDR_only
NC_000017.11	74441373	74491373	CD300A	AM-only	NC_000017.11	74478849	74479053	similarly-occupied
NC_000017.11	74441373	74491373	CD300A	AM-only	NC_000017.11	74442926	74443126	VDR_only
NC_000017.11	74506475	74556475	CD300LB	AM-only	NC_000017.11	74512797	74513148	RAR_dominant
NC_000017.11	74506475	74556475	CD300LB	AM-only	NC_000017.11	74520179	74520379	VDR_only
NC_000017.11	74506475	74556475	CD300LB	AM-only	NC_000017.11	74528385	74528585	VDR_only
NC_000017.11	74506475	74556475	CD300LB	AM-only	NC_000017.11	74545883	74546083	VDR_only
NC_000017.11	74521115	74571115	CD300C	AM-only	NC_000017.11	74528385	74528585	VDR_only
NC_000017.11	74521115	74571115	CD300C	AM-only	NC_000017.11	74545883	74546083	VDR_only
NC_000017.11	74521115	74571115	CD300C	AM-only	NC_000017.11	74569549	74569749	VDR_only
NC_000017.11	74687923	74737923	CD300LF	AM-only	NC_000017.11	74712919	74713119	VDR_only
NC_000017.11	76476427	76526427	RHBDF2	AM-only	NC_000017.11	76493122	76493399	RAR_dominant
NC_000017.11	76476427	76526427	RHBDF2	AM-only	NC_000017.11	76515472	76515742	similarly-occupied
NC_000017.11	76476427	76526427	RHBDF2	AM-only	NC_000017.11	76512821	76513021	VDR_only
NC_000017.11	76476427	76526427	RHBDF2	AM-only	NC_000017.11	76515835	76516035	VDR_only
NC_000017.11	80195333	80245333	SGSH	AM-only	NC_000017.11	80219474	80219699	RAR_dominant
NC_000017.11	80195333	80245333	SGSH	AM-only	NC_000017.11	80213043	80213354	similarly-occupied
NC_000017.11	80195427	80245427	SLC26A11	AM_vitD_common	NC_000017.11	80219474	80219699	RAR_dominant
NC_000017.11	80195427	80245427	SLC26A11	AM_vitD_common	NC_000017.11	80213043	80213354	similarly-occupied
NC_000017.11	81010151	81060151	BAIAP2	AM-only	NC_000017.11	81044982	81045182	VDR_only
NC_000017.11	81305674	81355674	TMEM105	vitD-only	NC_000017.11	81326759	81327281	VDR_dominant
NC_000017.11	81305674	81355674	TMEM105	vitD-only	NC_000017.11	81309353	81309553	VDR_only
NC_000018.10	49536479	49586479	LIPG	AM-only	NC_000018.10	49547866	49548066	VDR_only
NC_000018.10	70264045	70314045	SOCS6	AM-only	NC_000018.10	70282670	70282870	VDR_only
NC_000019.10	2451127	2501127	GADD45B	AM_vitD_common	NC_000019.10	2474735	2474935	VDR_only
NC_000019.10	2952401	3002401	TLE6	AM-only	NC_000019.10	2974611	2974850	similarly-occupied
NC_000019.10	2952401	3002401	TLE6	AM-only	NC_000019.10	2962283	2962483	VDR_only
NC_000019.10	2952401	3002401	TLE6	AM-only	NC_000019.10	2977467	2977667	VDR_only
NC_000019.10	4041899	4091899	ZBTB7A	vitD-only	NC_000019.10	4051786	4052027	similarly-occupied
NC_000019.10	4041899	4091899	ZBTB7A	vitD-only	NC_000019.10	4057967	4058189	VDR_dominant
NC_000019.10	4041899	4091899	ZBTB7A	vitD-only	NC_000019.10	4075452	4075679	VDR_dominant
NC_000019.10	4041899	4091899	ZBTB7A	vitD-only	NC_000019.10	4058434	4058634	VDR_only
NC_000019.10	4041899	4091899	ZBTB7A	vitD-only	NC_000019.10	4067112	4067312	VDR_only
NC_000019.10	4041899	4091899	ZBTB7A	vitD-only	NC_000019.10	4069456	4069656	VDR_only
NC_000019.10	4515036	4565036	LRG1	AM_vitD_common	NC_000019.10	4540095	4540405	similarly-occupied
NC_000019.10	4515036	4565036	LRG1	AM_vitD_common	NC_000019.10	4562174	4562436	VDR_dominant
NC_000019.10	4515036	4565036	LRG1	AM_vitD_common	NC_000019.10	4563630	4563880	VDR_dominant
NC_000019.10	4534684	4584684	SEMA6B	AM_vitD_common	NC_000019.10	4540095	4540405	similarly-occupied
NC_000019.10	4534684	4584684	SEMA6B	AM_vitD_common	NC_000019.10	4562174	4562436	VDR_dominant
NC_000019.10	4534684	4584684	SEMA6B	AM_vitD_common	NC_000019.10	4563630	4563880	VDR_dominant
NC_000019.10	4534684	4584684	SEMA6B	AM_vitD_common	NC_000019.10	4569070	4569270	VDR_only
NC_000019.10	4614516	4664516	TNFAIP8L1	vitD-only	NC_000019.10	4633420	4633620	VDR_only
NC_000019.10	6568306	6618306	RPL7P50	AM-only	NC_000019.10	6603970	6604170	RAR_only
NC_000019.10	6568306	6618306	RPL7P50	AM-only	NC_000019.10	6572227	6572427	VDR_only
NC_000019.10	6568306	6618306	RPL7P50	AM-only	NC_000019.10	6580361	6580561	VDR_only
NC_000019.10	7269414	7319414	INSR	vitD-only	NC_000019.10	7272932	7273158	VDR_dominant
NC_000019.10	7269414	7319414	INSR	vitD-only	NC_000019.10	7271971	7272171	VDR_only
NC_000019.10	7323937	7373937	ARHGEF18	AM-only	NC_000019.10	7348847	7349309	RAR_dominant
NC_000019.10	7323937	7373937	ARHGEF18	AM-only	NC_000019.10	7369021	7369239	RAR_dominant
NC_000019.10	7323937	7373937	ARHGEF18	AM-only	NC_000019.10	7369459	7369659	RAR_only
NC_000019.10	7323937	7373937	ARHGEF18	AM-only	NC_000019.10	7337746	7337975	similarly-occupied
NC_000019.10	7652090	7702090	MCEMP1	AM-only	NC_000019.10	7657339	7657602	VDR_dominant
NC_000019.10	7652090	7702090	MCEMP1	AM-only	NC_000019.10	7652204	7652404	VDR_only
NC_000019.10	7652090	7702090	MCEMP1	AM-only	NC_000019.10	7676332	7676532	VDR_only
NC_000019.10	7677131	7727131	FCER2	AM-only	NC_000019.10	7705749	7705959	RAR_dominant
NC_000019.10	7722534	7772534	CD209	AM-only	NC_000019.10	7734313	7734513	VDR_only
NC_000019.10	7722534	7772534	CD209	AM-only	NC_000019.10	7747569	7747769	VDR_only
NC_000019.10	8339155	8389155	ANGPTL4	AM-only	NC_000019.10	8355731	8355936	similarly-occupied
NC_000019.10	8339155	8389155	ANGPTL4	AM-only	NC_000019.10	8361927	8362127	VDR_only
NC_000019.10	8477640	8527640	PRAM1	AM-only	NC_000019.10	8515382	8515600	RAR_dominant
NC_000019.10	8477640	8527640	PRAM1	AM-only	NC_000019.10	8500235	8500435	RAR_only
NC_000019.10	10206331	10256331	S1PR2	AM-only	NC_000019.10	10211148	10211383	RAR_dominant
NC_000019.10	10206331	10256331	S1PR2	AM-only	NC_000019.10	10252038	10252238	VDR_only
NC_000019.10	10246120	10296120	ICAM1	AM-only	NC_000019.10	10270343	10270573	RAR_dominant
NC_000019.10	10246120	10296120	ICAM1	AM-only	NC_000019.10	10270784	10270984	RAR_only
NC_000019.10	10246120	10296120	ICAM1	AM-only	NC_000019.10	10252038	10252238	VDR_only
NC_000019.10	10246120	10296120	ICAM1	AM-only	NC_000019.10	10269841	10270041	VDR_only
NC_000019.10	10246120	10296120	ICAM1	AM-only	NC_000019.10	10287017	10287217	VDR_only
NC_000019.10	10246120	10296120	ICAM1	AM-only	NC_000019.10	10292464	10292664	VDR_only
NC_000019.10	10577455	10627455	SLC44A2	vitD-only	NC_000019.10	10604232	10604432	VDR_only
NC_000019.10	14356444	14406444	ADGRE5	vitD-only	NC_000019.10	14356354	14356627	RAR_dominant
NC_000019.10	14356444	14406444	ADGRE5	vitD-only	NC_000019.10	14375416	14375616	RAR_only
NC_000019.10	14356444	14406444	ADGRE5	vitD-only	NC_000019.10	14363882	14364082	VDR_only
NC_000019.10	14356444	14406444	ADGRE5	vitD-only	NC_000019.10	14375193	14375393	VDR_only
NC_000019.10	14356444	14406444	ADGRE5	vitD-only	NC_000019.10	14381016	14381216	VDR_only
NC_000019.10	14356444	14406444	ADGRE5	vitD-only	NC_000019.10	14384081	14384281	VDR_only
NC_000019.10	18148813	18198813	IFI30	AM-only	NC_000019.10	18173134	18173355	similarly-occupied
NC_000019.10	18148813	18198813	IFI30	AM-only	NC_000019.10	18152540	18152740	VDR_only
NC_000019.10	18148813	18198813	IFI30	AM-only	NC_000019.10	18152940	18153140	VDR_only
NC_000019.10	18148813	18198813	IFI30	AM-only	NC_000019.10	18192578	18192778	VDR_only
NC_000019.10	18148813	18198813	IFI30	AM-only	NC_000019.10	18192954	18193154	VDR_only
NC_000019.10	18315598	18365598	PGPEP1	AM-only	NC_000019.10	18344990	18345190	VDR_only
NC_000019.10	18315598	18365598	PGPEP1	AM-only	NC_000019.10	18365006	18365206	VDR_only
NC_000019.10	18361158	18411158	GDF15	AM-only	NC_000019.10	18374434	18374717	similarly-occupied
NC_000019.10	18361158	18411158	GDF15	AM-only	NC_000019.10	18378433	18378645	similarly-occupied
NC_000019.10	18361158	18411158	GDF15	AM-only	NC_000019.10	18392529	18392754	VDR_dominant
NC_000019.10	18361158	18411158	GDF15	AM-only	NC_000019.10	18365006	18365206	VDR_only
NC_000019.10	18361158	18411158	GDF15	AM-only	NC_000019.10	18375387	18375587	VDR_only
NC_000019.10	18361158	18411158	GDF15	AM-only	NC_000019.10	18386059	18386259	VDR_only
NC_000019.10	18361158	18411158	GDF15	AM-only	NC_000019.10	18397631	18397831	VDR_only
NC_000019.10	18361158	18411158	GDF15	AM-only	NC_000019.10	18400767	18400967	VDR_only
NC_000019.10	18372622	18422622	LRRC25	AM_vitD_common	NC_000019.10	18374434	18374717	similarly-occupied
NC_000019.10	18372622	18422622	LRRC25	AM_vitD_common	NC_000019.10	18378433	18378645	similarly-occupied
NC_000019.10	18372622	18422622	LRRC25	AM_vitD_common	NC_000019.10	18414672	18414983	similarly-occupied
NC_000019.10	18372622	18422622	LRRC25	AM_vitD_common	NC_000019.10	18415120	18415394	similarly-occupied
NC_000019.10	18372622	18422622	LRRC25	AM_vitD_common	NC_000019.10	18392529	18392754	VDR_dominant
NC_000019.10	18372622	18422622	LRRC25	AM_vitD_common	NC_000019.10	18375387	18375587	VDR_only
NC_000019.10	18372622	18422622	LRRC25	AM_vitD_common	NC_000019.10	18386059	18386259	VDR_only
NC_000019.10	18372622	18422622	LRRC25	AM_vitD_common	NC_000019.10	18397631	18397831	VDR_only
NC_000019.10	18372622	18422622	LRRC25	AM_vitD_common	NC_000019.10	18400767	18400967	VDR_only
NC_000019.10	18372622	18422622	LRRC25	AM_vitD_common	NC_000019.10	18415413	18415613	VDR_only
NC_000019.10	19593687	19643687	PBX4	AM-only	NC_000019.10	19595023	19595223	RAR_only
NC_000019.10	19593687	19643687	PBX4	AM-only	NC_000019.10	19643171	19643371	RAR_only
NC_000019.10	19593687	19643687	PBX4	AM-only	NC_000019.10	19596122	19596322	VDR_only
NC_000019.10	33277534	33327534	CEBPA	vitD-only	NC_000019.10	33280646	33280846	VDR_only
NC_000019.10	33277534	33327534	CEBPA	vitD-only	NC_000019.10	33298450	33298650	VDR_only
NC_000019.10	41168219	41218219	CYP2S1	AM-only	NC_000019.10	41189150	41189350	RAR_only
NC_000019.10	41168219	41218219	CYP2S1	AM-only	NC_000019.10	41216769	41216969	VDR_only
NC_000019.10	41496953	41546953	PLEKHA3P1	AM-only	NC_000019.10	41531722	41531922	RAR_only
NC_000019.10	44722705	44772705	BCL3	AM-only	NC_000019.10	44736803	44737024	RAR_dominant
NC_000019.10	44722705	44772705	BCL3	AM-only	NC_000019.10	44753382	44753687	RAR_dominant
NC_000019.10	44722705	44772705	BCL3	AM-only	NC_000019.10	44747381	44747581	RAR_only
NC_000019.10	44722705	44772705	BCL3	AM-only	NC_000019.10	44765663	44765863	RAR_only
NC_000019.10	44722705	44772705	BCL3	AM-only	NC_000019.10	44742002	44742202	VDR_only
NC_000019.10	44722705	44772705	BCL3	AM-only	NC_000019.10	44742593	44742793	VDR_only
NC_000019.10	44722705	44772705	BCL3	AM-only	NC_000019.10	44742914	44743114	VDR_only
NC_000019.10	44722705	44772705	BCL3	AM-only	NC_000019.10	44767939	44768139	VDR_only
NC_000019.10	44889325	44939325	APOC1	AM-only	NC_000019.10	44925534	44925753	RAR_dominant
NC_000019.10	44889325	44939325	APOC1	AM-only	NC_000019.10	44890523	44890723	VDR_only
NC_000019.10	44889325	44939325	APOC1	AM-only	NC_000019.10	44903678	44903878	VDR_only
NC_000019.10	45616494	45666494	EML2-AS1	vitD-only	NC_000019.10	45642483	45642717	VDR_dominant
NC_000019.10	45616494	45666494	EML2-AS1	vitD-only	NC_000019.10	45641475	45641675	VDR_only
NC_000019.10	47583196	47633196	GLTSCR1	AM-only	NC_000019.10	47600404	47600604	VDR_only
NC_000019.10	47583196	47633196	GLTSCR1	AM-only	NC_000019.10	47631209	47631409	VDR_only
NC_000019.10	49936172	49986172	SIGLEC11	AM-only	NC_000019.10	49953456	49953656	RAR_only
NC_000019.10	49936172	49986172	SIGLEC11	AM-only	NC_000019.10	49954257	49954457	RAR_only
NC_000019.10	49936172	49986172	SIGLEC11	AM-only	NC_000019.10	49983749	49983949	VDR_only
NC_000019.10	49944664	49994664	SIGLEC16	AM-only	NC_000019.10	49953456	49953656	RAR_only
NC_000019.10	49944664	49994664	SIGLEC16	AM-only	NC_000019.10	49954257	49954457	RAR_only
NC_000019.10	49944664	49994664	SIGLEC16	AM-only	NC_000019.10	49983749	49983949	VDR_only
NC_000019.10	49944664	49994664	SIGLEC16	AM-only	NC_000019.10	49987235	49987435	VDR_only
NC_000019.10	50308536	50358536	KCNC3	AM-only	NC_000019.10	50341119	50341331	VDR_dominant
NC_000019.10	50308536	50358536	KCNC3	AM-only	NC_000019.10	50329380	50329580	VDR_only
NC_000019.10	50319767	50369767	NAPSB	AM_vitD_common	NC_000019.10	50364618	50364857	RAR_dominant
NC_000019.10	50319767	50369767	NAPSB	AM_vitD_common	NC_000019.10	50361705	50361905	RAR_only
NC_000019.10	50319767	50369767	NAPSB	AM_vitD_common	NC_000019.10	50341119	50341331	VDR_dominant
NC_000019.10	50319767	50369767	NAPSB	AM_vitD_common	NC_000019.10	50329380	50329580	VDR_only
NC_000019.10	50340639	50390639	NAPSA	AM-only	NC_000019.10	50364618	50364857	RAR_dominant
NC_000019.10	50340639	50390639	NAPSA	AM-only	NC_000019.10	50361705	50361905	RAR_only
NC_000019.10	50340639	50390639	NAPSA	AM-only	NC_000019.10	50341119	50341331	VDR_dominant
NC_000019.10	50340639	50390639	NAPSA	AM-only	NC_000019.10	50385477	50385677	VDR_only
NC_000019.10	50340639	50390639	NAPSA	AM-only	NC_000019.10	50387401	50387601	VDR_only
NC_000019.10	50614881	50664881	SYT3	vitD-only	NC_000019.10	50618376	50618576	VDR_only
NC_000019.10	50614881	50664881	SYT3	vitD-only	NC_000019.10	50646559	50646759	VDR_only
NC_000019.10	51142328	51192328	SIGLEC17P	AM_vitD_common	NC_000019.10	51158527	51158727	VDR_only
NC_000019.10	51142328	51192328	SIGLEC17P	AM_vitD_common	NC_000019.10	51158817	51159017	VDR_only
NC_000019.10	51142328	51192328	SIGLEC17P	AM_vitD_common	NC_000019.10	51167102	51167302	VDR_only
NC_000019.10	53840628	53890628	MYADM	AM-only	NC_000019.10	53842297	53842497	VDR_only
NC_000020.11	4123828	4173828	SMOX	AM-only	NC_000020.11	4151984	4152184	RAR_only
NC_000020.11	23024672	23074672	THBD	AM_vitD_common	NC_000020.11	23049689	23049889	VDR_only
NC_000020.11	23024672	23074672	THBD	AM_vitD_common	NC_000020.11	23050904	23051104	VDR_only
NC_000020.11	25599014	25649014	NANP	AM-only	NC_000020.11	25623612	25623812	RAR_only
NC_000020.11	32560333	32610333	NOL4L	AM-only	NC_000020.11	32570515	32570737	RAR_dominant
NC_000020.11	32560333	32610333	NOL4L	AM-only	NC_000020.11	32581387	32581587	RAR_only
NC_000020.11	32560333	32610333	NOL4L	AM-only	NC_000020.11	32599692	32599892	VDR_only
NC_000020.11	36066414	36116414	EPB41L1	AM_vitD_common	NC_000020.11	36086949	36087172	RAR_dominant
NC_000020.11	36066414	36116414	EPB41L1	AM_vitD_common	NC_000020.11	36085865	36086065	RAR_only
NC_000020.11	36066414	36116414	EPB41L1	AM_vitD_common	NC_000020.11	36098506	36098706	VDR_only
NC_000020.11	36851121	36901121	TLDC2	AM-only	NC_000020.11	36861895	36862095	VDR_only
NC_000020.11	36851121	36901121	TLDC2	AM-only	NC_000020.11	36873570	36873770	VDR_only
NC_000020.11	36926708	36976708	SAMHD1	AM-only	NC_000020.11	36957961	36958309	RAR_dominant
NC_000020.11	36926708	36976708	SAMHD1	AM-only	NC_000020.11	36929425	36929625	VDR_only
NC_000020.11	38143475	38193475	TGM2	AM_vitD_common	NC_000020.11	38144272	38144472	RAR_only
NC_000020.11	38143475	38193475	TGM2	AM_vitD_common	NC_000020.11	38168198	38168398	RAR_only
NC_000020.11	38143475	38193475	TGM2	AM_vitD_common	NC_000020.11	38152679	38152960	similarly-occupied
NC_000020.11	38143475	38193475	TGM2	AM_vitD_common	NC_000020.11	38168992	38169192	VDR_only
NC_000020.11	38143475	38193475	TGM2	AM_vitD_common	NC_000020.11	38178315	38178515	VDR_only
NC_000020.11	38279156	38329156	BPI	AM-only	NC_000020.11	38280118	38280390	RAR_dominant
NC_000020.11	38279156	38329156	BPI	AM-only	NC_000020.11	38303975	38304175	VDR_only
NC_000020.11	38402443	38452443	SNORA71A	vitD-only	NC_000020.11	38426153	38426353	VDR_only
NC_000020.11	38402443	38452443	SNORA71A	vitD-only	NC_000020.11	38435248	38435448	VDR_only
NC_000020.11	45866208	45916208	NEURL2	AM_vitD_common	NC_000020.11	45891108	45891337	RAR_dominant
NC_000020.11	45866208	45916208	NEURL2	AM_vitD_common	NC_000020.11	45909998	45910198	RAR_only
NC_000020.11	47761627	47811627	SULF2	vitD-only	NC_000020.11	47768394	47768613	VDR_dominant
NC_000020.11	47761627	47811627	SULF2	vitD-only	NC_000020.11	47784902	47785102	VDR_only
NC_000020.11	50165583	50215583	CEBPB	AM_vitD_common	NC_000020.11	50166161	50166361	VDR_only
NC_000020.11	50165583	50215583	CEBPB	AM_vitD_common	NC_000020.11	50197929	50198129	VDR_only
NC_000020.11	51743390	51793390	ATP9A	AM-only	NC_000020.11	51750211	51750411	RAR_only
NC_000020.11	51743390	51793390	ATP9A	AM-only	NC_000020.11	51764550	51764750	VDR_only
NC_000020.11	51743390	51793390	ATP9A	AM-only	NC_000020.11	51766518	51766718	VDR_only
NC_000020.11	54148986	54198986	CYP24A1	vitD-only	NC_000020.11	54174201	54174401	VDR_only
NC_000020.11	60030925	60080925	C20orf197	vitD-only	NC_000020.11	60046127	60046327	VDR_only
NC_000020.11	60030925	60080925	C20orf197	vitD-only	NC_000020.11	60054837	60055037	VDR_only
NC_000020.11	60030925	60080925	C20orf197	vitD-only	NC_000020.11	60055694	60055894	VDR_only
NC_000020.11	60030925	60080925	C20orf197	vitD-only	NC_000020.11	60080208	60080408	VDR_only
NC_000021.9	33906122	33956122	LINC00649	AM_vitD_common	NC_000021.9	33931174	33931374	VDR_only
NC_000021.9	33906122	33956122	LINC00649	AM_vitD_common	NC_000021.9	33931445	33931645	VDR_only
NC_000021.9	33906122	33956122	LINC00649	AM_vitD_common	NC_000021.9	33952001	33952201	VDR_only
NC_000021.9	34487210	34537210	KCNE1	AM-only	NC_000021.9	34534591	34534791	RAR_only
NC_000021.9	36131824	36181824	DOPEY2	AM-only	NC_000021.9	36181452	36181658	similarly-occupied
NC_000022.11	28654840	28704840	TTC28	AM-only	NC_000022.11	28670256	28670461	RAR_dominant
NC_000022.11	28654840	28704840	TTC28	AM-only	NC_000022.11	28674150	28674350	RAR_only
NC_000022.11	32776705	32826705	TIMP3	AM_vitD_common	NC_000022.11	32796972	32797172	VDR_only
NC_000022.11	35598354	35648354	MB	AM_vitD_common	NC_000022.11	35604946	35605178	RAR_dominant
NC_000022.11	35598354	35648354	MB	AM_vitD_common	NC_000022.11	35611911	35612165	similarly-occupied
NC_000022.11	35598354	35648354	MB	AM_vitD_common	NC_000022.11	35612168	35612368	VDR_only
NC_000022.11	39052005	39102005	APOBEC3G	AM-only	NC_000022.11	39097192	39097392	VDR_only
NC_000022.11	42696301	42746301	A4GALT	AM-only	NC_000022.11	42722376	42722576	RAR_only
NC_000022.11	42696301	42746301	A4GALT	AM-only	NC_000022.11	42727721	42727921	VDR_only
NC_000022.11	43318372	43368372	SCUBE1	AM-only	NC_000022.11	43345787	43345987	RAR_only
NC_000022.11	43898805	43948805	PNPLA3	AM-only	NC_000022.11	43928514	43928738	similarly-occupied
NC_000022.11	43898805	43948805	PNPLA3	AM-only	NC_000022.11	43925496	43925696	VDR_only
NC_000022.11	50302012	50352012	DENND6B	vitD-only	NC_000022.11	50305952	50306152	VDR_only
NC_000022.11	50302012	50352012	DENND6B	vitD-only	NC_000022.11	50308664	50308864	VDR_only
NC_000022.11	50302012	50352012	DENND6B	vitD-only	NC_000022.11	50308873	50309073	VDR_only
NC_000022.11	50302012	50352012	DENND6B	vitD-only	NC_000022.11	50309192	50309392	VDR_only
NC_000022.11	50302012	50352012	DENND6B	vitD-only	NC_000022.11	50314613	50314813	VDR_only
NC_000022.11	50302012	50352012	DENND6B	vitD-only	NC_000022.11	50325479	50325679	VDR_only
NC_000023.11	1512185	1562185	P2RY8	vitD-only	NC_000023.11	1515233	1515433	VDR_only
NC_000023.11	41699181	41749181	GPR82	AM_vitD_common	NC_000023.11	41705954	41706154	VDR_only
NC_000023.11	41699181	41749181	GPR82	AM_vitD_common	NC_000023.11	41723894	41724094	VDR_only
NC_000023.11	46520490	46570490	ZNF674-AS1	AM-only	NC_000023.11	46545131	46545385	RAR_dominant
NC_000023.11	57885458	57935458	ZXDA	vitD-only	NC_000023.11	57915724	57915924	VDR_only
NC_000023.11	66015080	66065080	VSIG4	AM-only	NC_000023.11	66050290	66050490	RAR_only
NC_000023.11	66015080	66065080	VSIG4	AM-only	NC_000023.11	66047033	66047233	VDR_only
NC_000023.11	120225812	120275812	ZBTB33	AM-only	NC_000023.11	120264464	120264664	VDR_only
NC_000023.11	130086927	130136927	ELF4	AM-only	NC_000023.11	130086973	130087173	VDR_only
NC_000023.11	130086927	130136927	ELF4	AM-only	NC_000023.11	130092236	130092436	VDR_only
NC_000023.11	135495660	135545660	INTS6L	vitD-only	NC_000023.11	135521929	135522129	VDR_only
NC_000023.11	154270795	154320795	TKTL1	vitD-only	NC_000023.11	154284769	154284990	VDR_dominant
NC_000023.11	154270795	154320795	TKTL1	vitD-only	NC_000023.11	154295181	154295381	VDR_only

## Sheet: Cooperative-MED1
chromosome	start	end	binding cluster	gene name	MED1_vehicle_rep1	MED1_vehicle_rep2	MED1_vehicle_rep3	MED1_AM580_rep1	MED1_AM580_rep2	MED1_AM580_rep3	MED1_1,25-vitD _rep1	MED1_1,25-vitD _rep2	MED1_1,25-vitD _rep3	MED1_AM580+1,25-vitD _rep1	MED1_AM580+1,25-vitD _rep2	MED1_AM580+1,25-vitD _rep3	p-value ([AM580+1,25-vitD] vs. [AM580])	p-value ([AM580+1,25-vitD] vs. [1,25-vitD])
NC_000005.10	140321938	140322167	VDR-dominant	HBEGF	13.8738	14.1126	16.483	22.7339	32.4675	29.9143	41.1081	49.6034	49.2164	53.3216	58.6497	64.9496	0.00233866	0.0472679
NC_000005.10	140324733	140325042	VDR-dominant	HBEGF	7.35194	6.70785	5.91237	15.3038	13.0253	13.6803	29.1182	29.3307	29.6335	40.5822	33.5686	35.853	0.000477731	0.0242545
NC_000010.11	70667252	70667517	VDR-dominant	ADAMTS14	2.01586	0.609805	0.716652	7.4301	6.32111	6.65775	4.28209	3.5585	3.73009	14.9721	13.9233	13.1861	0.000297452	5.49e-05
NC_000012.12	51886038	51886244	similarly-occupied	ACVRL1	7.47052	5.92382	5.37489	6.65382	7.08731	6.47535	6.729	5.93084	6.83849	7.22337	7.62923	7.30138	0.0426719	0.0469598
NC_000012.12	101857134	101857352	similarly-occupied	DRAM1	1.54154	1.82941	1.52288	2.99422	2.68168	1.82404	3.42567	3.34284	2.38311	4.46536	4.38681	4.0321	0.00868232	0.0259395
NC_000013.11	110575692	110575892	VDR-only	RAB20	4.03171	2.43922	2.50828	3.5487	6.03379	5.56333	4.52678	4.85251	5.80236	6.69804	9.25044	8.39114	0.0456344	0.0222314
NC_000019.10	4540095	4540381	similarly-occupied	LRG1	6.87762	5.74959	5.64363	10.2025	13.5042	11.3091	10.8887	10.7833	7.77102	20.8821	18.0241	21.7952	0.0045889	0.00241805
NC_000019.10	4562174	4562436	VDR-dominant	SEMA6B	4.98035	5.48824	5.01656	7.87369	12.6422	11.3091	18.4742	24.8017	24.5564	32.1768	39.4813	40.2121	0.000809021	0.011215
NC_000019.10	4563630	4563880	VDR-dominant	SEMA6B	3.91313	3.22325	4.38949	5.76665	10.1521	10.6706	16.8837	24.1547	18.7541	27.3175	34.2362	34.6543	0.00122522	0.0197417
NC_000019.10	4569070	4569270	VDR-only	SEMA6B	2.60875	2.78768	3.04577	2.10704	4.5014	4.65131	4.28209	5.28384	4.559	6.69804	7.34313	7.41035	0.0164883	0.00287442
NC_000020.11	38178315	38178515	VDR-only	TGM2	1.30438	1.21961	1.07498	2.43973	2.87323	2.46246	1.10111	1.07833	1.96866	3.94002	3.71925	3.70518	0.00171369	0.00135902
