# Supplementary material for: Genomic regions occupied by both RARα and VDR are involved in the convergence and cooperation of retinoid and vitamin D signaling pathways
Source: Nucleic Acids Res. 2025 Apr 1;53(6):gkaf230. doi: 10.1093/nar/gkaf230 (PMC11959543; doi:10.1093/nar/gkaf230)
Supplement: gkaf230_Supplemental_Files [file gkaf230_supplemental_files.zip › Supplementary_Table_S5_Pairwise_NR_studies.xlsx]

## Sheet: Pairwise_NR_studies
#	reference	PMID	NR pairs	cell type	involved in the re-analysis	smaller cistrome	larger cistrome	% of overlap with respect to the smaller cistrome in article	% of overlap with respect to the smaller cistrome by re-analysis
1	Boergesen et al., 2012	22158963	LXR - PPARα	murine primary liver cells	yes	LXR (vehicle)	PPARα (vehicle)	0.819942	0.84
2	Miranda et al., 2013	23803465	GR - ER	engineered mouse mammary cells	yes	ER (estradiol)	GR (DEX)	not applicable	0.221412
3	Ratman et al., 2016	27576532	GR - PPARα	murine primary hepatocytes	yes	PPARα (GW7647)	GR (DEX)	0.561706	0.85
4	Hua et al., 2009	19563758	RARα - ERα	MCF-7 cells	no	ERα (estradiol)	RARα (AM580)	0.375107	not applicable
5	Ross-Innes et al., 2010	20080953	RARα - ER	MCF-7 cells	no	RARα (control)	ER (control)	0.485527	not applicable
